# Supplementary material for: Eye Degeneration and Loss of otx5b Expression in the Cavefish Sinocyclocheilus tileihornes
Source: J Mol Evol. 2019 Jul 22;87(7):199–208. doi: 10.1007/s00239-019-09901-8 (PMC6711879; doi:10.1007/s00239-019-09901-8)
Supplement: Supplementary file 2 — Supplementary material 2 (XLSX 4646 kb) [file 239_2019_9901_MOESM2_ESM.xlsx]

## Sheet: sheet1
Contig_ID	Contig_Length	Contig_Prop-GC	Best-Hit_to_Ens_GeneID	ENSG_Associated_Gene_Name	ENSG_Gene_Description	ENSG_identity(%)	ENSG_alignment_length	ENSG_Evalue	ENSG_Score
Contig1	941	0.515409	ENSDARG00000090675	APBA3	si:ch73-40i7.5	82.62	397	3e-94	350
Contig2	369	0.436314	NA	NA	NA	NA	NA	NA	NA
Contig3	542	0.45203	ENSDARG00000057013	cadm3	cell	88	525	8e-168	593
Contig4	603	0.429519	ENSDARG00000074311	mast2	microtubule	81.21	447	2e-90	337
Contig5	570	0.482456	NA	NA	NA	NA	NA	NA	NA
Contig6	755	0.418543	ENSDARG00000089066	nhsl2	NHS-like	95.12	41	1e-08	65.8
Contig7	475	0.490526	ENSDARG00000018107	rab3da	RAB3D,	88.52	244	1e-76	291
Contig8	484	0.497934	ENSDARG00000078822	ccdc18	coiled-coil	93.9	82	1e-26	124
Contig9	477	0.48218	ENSDARG00000019311	fbxo30b	F-box	86.33	439	7e-133	477
Contig10	458	0.467249	ENSDARG00000102671	dpyda.1	dihydropyrimidine	88.43	121	8e-33	145
Contig11	478	0.441423	NA	NA	NA	NA	NA	NA	NA
Contig12	533	0.510319	ENSDARG00000097163	CR385035.1		97.22	36	4e-07	60.2
Contig13	791	0.522124	ENSDARG00000103887	carmil1	capping	92.11	76	2e-21	108
Contig14	838	0.495227	ENSDARG00000040712	adprh	ADP-ribosylarginine	86.51	289	3e-84	316
Contig15	937	0.558164	NA	NA	NA	NA	NA	NA	NA
Contig16	542	0.352399	NA	NA	NA	NA	NA	NA	NA
Contig17	604	0.562914	NA	NA	NA	NA	NA	NA	NA
Contig18	726	0.422865	ENSDARG00000104497	pcdh1g29	protocadherin	86.28	707	0	767
Contig19	645	0.496124	ENSDARG00000041565	tnfaip1	tumor	90.27	257	2e-90	337
Contig20	403	0.416873	NA	NA	NA	NA	NA	NA	NA
Contig21	833	0.507803	ENSDARG00000109281	BX322566.1		89.09	165	7e-51	206
Contig22	626	0.460064	ENSDARG00000010407	ppp4r4	protein	97.3	74	4e-27	126
Contig23	705	0.526241	ENSDARG00000012824	itga3b	integrin,	89.72	253	2e-86	324
Contig24	511	0.530333	ENSDARG00000008235	cog5	component	90.72	485	0	647
Contig25	776	0.386598	NA	NA	NA	NA	NA	NA	NA
Contig26	1162	0.517212	NA	NA	NA	NA	NA	NA	NA
Contig27	824	0.421117	ENSDARG00000060501	dpcd	deleted	95.42	131	5e-52	209
Contig28	312	0.378205	NA	NA	NA	NA	NA	NA	NA
Contig29	836	0.30622	NA	NA	NA	NA	NA	NA	NA
Contig30	1289	0.491078	ENSDARG00000025285	panx1a	pannexin	88.02	509	3e-170	603
Contig31	827	0.499395	ENSDARG00000002385	atm	ATM	89.2	176	2e-55	220
Contig32	430	0.327907	NA	NA	NA	NA	NA	NA	NA
Contig33	352	0.392045	NA	NA	NA	NA	NA	NA	NA
Contig34	555	0.425225	NA	NA	NA	NA	NA	NA	NA
Contig35	1036	0.542471	ENSDARG00000011049	slc17a9b	solute	95.52	201	8e-86	322
Contig36	387	0.434109	ENSDARG00000104141	si:dkey-262j3.7	si:dkey-262j3.7	85.94	377	1e-110	403
Contig37	1611	0.489758	ENSDARG00000041895	cad	carbamoyl-phosphate	93	243	1e-95	355
Contig38	668	0.378743	ENSDARG00000035564	dgcr8	DGCR8	80.16	368	3e-64	250
Contig39	856	0.496495	ENSDARG00000079752	col6a4a	collagen,	90.62	96	2e-27	128
Contig40	388	0.358247	NA	NA	NA	NA	NA	NA	NA
Contig41	836	0.604067	ENSDARG00000102125	iqsec2a	IQ	87.76	490	8e-160	568
Contig42	1819	0.526663	ENSDARG00000110942	gpm6aa	glycoprotein	89.39	66	8e-14	84.2
Contig43	1536	0.397135	NA	NA	NA	NA	NA	NA	NA
Contig44	1213	0.493817	ENSDARG00000026986	rexo1	REX1,	84.51	226	1e-54	219
Contig45	2266	0.568402	ENSDARG00000059455	dqx1	DEAQ	89.55	201	7e-65	254
Contig46	574	0.360627	ENSDARG00000016763	znf292a	zinc	82.18	533	2e-125	453
Contig47	1214	0.481054	ENSDARG00000013024	erap1a	endoplasmic	93.1	145	6e-53	213
Contig48	1633	0.382731	ENSDARG00000059945	sv2a	synaptic	80.85	1065	0	747
Contig49	739	0.496617	ENSDARG00000113495	CR354584.3	potassium	86.85	365	9e-109	398
Contig50	307	0.403909	ENSDARG00000067920	rab8a	RAB8A,	82.97	323	4e-69	265
Contig51	1041	0.436119	NA	NA	NA	NA	NA	NA	NA
Contig52	612	0.5	ENSDARG00000059689	mblac2	metallo-beta-lactamase	89.64	444	7e-159	564
Contig53	576	0.317708	NA	NA	NA	NA	NA	NA	NA
Contig54	1463	0.561176	ENSDARG00000070119	ctc1	CTS	87.1	155	1e-41	176
Contig55	983	0.517803	ENSDARG00000117240	CABZ01083943.1		92.53	174	4e-64	250
Contig56	686	0.53207	ENSDARG00000063445	snap47	synaptosomal-associated	86.34	476	2e-145	520
Contig57	760	0.477632	NA	NA	NA	NA	NA	NA	NA
Contig58	729	0.484225	ENSDARG00000061446	smap2	small	94.85	136	4e-53	213
Contig59	909	0.391639	ENSDARG00000059886	fam222ba	family	91.38	58	5e-13	80.5
Contig60	1987	0.377453	NA	NA	NA	NA	NA	NA	NA
Contig61	833	0.436975	ENSDARG00000062362	tpcn1	two	81.41	312	4e-58	230
Contig62	491	0.539715	ENSDARG00000027082	hmbox1a	homeobox	87.62	315	4e-96	355
Contig63	820	0.620732	ENSDARG00000069765	syngap1b	synaptic	91.88	579	0	809
Contig64	1028	0.583658	NA	NA	NA	NA	NA	NA	NA
Contig65	661	0.473525	NA	NA	NA	NA	NA	NA	NA
Contig66	945	0.379894	ENSDARG00000044402	nop16	NOP16	86.36	110	3e-25	121
Contig67	562	0.487544	ENSDARG00000055825	celsr3	cadherin,	88.89	261	6e-85	318
Contig68	559	0.363148	NA	NA	NA	NA	NA	NA	NA
Contig69	665	0.381955	NA	NA	NA	NA	NA	NA	NA
Contig70	1098	0.533698	ENSDARG00000079378	phldb1b	pleckstrin	94.74	152	3e-60	237
Contig71	793	0.387137	NA	NA	NA	NA	NA	NA	NA
Contig72	935	0.548663	ENSDARG00000036494	gstcd	glutathione	82.54	441	9e-100	368
Contig73	1334	0.535232	ENSDARG00000036494	gstcd	glutathione	85.71	210	1e-55	222
Contig74	1239	0.572236	ENSDARG00000099291	lsr	lipolysis	88.81	268	6e-88	329
Contig75	711	0.424754	ENSDARG00000040192	nenf	neudesin	87.74	106	2e-26	124
Contig76	747	0.568942	ENSDARG00000071062	hps5	Hermansky-Pudlak	91.72	157	8e-55	219
Contig77	566	0.484099	NA	NA	NA	NA	NA	NA	NA
Contig78	642	0.35514	NA	NA	NA	NA	NA	NA	NA
Contig79	1116	0.405914	NA	NA	NA	NA	NA	NA	NA
Contig80	999	0.419419	NA	NA	NA	NA	NA	NA	NA
Contig81	315	0.415873	NA	NA	NA	NA	NA	NA	NA
Contig82	577	0.409012	NA	NA	NA	NA	NA	NA	NA
Contig83	481	0.480249	ENSDARG00000020191	ppef1	protein	91.95	174	8e-63	244
Contig84	1124	0.572064	ENSDARG00000103554	notch1a	notch	92.37	249	1e-93	348
Contig85	460	0.506522	NA	NA	NA	NA	NA	NA	NA
Contig86	866	0.526559	ENSDARG00000114594	BX005057.1		82.57	740	0	645
Contig87	1308	0.353976	ENSDARG00000070995	inpp4ab	inositol	78.95	437	5e-69	267
Contig88	967	0.561531	ENSDARG00000060177	vcpip1	valosin	87.11	900	0	1016
Contig89	914	0.504376	ENSDARG00000062021	ccdc181	coiled-coil	83.99	656	2e-176	623
Contig90	930	0.573118	NA	NA	NA	NA	NA	NA	NA
Contig91	1330	0.584211	NA	NA	NA	NA	NA	NA	NA
Contig92	1109	0.358882	ENSDARG00000025567	nf2b	neurofibromin	82.68	514	2e-122	444
Contig93	1204	0.542359	ENSDARG00000076595	sema4ga	sema	86.8	917	0	1011
Contig94	804	0.36194	ENSDARG00000010052	ndrg3b	ndrg	84.78	230	9e-55	219
Contig95	878	0.580866	ENSDARG00000075271	rapgef5a	Rap	93.81	97	5e-33	147
Contig96	454	0.442731	ENSDARG00000092746	si:ch211-150o23.2	si:ch211-150o23.2	87.5	96	3e-22	110
Contig97	1874	0.391142	ENSDARG00000092746	si:ch211-150o23.2	si:ch211-150o23.2	87.5	96	1e-21	110
Contig98	641	0.404056	ENSDARG00000078179	fndc3ba	fibronectin	81.02	527	8e-94	348
Contig99	329	0.370821	ENSDARG00000056829	zmp:0000000662	zmp:0000000662	100	30	3e-06	56.5
Contig100	705	0.588652	ENSDARG00000100307	adamts5	ADAM	86.98	192	1e-53	215
Contig101	1588	0.481738	ENSDARG00000079015	brca2	breast	86.17	253	5e-70	270
Contig102	914	0.398249	ENSDARG00000062799	baiap2a	BAI1-associated	84.18	550	4e-138	496
Contig103	3317	0.485981	NA	NA	NA	NA	NA	NA	NA
Contig104	623	0.41573	NA	NA	NA	NA	NA	NA	NA
Contig105	2922	0.471253	ENSDARG00000042899	si:ch211-163l21.8	si:ch211-163l21.8	91.33	173	9e-60	237
Contig106	445	0.352809	ENSDARG00000042508	ubr3	ubiquitin	81.46	178	1e-30	137
Contig107	1052	0.407795	ENSDARG00000041085	arpin	actin	87.88	132	9e-36	156
Contig108	490	0.455102	ENSDARG00000023958	rnf181	ring	92.86	140	5e-50	202
Contig109	1066	0.406191	NA	NA	NA	NA	NA	NA	NA
Contig110	783	0.485313	ENSDARG00000040163	prim1	DNA	90.78	141	7e-46	189
Contig111	562	0.439502	NA	NA	NA	NA	NA	NA	NA
Contig112	326	0.570552	NA	NA	NA	NA	NA	NA	NA
Contig113	1315	0.494297	ENSDARG00000115105	arsk	arylsulfatase	88.94	226	6e-73	279
Contig114	426	0.366197	NA	NA	NA	NA	NA	NA	NA
Contig115	328	0.362805	NA	NA	NA	NA	NA	NA	NA
Contig116	425	0.482353	ENSDARG00000061424	znf646	zinc	85.99	421	1e-124	449
Contig117	498	0.495984	ENSDARG00000115627	BX324110.1		94.51	419	0	647
Contig118	606	0.448845	NA	NA	NA	NA	NA	NA	NA
Contig119	634	0.402208	ENSDARG00000063144	shisa7b	shisa	90.44	272	1e-96	357
Contig120	315	0.365079	NA	NA	NA	NA	NA	NA	NA
Contig121	345	0.350725	NA	NA	NA	NA	NA	NA	NA
Contig122	871	0.530425	ENSDARG00000117388	CABZ01053592.1		88.68	212	7e-66	255
Contig123	1199	0.427857	ENSDARG00000018958	nrarpb	NOTCH	89.37	583	0	715
Contig124	601	0.404326	ENSDARG00000062059	si:ch211-236l14.4	si:ch211-236l14.4	90.08	383	2e-135	486
Contig125	959	0.499479	ENSDARG00000116301	zdhhc24	zinc	90.78	282	6e-102	375
Contig126	457	0.444201	ENSDARG00000103533	clec14a	C-type	78.04	378	6e-59	231
Contig127	916	0.437773	ENSDARG00000093972	ftr79	finTRIM	83.33	234	4e-54	217
Contig128	1257	0.435163	ENSDARG00000055078	chac2	ChaC,	87.89	388	1e-125	455
Contig129	1353	0.458241	ENSDARG00000034700	vegfab	vascular	87.85	716	0	821
Contig130	800	0.46625	ENSDARG00000011042	pgbd5	piggyBac	92.5	200	2e-75	287
Contig131	815	0.379141	ENSDARG00000113479	CU856539.3		80.21	288	7e-46	189
Contig132	872	0.356651	NA	NA	NA	NA	NA	NA	NA
Contig133	1617	0.478664	ENSDARG00000013295	slc2a3a	solute	85.17	526	3e-147	527
Contig134	923	0.537378	ENSDARG00000103108	acvr2bb	activin	87.02	208	1e-59	235
Contig135	800	0.405	ENSDARG00000026531	alcama	activated	79.03	806	2e-125	453
Contig136	590	0.411864	ENSDARG00000026531	alcama	activated	78.16	577	8e-79	298
Contig137	840	0.459524	ENSDARG00000045644	ca12	carbonic	95.14	144	1e-57	228
Contig138	1003	0.37986	NA	NA	NA	NA	NA	NA	NA
Contig139	1386	0.516595	ENSDARG00000023151	ucp1	uncoupling	87.5	104	4e-25	121
Contig140	946	0.475687	ENSDARG00000054746	uggt1	UDP-glucose	92.26	155	3e-55	220
Contig141	515	0.368932	ENSDARG00000055481	atf7b	activating	85.47	475	6e-129	464
Contig142	308	0.428571	ENSDARG00000037921	gng13b	guanine	91.73	266	6e-97	357
Contig143	1156	0.447232	NA	NA	NA	NA	NA	NA	NA
Contig144	1004	0.473108	ENSDARG00000058799	CU468918.1	myosin	92.59	189	8e-71	272
Contig145	881	0.432463	NA	NA	NA	NA	NA	NA	NA
Contig146	618	0.378641	ENSDARG00000059279	tfap2a	transcription	96.62	503	0	830
Contig147	904	0.463496	ENSDARG00000019442	CABZ01086041.1	angiomotin	74.97	807	2e-92	344
Contig148	852	0.558685	ENSDARG00000090988	larsa	leucyl-tRNA	91.6	262	4e-98	363
Contig149	806	0.461538	ENSDARG00000001559	csmd2	CUB	94.55	165	7e-66	255
Contig150	1368	0.529971	ENSDARG00000074526	zbtb16b	zinc	89.01	1019	0	1249
Contig151	823	0.309842	NA	NA	NA	NA	NA	NA	NA
Contig152	494	0.408907	ENSDARG00000104141	si:dkey-262j3.7	si:dkey-262j3.7	82.77	238	2e-49	200
Contig153	1465	0.443686	ENSDARG00000056557	copb1	coatomer	81.98	666	1e-145	521
Contig154	703	0.581792	NA	NA	NA	NA	NA	NA	NA
Contig155	609	0.638752	ENSDARG00000005559	pou4f1	POU	94.41	608	0	929
Contig156	466	0.450644	ENSDARG00000034093	dclk2a	doublecortin-like	85.61	264	8e-68	261
Contig157	518	0.316602	NA	NA	NA	NA	NA	NA	NA
Contig158	312	0.483974	NA	NA	NA	NA	NA	NA	NA
Contig159	878	0.422551	NA	NA	NA	NA	NA	NA	NA
Contig160	1524	0.353675	NA	NA	NA	NA	NA	NA	NA
Contig161	453	0.390728	NA	NA	NA	NA	NA	NA	NA
Contig162	401	0.40399	ENSDARG00000004830	flot2a	flotillin	91.84	147	3e-51	206
Contig163	830	0.449398	NA	NA	NA	NA	NA	NA	NA
Contig164	321	0.448598	ENSDARG00000062790	CU639469.1	transforming,	89.74	195	4e-64	248
Contig165	1125	0.373333	ENSDARG00000093358	BX284697.1		86.81	91	5e-19	100
Contig166	1015	0.392118	NA	NA	NA	NA	NA	NA	NA
Contig167	355	0.566197	NA	NA	NA	NA	NA	NA	NA
Contig168	1714	0.491249	ENSDARG00000057577	mbtps2	membrane-bound	94.81	135	3e-52	211
Contig169	603	0.416252	ENSDARG00000117777	LO018400.1		76.98	582	5e-86	322
Contig170	497	0.50503	ENSDARG00000086489	CU179643.1		84.81	441	3e-122	442
Contig171	378	0.571429	NA	NA	NA	NA	NA	NA	NA
Contig172	1272	0.457547	NA	NA	NA	NA	NA	NA	NA
Contig173	491	0.462322	ENSDARG00000100467	fkrp	fukutin	89.53	382	5e-135	484
Contig174	794	0.579345	NA	NA	NA	NA	NA	NA	NA
Contig175	857	0.330222	NA	NA	NA	NA	NA	NA	NA
Contig176	727	0.302613	NA	NA	NA	NA	NA	NA	NA
Contig177	813	0.613776	ENSDARG00000014201	otpa	orthopedia	94.13	426	0	647
Contig178	774	0.488372	ENSDARG00000016089	bicral	BRD4	80.67	450	3e-84	316
Contig179	1466	0.486357	ENSDARG00000117049	BX255955.1	tetraspanin	98.45	193	3e-91	340
Contig180	898	0.390869	NA	NA	NA	NA	NA	NA	NA
Contig181	1144	0.438811	ENSDARG00000116199	BX005372.1		86.53	505	1e-154	551
Contig182	3264	0.434436	ENSDARG00000043309	obscna	obscurin,	92.98	171	1e-63	250
Contig183	556	0.338129	ENSDARG00000063133	slc4a10a	solute	83.89	360	3e-88	329
Contig184	425	0.454118	NA	NA	NA	NA	NA	NA	NA
Contig185	455	0.567033	ENSDARG00000113648	zc3h12b	zinc	92.91	409	7e-168	593
Contig186	1630	0.505521	ENSDARG00000114127	lca5	Leber	88.46	546	0	660
Contig187	592	0.341216	ENSDARG00000075774	foxj3	forkhead	78.35	522	2e-75	287
Contig188	1417	0.47777	ENSDARG00000103454	trpm6	transient	90.53	243	1e-85	322
Contig189	473	0.564482	NA	NA	NA	NA	NA	NA	NA
Contig190	853	0.541618	ENSDARG00000098523	zgc:152904	zgc:152904	89.2	176	3e-55	220
Contig191	605	0.47438	ENSDARG00000036863	myo1d	myosin	92.49	213	5e-81	305
Contig192	649	0.380586	NA	NA	NA	NA	NA	NA	NA
Contig193	522	0.457854	NA	NA	NA	NA	NA	NA	NA
Contig194	1025	0.56	ENSDARG00000097422	CU929360.1		92.37	1022	0	1445
Contig195	656	0.498476	ENSDARG00000061636	kcnj9	potassium	89.01	182	4e-57	226
Contig196	542	0.50369	ENSDARG00000058127	hcfc2	host	92.86	154	1e-56	224
Contig197	592	0.535473	ENSDARG00000014790	g3bp2	GTPase	90.83	109	1e-32	145
Contig198	702	0.48433	ENSDARG00000075041	fmnl2b	formin-like	92.22	90	1e-27	128
Contig199	511	0.420744	ENSDARG00000078929	abhd16a	abhydrolase	80.77	78	1e-06	58.4
Contig200	1667	0.40132	ENSDARG00000114048	CR626887.3		88.89	162	9e-48	196
Contig201	1999	0.345673	ENSDARG00000099203	atp1b2a	ATPase	80	150	2e-20	106
Contig202	1156	0.349481	ENSDARG00000037100	ankrd10a	ankyrin	87.21	344	2e-102	377
Contig203	745	0.35302	ENSDARG00000059843	fam135a	family	83.49	751	0	656
Contig204	416	0.435096	ENSDARG00000096359	eppk1	epiplakin	87.63	380	8e-122	440
Contig205	626	0.476038	ENSDARG00000076404	mctp1a	multiple	85.98	107	3e-23	113
Contig206	538	0.578067	ENSDARG00000106991	CR388373.3		95.35	86	2e-30	137
Contig207	1400	0.561429	NA	NA	NA	NA	NA	NA	NA
Contig208	695	0.564029	ENSDARG00000069729	mpg	N-methylpurine	87.57	370	1e-116	424
Contig209	414	0.504831	ENSDARG00000074535	lingo2a	leucine	92.03	414	1e-164	582
Contig210	560	0.530357	ENSDARG00000074535	lingo2a	leucine	95.07	304	9e-133	477
Contig211	893	0.391937	NA	NA	NA	NA	NA	NA	NA
Contig212	1816	0.51652	ENSDARG00000042252	eif4h	eukaryotic	82.85	898	0	750
Contig213	568	0.457746	ENSDARG00000038801	klhl20	kelch-like	89.62	212	2e-69	267
Contig214	647	0.516229	NA	NA	NA	NA	NA	NA	NA
Contig215	620	0.437097	ENSDARG00000058000	cep350	centrosomal	81.55	477	5e-96	355
Contig216	2118	0.506138	ENSDARG00000017886	zbtb11	zinc	87.83	526	3e-173	614
Contig217	440	0.527273	ENSDARG00000111482	hhip	hedgehog	95.96	198	3e-86	322
Contig218	634	0.414826	ENSDARG00000116220	BX005436.1		81.14	647	3e-128	462
Contig219	612	0.419935	NA	NA	NA	NA	NA	NA	NA
Contig220	734	0.5	NA	NA	NA	NA	NA	NA	NA
Contig221	927	0.484358	ENSDARG00000075793	prex1	phosphatidylinositol-3,4,5-trisphosphate-dependent	94.12	153	4e-59	233
Contig222	1384	0.443642	ENSDARG00000028581	jkamp	jnk1/mapk8	93.75	176	2e-68	265
Contig223	633	0.334913	NA	NA	NA	NA	NA	NA	NA
Contig224	835	0.488623	ENSDARG00000016745	slc35f6	solute	83.16	564	2e-140	503
Contig225	1517	0.501648	ENSDARG00000110459	col4a3bpa	collagen,	96.32	136	4e-56	224
Contig226	541	0.277264	ENSDARG00000076833	atp1b1b	ATPase	88.57	70	6e-15	86.1
Contig227	321	0.598131	NA	NA	NA	NA	NA	NA	NA
Contig228	373	0.512064	ENSDARG00000018923	fat2	FAT	84.87	271	8e-72	274
Contig229	386	0.357513	ENSDARG00000102612	slc15a4	solute	88.98	127	3e-36	156
Contig230	342	0.450292	ENSDARG00000116410	BX640480.1	SH3	88.36	335	3e-106	388
Contig231	514	0.464981	ENSDARG00000028386	htatip2	HIV-1	88.3	188	3e-57	226
Contig232	453	0.490066	NA	NA	NA	NA	NA	NA	NA
Contig233	420	0.433333	NA	NA	NA	NA	NA	NA	NA
Contig234	724	0.390884	NA	NA	NA	NA	NA	NA	NA
Contig235	1278	0.479656	ENSDARG00000114653	prpf4	PRP4	89.89	188	8e-62	243
Contig236	343	0.565598	NA	NA	NA	NA	NA	NA	NA
Contig237	515	0.466019	ENSDARG00000051746	ada2a	adenosine	86.17	188	2e-50	204
Contig238	303	0.557756	ENSDARG00000098408	stbd1	starch	84.44	257	1e-64	250
Contig239	530	0.464151	NA	NA	NA	NA	NA	NA	NA
Contig240	324	0.512346	NA	NA	NA	NA	NA	NA	NA
Contig241	303	0.382838	NA	NA	NA	NA	NA	NA	NA
Contig242	731	0.402189	NA	NA	NA	NA	NA	NA	NA
Contig243	911	0.554336	ENSDARG00000079994	akap13	A-kinase	95.74	47	6e-12	76.8
Contig244	616	0.488636	NA	NA	NA	NA	NA	NA	NA
Contig245	903	0.481728	ENSDARG00000004714	tcf12	transcription	88.06	645	0	758
Contig246	1287	0.561772	ENSDARG00000112465	jag2b	jagged	90.2	255	5e-89	333
Contig247	556	0.393885	NA	NA	NA	NA	NA	NA	NA
Contig248	1130	0.549558	ENSDARG00000075821	plxnb1a	plexin	89.24	632	0	789
Contig249	732	0.556011	ENSDARG00000075821	plxnb1a	plexin	90.22	368	9e-134	481
Contig250	2669	0.471338	ENSDARG00000059963	polk	polymerase	94.15	171	5e-67	261
Contig251	857	0.477246	ENSDARG00000098919	smarcc1b	SWI/SNF	85.87	92	1e-18	99
Contig252	629	0.45787	ENSDARG00000017111	fam8a1a	family	91.43	140	4e-47	193
Contig253	2624	0.51029	ENSDARG00000063051	bap1	BRCA1	94.66	131	8e-50	204
Contig254	592	0.548986	NA	NA	NA	NA	NA	NA	NA
Contig255	418	0.588517	ENSDARG00000091521	MAP3K11	si:cabz01078036.1	89.26	121	4e-35	152
Contig256	711	0.594937	NA	NA	NA	NA	NA	NA	NA
Contig257	1282	0.556942	ENSDARG00000052242	aff2	AF4/FMR2	89.92	853	0	1099
Contig258	944	0.347458	ENSDARG00000016775	aqr	aquarius	87.5	56	5e-08	63.9
Contig259	1507	0.439283	ENSDARG00000112098	fat1a	FAT	91.37	1507	0	2063
Contig260	683	0.42899	ENSDARG00000101858	DST	dystonin	88.09	277	4e-82	309
Contig261	1549	0.460943	ENSDARG00000052917	si:ch211-202f3.3	si:ch211-202f3.3	87.85	247	4e-76	291
Contig262	918	0.515251	ENSDARG00000104343	ppic	peptidylprolyl	88.81	134	5e-38	163
Contig263	718	0.35376	NA	NA	NA	NA	NA	NA	NA
Contig264	1414	0.533239	ENSDARG00000090013	ccdc9b	coiled-coil	92.13	127	7e-43	180
Contig265	394	0.510152	ENSDARG00000100741	cdc20	cell	92.44	238	8e-92	340
Contig266	1906	0.559811	ENSDARG00000025507	wdr24	WD	95.19	104	3e-38	165
Contig267	1664	0.453125	ENSDARG00000037496	gria4a	glutamate	97.54	203	2e-93	348
Contig268	1004	0.550797	ENSDARG00000031422	igfbp2b	insulin-like	93.66	347	3e-144	516
Contig269	643	0.424572	ENSDARG00000008188	sf1	splicing	88.79	571	0	676
Contig270	1366	0.504392	ENSDARG00000027403	zgpat	zinc	86.29	394	4e-115	420
Contig271	946	0.412262	ENSDARG00000015474	ppp2r5ea	protein	81.6	875	0	641
Contig272	1171	0.462852	ENSDARG00000112756	CU468896.1		85.92	71	8e-12	76.8
Contig273	859	0.494761	ENSDARG00000039335	st6gal2a	ST6	90.12	253	4e-88	329
Contig274	828	0.422705	ENSDARG00000025254	s100a10b	S100	90.08	131	3e-40	171
Contig275	975	0.476923	NA	NA	NA	NA	NA	NA	NA
Contig276	419	0.360382	ENSDARG00000061375	sgpl1	sphingosine-1-phosphate	85.57	194	3e-47	193
Contig277	659	0.482549	ENSDARG00000005210	coro2a	coronin,	96.49	114	6e-46	189
Contig278	392	0.403061	ENSDARG00000043635	cmc2	C-x(9)-C	90.8	87	2e-24	117
Contig279	713	0.575035	NA	NA	NA	NA	NA	NA	NA
Contig280	399	0.370927	NA	NA	NA	NA	NA	NA	NA
Contig281	803	0.479452	ENSDARG00000114885	PXMP4	wu:fe02h09	89.47	266	2e-90	337
Contig282	947	0.487856	ENSDARG00000062040	atp8b5a	ATPase	94.5	109	1e-39	169
Contig283	907	0.480706	ENSDARG00000002508	ankrd33ab	ankyrin	95.8	143	1e-58	231
Contig284	330	0.40303	ENSDARG00000034189	oxsr1a	oxidative	89.51	143	6e-43	178
Contig285	664	0.451807	ENSDARG00000037020	kif1b	kinesin	84.34	581	2e-154	549
Contig286	430	0.446512	ENSDARG00000063180	dock3	dedicator	100	44	6e-14	82.4
Contig287	885	0.488136	ENSDARG00000012369	rdh10b	retinol	87.76	237	2e-72	278
Contig288	749	0.429907	ENSDARG00000113969	supt4h1	SPT4	93.15	73	7e-21	106
Contig289	1813	0.519029	ENSDARG00000019025	podn	podocan	87.78	589	0	689
Contig290	850	0.477647	ENSDARG00000017590	nit2	nitrilase	93.94	99	3e-34	150
Contig291	1309	0.496562	ENSDARG00000013795	hps4	Hermansky-Pudlak	93.51	77	2e-23	115
Contig292	930	0.580645	NA	NA	NA	NA	NA	NA	NA
Contig293	1068	0.423221	NA	NA	NA	NA	NA	NA	NA
Contig294	648	0.378086	NA	NA	NA	NA	NA	NA	NA
Contig295	1221	0.457821	ENSDARG00000075909	slc35f3a	solute	86.14	166	2e-42	178
Contig296	654	0.504587	NA	NA	NA	NA	NA	NA	NA
Contig297	1157	0.407087	NA	NA	NA	NA	NA	NA	NA
Contig298	443	0.408578	NA	NA	NA	NA	NA	NA	NA
Contig299	844	0.489336	ENSDARG00000062008	hs2st1b	heparan	88.64	449	6e-151	538
Contig300	626	0.477636	ENSDARG00000089066	nhsl2	NHS-like	87.56	603	0	693
Contig301	684	0.391813	ENSDARG00000031343	rab6bb	RAB6B,	82.63	357	9e-74	281
Contig302	817	0.458996	ENSDARG00000058000	cep350	centrosomal	85.58	534	6e-151	538
Contig303	826	0.422518	ENSDARG00000074059	dlg5a	discs,	83.27	843	0	686
Contig304	1124	0.405694	ENSDARG00000023445	atp2b3b	ATPase	85.83	896	0	917
Contig305	526	0.39924	ENSDARG00000023445	atp2b3b	ATPase	89.82	383	2e-133	479
Contig306	1213	0.422094	ENSDARG00000055100	cxcl12b	chemokine	81.56	179	2e-32	145
Contig307	911	0.384193	NA	NA	NA	NA	NA	NA	NA
Contig308	464	0.474138	NA	NA	NA	NA	NA	NA	NA
Contig309	1869	0.515784	ENSDARG00000011490	scube3	signal	97.6	125	3e-53	215
Contig310	1348	0.432493	ENSDARG00000032430	ppp2r1bb	protein	84.08	622	8e-162	575
Contig311	303	0.574257	NA	NA	NA	NA	NA	NA	NA
Contig312	889	0.469066	ENSDARG00000060016	nsd1a	nuclear	88.74	231	6e-72	276
Contig313	1223	0.52085	NA	NA	NA	NA	NA	NA	NA
Contig314	820	0.545122	NA	NA	NA	NA	NA	NA	NA
Contig315	596	0.308725	ENSDARG00000021113	ptmaa	prothymosin	88.93	614	0	732
Contig316	702	0.478632	ENSDARG00000056679	morc3a	MORC	87.28	228	1e-67	261
Contig317	921	0.494028	NA	NA	NA	NA	NA	NA	NA
Contig318	531	0.448211	ENSDARG00000017595	ccdc6b	coiled-coil	94	150	9e-58	228
Contig319	1208	0.567881	NA	NA	NA	NA	NA	NA	NA
Contig320	2442	0.539312	ENSDARG00000043031	ints10	integrator	90.86	175	3e-59	235
Contig321	644	0.478261	NA	NA	NA	NA	NA	NA	NA
Contig322	603	0.39801	NA	NA	NA	NA	NA	NA	NA
Contig323	806	0.451613	ENSDARG00000029107	ube2d1a	ubiquitin-conjugating	86.53	193	5e-52	209
Contig324	1722	0.516841	ENSDARG00000063180	dock3	dedicator	100	55	2e-19	102
Contig325	909	0.526953	NA	NA	NA	NA	NA	NA	NA
Contig326	2183	0.545579	ENSDARG00000062469	hipk3a	homeodomain	88.35	996	0	1194
Contig327	625	0.5744	ENSDARG00000071076	ldhbb	lactate	91.86	172	1e-61	241
Contig328	913	0.515882	ENSDARG00000071076	ldhbb	lactate	89.6	173	3e-55	220
Contig329	951	0.368034	NA	NA	NA	NA	NA	NA	NA
Contig330	636	0.361635	NA	NA	NA	NA	NA	NA	NA
Contig331	1258	0.442766	ENSDARG00000037587	SYNPR	si:dkey-30j16.3	86.25	371	2e-107	394
Contig332	1245	0.483534	ENSDARG00000033742	nt5c1bb	5'-nucleotidase,	88.98	372	7e-127	459
Contig333	861	0.420441	NA	NA	NA	NA	NA	NA	NA
Contig334	1344	0.412202	ENSDARG00000105568	si:ch211-194p6.10	si:ch211-194p6.10	90.36	249	2e-87	327
Contig335	311	0.405145	NA	NA	NA	NA	NA	NA	NA
Contig336	830	0.463855	ENSDARG00000012747	rer1	retention	94.15	188	3e-74	283
Contig337	3672	0.491013	ENSDARG00000076622	atp13a3	ATPase	96.35	137	2e-56	226
Contig338	1330	0.533083	ENSDARG00000062329	b4galt3	UDP-Gal:betaGlcNAc	83.54	480	6e-113	412
Contig339	2259	0.474546	ENSDARG00000056414	usp1	ubiquitin	79.76	1161	0	756
Contig340	429	0.517483	ENSDARG00000076103	grid2ipa	glutamate	83.27	269	1e-61	241
Contig341	1294	0.502318	ENSDARG00000029609	macrod1	MACRO	93.5	123	5e-44	183
Contig342	1097	0.464904	NA	NA	NA	NA	NA	NA	NA
Contig343	1376	0.430233	ENSDARG00000061800	si:dkey-208k22.6	si:dkey-208k22.6	86.34	659	0	708
Contig344	394	0.474619	ENSDARG00000099708	cacna1hb	calcium	94.85	136	2e-53	213
Contig345	553	0.403255	ENSDARG00000095865	oxr1a	oxidation	85.47	468	2e-134	483
Contig346	813	0.501845	ENSDARG00000042128	pacsin1b	protein	92.02	188	1e-68	265
Contig347	326	0.527607	NA	NA	NA	NA	NA	NA	NA
Contig348	966	0.503106	ENSDARG00000004325	casp9	caspase	90.67	75	4e-19	100
Contig349	360	0.291667	NA	NA	NA	NA	NA	NA	NA
Contig350	2861	0.54072	ENSDARG00000099871	myo7aa	myosin	91.81	232	2e-85	322
Contig351	463	0.470842	ENSDARG00000078734	myo1f	myosin	95.45	66	4e-21	106
Contig352	1175	0.424681	ENSDARG00000028131	hccsa.1	holocytochrome	90.07	151	2e-47	195
Contig353	872	0.472477	NA	NA	NA	NA	NA	NA	NA
Contig354	506	0.555336	NA	NA	NA	NA	NA	NA	NA
Contig355	474	0.466245	ENSDARG00000033012	pcnt	pericentrin	83.51	467	5e-120	435
Contig356	757	0.435931	NA	NA	NA	NA	NA	NA	NA
Contig357	366	0.459016	NA	NA	NA	NA	NA	NA	NA
Contig358	424	0.535377	ENSDARG00000098013	si:ch211-130m23.5	si:ch211-130m23.5	94.9	314	1e-135	486
Contig359	478	0.435146	ENSDARG00000055698	pcnx2	pecanex	93.62	486	0	715
Contig360	2243	0.388765	NA	NA	NA	NA	NA	NA	NA
Contig361	412	0.478155	NA	NA	NA	NA	NA	NA	NA
Contig362	481	0.403326	ENSDARG00000030722	xirp1	xin	81.95	482	2e-108	396
Contig363	1062	0.445386	NA	NA	NA	NA	NA	NA	NA
Contig364	587	0.379898	ENSDARG00000010083	rbfox3a	RNA	88.75	311	8e-99	364
Contig365	333	0.462462	ENSDARG00000078441	ppip5k2	diphosphoinositol	96.38	221	4e-99	364
Contig366	1713	0.514886	ENSDARG00000112294	thsd1	thrombospondin,	86.08	1214	0	1301
Contig367	769	0.418726	ENSDARG00000102094	wu:fd46c06	wu:fd46c06	77.43	421	6e-61	239
Contig368	668	0.595808	ENSDARG00000099757	wdr47b	WD	83.09	627	5e-161	571
Contig369	850	0.431765	ENSDARG00000073867	rex1bd	required	91.67	204	3e-74	283
Contig370	845	0.431953	ENSDARG00000099846	si:ch211-154o6.3	si:ch211-154o6.3	81.06	739	5e-147	525
Contig371	828	0.547101	ENSDARG00000076829	ankib1b	ankyrin	85.79	394	1e-112	411
Contig372	1423	0.520731	ENSDARG00000074419	hcn4l	hyperpolarization	88.49	843	0	1016
Contig373	329	0.449848	ENSDARG00000000568	ell	elongation	80.07	281	6e-43	178
Contig374	584	0.429795	NA	NA	NA	NA	NA	NA	NA
Contig375	628	0.520701	NA	NA	NA	NA	NA	NA	NA
Contig376	2126	0.484008	ENSDARG00000110506	znf131	zinc	86.81	652	0	725
Contig377	370	0.324324	ENSDARG00000098880	pclob	piccolo	91.1	292	2e-107	392
Contig378	517	0.588008	ENSDARG00000086977	atxn1l	ataxin	89.2	463	2e-163	579
Contig379	423	0.321513	ENSDARG00000044161	grid1b	glutamate	97.14	35	1e-06	58.4
Contig380	615	0.492683	ENSDARG00000079591	si:ch211-203d1.3	si:ch211-203d1.3	87.29	118	2e-29	134
Contig381	463	0.414687	NA	NA	NA	NA	NA	NA	NA
Contig382	2813	0.572698	NA	NA	NA	NA	NA	NA	NA
Contig383	891	0.523008	ENSDARG00000115930	BX088721.1	solute	95.86	169	2e-71	274
Contig384	724	0.332873	ENSDARG00000113027	BX005073.3		86.96	69	5e-12	76.8
Contig385	535	0.48972	ENSDARG00000075013	usp45	ubiquitin	97.09	103	1e-41	174
Contig386	1193	0.515507	NA	NA	NA	NA	NA	NA	NA
Contig387	815	0.414724	NA	NA	NA	NA	NA	NA	NA
Contig388	705	0.446809	ENSDARG00000112993	efnb3a	ephrin-B3a	92.62	149	4e-53	213
Contig389	1490	0.475839	ENSDARG00000020143	pah	phenylalanine	93.62	141	1e-51	209
Contig390	324	0.333333	NA	NA	NA	NA	NA	NA	NA
Contig391	435	0.487356	ENSDARG00000016750	abcc6a	ATP-binding	93.53	170	1e-65	254
Contig392	969	0.439628	NA	NA	NA	NA	NA	NA	NA
Contig393	376	0.56117	ENSDARG00000114867	BX649405.2	glutamate	88.53	375	3e-126	455
Contig394	398	0.288945	NA	NA	NA	NA	NA	NA	NA
Contig395	433	0.413395	NA	NA	NA	NA	NA	NA	NA
Contig396	316	0.338608	NA	NA	NA	NA	NA	NA	NA
Contig397	1731	0.477181	ENSDARG00000031968	cpped1	calcineurin-like	84.63	748	0	712
Contig398	626	0.313099	ENSDARG00000068166	whrnb	whirlin	88.24	187	2e-55	220
Contig399	805	0.417391	ENSDARG00000012574	slkb	STE20-like	93.33	120	5e-42	176
Contig400	1073	0.587139	ENSDARG00000062753	naif1	nuclear	88.93	488	2e-167	593
Contig401	343	0.393586	ENSDARG00000055737	ube3a	ubiquitin	95.65	46	8e-12	75
Contig402	1754	0.391676	ENSDARG00000100753	CABZ01076275.1	scavenger	90.74	54	6e-10	71.3
Contig403	480	0.38125	ENSDARG00000001559	csmd2	CUB	93.75	48	1e-10	71.3
Contig404	611	0.515548	ENSDARG00000116821	CR848736.2	potassium	91.4	372	1e-142	510
Contig405	730	0.576712	ENSDARG00000063180	dock3	dedicator	100	30	6e-06	56.5
Contig406	1040	0.482692	ENSDARG00000053771	apbb3	amyloid	88.5	226	2e-71	274
Contig407	1027	0.337877	NA	NA	NA	NA	NA	NA	NA
Contig408	1191	0.480269	ENSDARG00000002385	atm	ATM	88.37	172	3e-51	207
Contig409	588	0.464286	ENSDARG00000054154	bms1	BMS1	95.91	171	1e-72	278
Contig410	534	0.432584	NA	NA	NA	NA	NA	NA	NA
Contig411	761	0.38502	ENSDARG00000076414	espn	espin	84.84	475	3e-128	462
Contig412	382	0.371728	NA	NA	NA	NA	NA	NA	NA
Contig413	516	0.50969	ENSDARG00000038672	tcf7	transcription	91.95	87	2e-25	121
Contig414	319	0.369906	NA	NA	NA	NA	NA	NA	NA
Contig415	506	0.444664	ENSDARG00000110155	cyfip2	cytoplasmic	89.7	330	1e-111	407
Contig416	1327	0.426526	NA	NA	NA	NA	NA	NA	NA
Contig417	465	0.486022	NA	NA	NA	NA	NA	NA	NA
Contig418	732	0.468579	NA	NA	NA	NA	NA	NA	NA
Contig419	414	0.39372	ENSDARG00000037154	hivep3b	human	97.06	34	1e-06	58.4
Contig420	377	0.363395	NA	NA	NA	NA	NA	NA	NA
Contig421	524	0.538168	ENSDARG00000044954	slit1a	slit	95.65	69	1e-22	111
Contig422	607	0.467875	ENSDARG00000063180	dock3	dedicator	100	30	5e-06	56.5
Contig423	356	0.356742	NA	NA	NA	NA	NA	NA	NA
Contig424	1243	0.384553	NA	NA	NA	NA	NA	NA	NA
Contig425	1756	0.448747	ENSDARG00000054848	pdk4	pyruvate	96.2	184	2e-79	302
Contig426	942	0.423567	NA	NA	NA	NA	NA	NA	NA
Contig427	693	0.510823	NA	NA	NA	NA	NA	NA	NA
Contig428	3586	0.497211	ENSDARG00000027497	mast1a	microtubule	81.37	2211	0	1725
Contig429	659	0.461305	ENSDARG00000097441	CU855930.1		81.47	259	7e-45	185
Contig430	503	0.530815	ENSDARG00000017798	bcor	BCL6	85.78	464	2e-129	466
Contig431	788	0.508883	ENSDARG00000098105	tmem106c	transmembrane	90.28	144	7e-46	189
Contig432	1250	0.516	ENSDARG00000096310	wu:fj64h06	wu:fj64h06	82.61	115	2e-18	99
Contig433	455	0.391209	ENSDARG00000028322	pex14	peroxisomal	85.15	377	3e-97	359
Contig434	369	0.558266	NA	NA	NA	NA	NA	NA	NA
Contig435	408	0.433824	NA	NA	NA	NA	NA	NA	NA
Contig436	624	0.458333	ENSDARG00000063631	VIT	si:ch1073-291c23.1	78.31	249	1e-32	145
Contig437	605	0.476033	ENSDARG00000078497	timeless	timeless	89.39	132	8e-39	165
Contig438	1382	0.524602	ENSDARG00000059209	abhd13	abhydrolase	85.36	1175	0	1203
Contig439	818	0.393643	NA	NA	NA	NA	NA	NA	NA
Contig440	1369	0.447042	ENSDARG00000081938	NC_002333.13		95.89	73	2e-24	119
Contig441	380	0.536842	NA	NA	NA	NA	NA	NA	NA
Contig442	343	0.489796	ENSDARG00000088825	citb	citron	93.08	130	8e-47	191
Contig443	641	0.396256	NA	NA	NA	NA	NA	NA	NA
Contig444	537	0.445065	NA	NA	NA	NA	NA	NA	NA
Contig445	922	0.353579	ENSDARG00000013628	cd164	CD164	78.3	682	9e-105	385
Contig446	387	0.534884	NA	NA	NA	NA	NA	NA	NA
Contig447	450	0.428889	ENSDARG00000070916	dnajc27	DnaJ	84.39	205	1e-46	191
Contig448	1877	0.391582	ENSDARG00000063255	BX005210.1	BTB	80.39	515	3e-93	348
Contig449	475	0.313684	ENSDARG00000104066	dnaja2a	DnaJ	91.57	178	3e-62	243
Contig450	760	0.581579	ENSDARG00000035148	orai2	ORAI	86.86	411	7e-125	451
Contig451	527	0.462998	ENSDARG00000079204	adam11	ADAM	88.7	301	1e-95	353
Contig452	461	0.446855	NA	NA	NA	NA	NA	NA	NA
Contig453	1041	0.490874	ENSDARG00000036094	pias1a	protein	84.5	542	1e-143	514
Contig454	1431	0.461216	NA	NA	NA	NA	NA	NA	NA
Contig455	526	0.515209	NA	NA	NA	NA	NA	NA	NA
Contig456	1479	0.458418	ENSDARG00000116349	riok2	RIO	79.02	429	3e-71	274
Contig457	853	0.606096	ENSDARG00000115341	col11a1a	collagen,	96.36	110	1e-43	182
Contig458	621	0.342995	ENSDARG00000097856	CR377210.1		83.66	153	7e-30	135
Contig459	435	0.386207	ENSDARG00000062562	egln2	egl-9	85.51	69	2e-09	67.6
Contig460	1322	0.442511	ENSDARG00000067916	lyn	LYN	93.02	172	1e-64	252
Contig461	594	0.46633	NA	NA	NA	NA	NA	NA	NA
Contig462	1316	0.384498	ENSDARG00000117777	LO018400.1		77.56	731	6e-118	429
Contig463	451	0.534368	ENSDARG00000100588	rpl36	ribosomal	88.55	131	1e-35	154
Contig464	1402	0.46505	NA	NA	NA	NA	NA	NA	NA
Contig465	2223	0.438596	ENSDARG00000042496	parp12a	poly	87.84	255	8e-79	300
Contig466	1098	0.453552	ENSDARG00000112229	ube3c	ubiquitin	95.9	195	4e-84	316
Contig467	1739	0.483611	ENSDARG00000112229	ube3c	ubiquitin	94.02	234	1e-95	355
Contig468	1826	0.437021	ENSDARG00000101967	sult4a1	sulfotransferase	91.21	239	1e-85	322
Contig469	3214	0.545737	ENSDARG00000063031	rad54l2	RAD54	89.86	207	1e-68	267
Contig470	866	0.536952	ENSDARG00000052263	rab1aa	RAB1A,	91.67	96	3e-29	134
Contig471	1857	0.465267	ENSDARG00000030114	vps4a	vacuolar	94.48	145	4e-56	224
Contig472	605	0.471074	ENSDARG00000015474	ppp2r5ea	protein	91.24	388	2e-145	520
Contig473	1175	0.453617	ENSDARG00000090309	ubxn1	UBX	88.66	194	4e-60	237
Contig474	773	0.513583	ENSDARG00000008832	neu1	neuraminidase	88.84	251	5e-82	309
Contig475	648	0.513889	ENSDARG00000008832	neu1	neuraminidase	87.63	194	4e-57	226
Contig476	866	0.441109	ENSDARG00000095946	si:ch73-341k19.1	si:ch73-341k19.1	83.64	165	7e-36	156
Contig477	742	0.454178	ENSDARG00000095946	si:ch73-341k19.1	si:ch73-341k19.1	83.64	165	6e-36	156
Contig478	2051	0.487567	ENSDARG00000075245	wdr11	WD	95.24	189	8e-79	300
Contig479	470	0.457447	ENSDARG00000019404	atp5f1d	ATP	87.53	473	3e-146	521
Contig480	564	0.544326	ENSDARG00000019404	atp5f1d	ATP	94.44	162	8e-64	248
Contig481	622	0.598071	ENSDARG00000038787	tmub1	transmembrane	91.53	354	6e-135	484
Contig482	1032	0.556202	ENSDARG00000038787	tmub1	transmembrane	91.26	549	0	741
Contig483	796	0.580402	ENSDARG00000101291	txndc11	thioredoxin	80.53	339	2e-66	257
Contig484	1151	0.582971	ENSDARG00000033949	fbxo16	F-box	88.91	595	0	734
Contig485	1444	0.543629	ENSDARG00000013575	rfx2	regulatory	94.44	162	6e-64	250
Contig486	737	0.449118	ENSDARG00000112156	CR522881.1		88.75	560	0	686
Contig487	1347	0.37268	ENSDARG00000069421	grpel2	GrpE-like	83.37	493	4e-120	436
Contig488	1503	0.457751	ENSDARG00000102705	otud6b	OTU	84.13	271	6e-64	250
Contig489	1285	0.500389	ENSDARG00000111682	ikbke	inhibitor	86.67	180	5e-49	200
Contig490	809	0.435105	ENSDARG00000040265	mpdu1b	mannose-P-dolichol	91.45	117	5e-37	159
Contig491	1263	0.444181	ENSDARG00000041155	morf4l1	mortality	94.77	172	2e-68	265
Contig492	930	0.403226	NA	NA	NA	NA	NA	NA	NA
Contig493	627	0.342903	NA	NA	NA	NA	NA	NA	NA
Contig494	820	0.535366	ENSDARG00000111876	CABZ01048392.1	CWF19-like	88.57	70	1e-13	82.4
Contig495	678	0.544248	ENSDARG00000111876	CABZ01048392.1	CWF19-like	88.57	70	1e-13	82.4
Contig496	896	0.438616	ENSDARG00000111106	arl3l1	ADP	89.58	192	2e-62	244
Contig497	1121	0.446922	ENSDARG00000003941	rrs1	RRS1	83.71	1025	0	953
Contig498	2590	0.504247	ENSDARG00000056862	cep63	centrosomal	87	200	2e-56	226
Contig499	1329	0.524454	ENSDARG00000023591	nrbf2b	nuclear	82.5	600	1e-139	501
Contig500	1342	0.5	ENSDARG00000113110	trit1	tRNA	93.59	156	2e-58	231
Contig501	3752	0.512527	ENSDARG00000020676	dpp3	dipeptidyl-peptidase	90.23	307	4e-109	401
Contig502	1364	0.504399	NA	NA	NA	NA	NA	NA	NA
Contig503	1599	0.499062	ENSDARG00000039435	rgs17	regulator	93.04	230	5e-90	337
Contig504	771	0.463035	ENSDARG00000061761	opa3	optic	84.67	437	8e-120	435
Contig505	438	0.36758	ENSDARG00000061829	UNC13A	si:dkey-110c1.7	88.4	293	2e-88	329
Contig506	1058	0.494329	ENSDARG00000061829	UNC13A	si:dkey-110c1.7	88.82	474	1e-158	564
Contig507	1409	0.458481	ENSDARG00000077721	knop1	lysine-rich	81.77	181	7e-33	147
Contig508	818	0.479218	ENSDARG00000077721	knop1	lysine-rich	83.11	302	7e-71	272
Contig509	883	0.476784	ENSDARG00000115754	mrrf	mitochondrial	86.96	276	1e-78	298
Contig510	1097	0.493163	ENSDARG00000087657	fasn	fatty	91.86	172	3e-60	237
Contig511	1159	0.534944	NA	NA	NA	NA	NA	NA	NA
Contig512	1156	0.540657	NA	NA	NA	NA	NA	NA	NA
Contig513	1439	0.444058	ENSDARG00000060506	sos2	son	85.41	1213	0	1203
Contig514	2372	0.329258	NA	NA	NA	NA	NA	NA	NA
Contig515	1248	0.504808	ENSDARG00000077782	acer2	alkaline	92.31	143	4e-50	204
Contig516	3583	0.405805	ENSDARG00000062902	si:dkey-220f10.4	si:dkey-220f10.4	92.44	172	2e-62	246
Contig517	2161	0.458121	ENSDARG00000035308	grb10b	growth	82.68	762	2e-179	634
Contig518	1332	0.59985	NA	NA	NA	NA	NA	NA	NA
Contig519	1420	0.542254	ENSDARG00000077092	elk4	ELK4,	80.31	721	1e-145	521
Contig520	844	0.39455	ENSDARG00000007678	ttyh3b	tweety	85.43	611	2e-171	606
Contig521	1263	0.424386	NA	NA	NA	NA	NA	NA	NA
Contig522	1303	0.494244	ENSDARG00000000001	slc35a5	solute	84.65	749	0	745
Contig523	1512	0.447751	ENSDARG00000002293	si:ch211-197g15.6	si:ch211-197g15.6	84.8	454	1e-125	455
Contig524	709	0.437236	ENSDARG00000037870	actb2	actin,	86.79	280	4e-82	309
Contig525	1088	0.425551	ENSDARG00000042799	atpaf1	ATP	89.44	180	2e-57	228
Contig526	1555	0.450804	ENSDARG00000116519	prune2	prune	94.44	180	3e-72	278
Contig527	1397	0.478883	ENSDARG00000104891	si:dkey-109j17.5	si:dkey-109j17.5	87.8	1352	0	1552
Contig528	912	0.447368	ENSDARG00000078073	nudt5	nudix	90.43	115	1e-34	152
Contig529	2215	0.532731	ENSDARG00000098641	nbeal2	neurobeachin-like	87.65	324	5e-101	374
Contig530	706	0.399433	ENSDARG00000070567	cadpsb	Ca2+-dependent	85.47	688	0	682
Contig531	682	0.441349	ENSDARG00000069044	agpat4	1-acylglycerol-3-phosphate	93.33	105	6e-36	156
Contig532	1391	0.463695	ENSDARG00000030092	tram2	translocation	90.54	148	7e-48	196
Contig533	1474	0.526459	ENSDARG00000096971	si:dkey-206p8.1	si:dkey-206p8.1	89.89	267	1e-90	339
Contig534	824	0.485437	ENSDARG00000053862	crygmx	crystallin,	83.54	553	1e-137	494
Contig535	1257	0.438345	ENSDARG00000053862	crygmx	crystallin,	82.81	570	2e-132	477
Contig536	778	0.565553	ENSDARG00000020107	usp2a	ubiquitin	88.16	608	0	712
Contig537	933	0.488746	ENSDARG00000025679	comtb	catechol-O-methyltransferase	94.2	224	6e-92	342
Contig538	1094	0.499086	ENSDARG00000079702	wdr81	WD	88.51	557	0	669
Contig539	1751	0.532267	NA	NA	NA	NA	NA	NA	NA
Contig540	355	0.388732	ENSDARG00000079994	akap13	A-kinase	85.23	149	3e-31	139
Contig541	395	0.334177	ENSDARG00000079994	akap13	A-kinase	78.4	287	1e-39	167
Contig542	1003	0.453639	ENSDARG00000073724	nlrx1	NLR	84.49	548	7e-151	538
Contig543	558	0.397849	NA	NA	NA	NA	NA	NA	NA
Contig544	834	0.473621	ENSDARG00000091902	b3gnt2b	UDP-GlcNAc:betaGal	88.86	763	0	939
Contig545	615	0.586992	ENSDARG00000043559	gle1	GLE1	83.27	245	2e-55	220
Contig546	1811	0.571507	ENSDARG00000091326	cep120	centrosomal	91.13	124	2e-39	169
Contig547	1160	0.506897	NA	NA	NA	NA	NA	NA	NA
Contig548	1039	0.493744	ENSDARG00000044803	dhrs3b	dehydrogenase/reductase	87.64	364	2e-111	407
Contig549	1268	0.494479	ENSDARG00000116076	FO704772.2		100	37	1e-09	69.4
Contig550	1270	0.417323	NA	NA	NA	NA	NA	NA	NA
Contig551	1627	0.366318	ENSDARG00000041703	rrbp1b	ribosome	89.81	157	2e-48	198
Contig552	683	0.462665	ENSDARG00000039900	si:ch73-168d20.1	si:ch73-168d20.1	90.96	166	2e-56	224
Contig553	1031	0.460718	ENSDARG00000039900	si:ch73-168d20.1	si:ch73-168d20.1	90.17	173	7e-57	226
Contig554	652	0.5	ENSDARG00000039900	si:ch73-168d20.1	si:ch73-168d20.1	82.56	407	2e-95	353
Contig555	1312	0.506098	ENSDARG00000021849	si:dkey-256h2.1	si:dkey-256h2.1	77.82	496	2e-72	278
Contig556	1682	0.529132	ENSDARG00000021849	si:dkey-256h2.1	si:dkey-256h2.1	85.56	284	8e-78	296
Contig557	1036	0.524131	ENSDARG00000008141	rbl1	retinoblastoma-like	87.57	169	5e-48	196
Contig558	1183	0.516484	ENSDARG00000028900	odf2a	outer	89.16	166	3e-51	207
Contig559	962	0.459459	ENSDARG00000057021	vps36	vacuolar	92.03	138	2e-47	195
Contig560	2018	0.493558	ENSDARG00000021789	myoc	myocilin	87.48	791	0	913
Contig561	1245	0.361446	ENSDARG00000027501	usp20	ubiquitin	85.2	196	6e-48	196
Contig562	522	0.444444	ENSDARG00000116822	usp20	ubiquitin	91.26	183	2e-64	250
Contig563	2641	0.422567	ENSDARG00000042969	znf1035	zinc	84.46	2625	0	2538
Contig564	2082	0.478866	ENSDARG00000003616	arih1	ariadne	91.03	468	3e-177	627
Contig565	976	0.456967	ENSDARG00000012244	ube2e3	ubiquitin-conjugating	90.1	788	0	979
Contig566	1429	0.502449	ENSDARG00000099080	sbno1	strawberry	92.31	104	2e-33	148
Contig567	2690	0.495167	ENSDARG00000010758	capn12	calpain	80.79	484	2e-95	355
Contig568	5095	0.525221	ENSDARG00000111712	adgrl2b.1	adhesion	86.18	803	0	869
Contig569	471	0.496815	ENSDARG00000063180	dock3	dedicator	100	31	1e-06	58.4
Contig570	1284	0.507788	ENSDARG00000100072	mgrn1a	mahogunin,	94.81	154	3e-61	241
Contig571	842	0.375297	ENSDARG00000029307	rmc1	regulator	81	100	1e-09	69.4
Contig572	751	0.386152	ENSDARG00000018065	ntm	neurotrimin	82.2	191	1e-37	161
Contig573	1765	0.499717	ENSDARG00000022309	dspa	desmoplakin	92.94	170	2e-63	248
Contig574	1333	0.343586	NA	NA	NA	NA	NA	NA	NA
Contig575	2292	0.541449	ENSDARG00000003820	nr1d2a	nuclear	86.14	202	3e-54	219
Contig576	1625	0.576615	ENSDARG00000003820	nr1d2a	nuclear	94.64	112	4e-41	174
Contig577	1382	0.427641	ENSDARG00000016977	snx27b	sorting	90.84	131	9e-42	176
Contig578	989	0.559151	ENSDARG00000016977	snx27b	sorting	91.59	428	5e-167	592
Contig579	395	0.493671	NA	NA	NA	NA	NA	NA	NA
Contig580	1556	0.456298	ENSDARG00000008306	rdh5	retinol	86.54	327	3e-97	361
Contig581	537	0.439479	ENSDARG00000111250	ppfibp1a	PTPRF	91.04	134	7e-44	182
Contig582	1699	0.420247	NA	NA	NA	NA	NA	NA	NA
Contig583	1052	0.4173	NA	NA	NA	NA	NA	NA	NA
Contig584	1108	0.564079	ENSDARG00000069968	pcsk7	proprotein	86.27	153	4e-39	167
Contig585	731	0.580027	ENSDARG00000058861	ncln	nicalin	87.32	276	1e-82	311
Contig586	1520	0.485526	ENSDARG00000043589	ca4a	carbonic	89.94	169	6e-54	217
Contig587	424	0.436321	NA	NA	NA	NA	NA	NA	NA
Contig588	578	0.553633	ENSDARG00000077495	ptpn9a	protein	89.12	294	7e-99	364
Contig589	1701	0.522046	ENSDARG00000101081	ptprub	protein	91.19	318	6e-119	433
Contig590	1512	0.50463	ENSDARG00000030107	si:ch211-207i1.2	si:ch211-207i1.2	88.89	207	1e-65	255
Contig591	2835	0.502293	ENSDARG00000030107	si:ch211-207i1.2	si:ch211-207i1.2	91.67	168	1e-58	233
Contig592	577	0.538995	NA	NA	NA	NA	NA	NA	NA
Contig593	461	0.483731	ENSDARG00000109478	stom	stomatin	89.74	156	2e-49	200
Contig594	739	0.451962	ENSDARG00000057035	stoml3b	stomatin	85.29	170	5e-42	176
Contig595	783	0.37037	NA	NA	NA	NA	NA	NA	NA
Contig596	1504	0.535904	ENSDARG00000062707	plat	plasminogen	95.5	111	3e-42	178
Contig597	1182	0.467005	ENSDARG00000062707	plat	plasminogen	89.22	167	8e-52	209
Contig598	1260	0.424603	ENSDARG00000039269	arg2	arginase	80.91	791	7e-162	575
Contig599	1323	0.464853	ENSDARG00000012432	fam76b	family	84.59	370	6e-98	363
Contig600	2366	0.527473	NA	NA	NA	NA	NA	NA	NA
Contig601	920	0.544565	NA	NA	NA	NA	NA	NA	NA
Contig602	1242	0.405797	ENSDARG00000105271	2019-09-04	septin	82.14	308	2e-62	244
Contig603	1330	0.411278	ENSDARG00000105271	2019-09-04	septin	82.47	308	5e-64	250
Contig604	1185	0.479325	NA	NA	NA	NA	NA	NA	NA
Contig605	2162	0.451896	ENSDARG00000027828	grin1a	glutamate	80.77	832	2e-160	571
Contig606	1336	0.382485	ENSDARG00000027828	grin1a	glutamate	80.33	422	2e-77	294
Contig607	1066	0.496248	ENSDARG00000010207	smad3b	SMAD	89.84	246	4e-84	316
Contig608	1592	0.481156	ENSDARG00000114754	p4ha1a	prolyl	91.5	153	3e-52	211
Contig609	1400	0.461429	ENSDARG00000060925	jarid2a	jumonji,	97.48	119	4e-50	204
Contig610	1913	0.385781	ENSDARG00000060925	jarid2a	jumonji,	85.61	688	0	673
Contig611	1811	0.368857	ENSDARG00000060925	jarid2a	jumonji,	84.74	675	5e-180	636
Contig612	554	0.579422	ENSDARG00000062190	PDE3B	si:ch211-79e4.4	89.44	142	3e-43	180
Contig613	1239	0.556094	ENSDARG00000062190	PDE3B	si:ch211-79e4.4	93.78	900	0	1347
Contig614	1070	0.462617	ENSDARG00000007825	map2k1	mitogen-activated	86.22	341	2e-96	357
Contig615	1640	0.484756	ENSDARG00000007825	map2k1	mitogen-activated	87.11	349	2e-104	385
Contig616	917	0.565976	ENSDARG00000086985	klc4	kinesin	93.84	211	9e-85	318
Contig617	1030	0.524272	NA	NA	NA	NA	NA	NA	NA
Contig618	707	0.612447	ENSDARG00000027112	ephb4b	eph	88.74	293	4e-97	359
Contig619	1186	0.575042	ENSDARG00000090486	lipcb	lipase,	92.35	183	2e-67	261
Contig620	1250	0.5664	ENSDARG00000090486	lipcb	lipase,	90.16	183	1e-60	239
Contig621	491	0.643585	ENSDARG00000027112	ephb4b	eph	86.16	159	1e-40	171
Contig622	563	0.436945	NA	NA	NA	NA	NA	NA	NA
Contig623	851	0.527615	ENSDARG00000095192	BX957317.1	uncharacterized	80.68	621	6e-126	455
Contig624	1053	0.54321	ENSDARG00000095192	BX957317.1	uncharacterized	81.57	472	8e-101	372
Contig625	1253	0.498803	ENSDARG00000009524	rnf150b	ring	88.39	155	1e-44	185
Contig626	1064	0.580827	ENSDARG00000009524	rnf150b	ring	88.93	262	2e-86	324
Contig627	1453	0.503785	ENSDARG00000073753	tacc1	transforming,	84.23	761	0	737
Contig628	2048	0.507324	ENSDARG00000114049	CABZ01018956.1		94.5	200	1e-81	309
Contig629	1311	0.55759	ENSDARG00000002131	celf2	cugbp,	96.62	237	8e-107	392
Contig630	584	0.481164	ENSDARG00000040985	itgbl1	integrin,	88.32	214	6e-65	252
Contig631	2149	0.471847	ENSDARG00000000631	ptpn4a	protein	82.75	574	4e-132	477
Contig632	1735	0.499135	ENSDARG00000045904	nr2e3	nuclear	82.93	369	4e-81	307
Contig633	1712	0.494743	ENSDARG00000113178	nr2e3	nuclear	88.16	228	1e-70	272
Contig634	1802	0.468368	ENSDARG00000045904	nr2e3	nuclear	80.66	517	7e-104	383
Contig635	834	0.44964	ENSDARG00000075467	shisa3	shisa	80	235	3e-39	167
Contig636	1969	0.506348	NA	NA	NA	NA	NA	NA	NA
Contig637	614	0.508143	ENSDARG00000044010	loxl2a	lysyl	88.48	269	4e-87	326
Contig638	2821	0.460121	ENSDARG00000021225	prkci	protein	84.06	571	2e-140	505
Contig639	459	0.551198	NA	NA	NA	NA	NA	NA	NA
Contig640	1094	0.522852	NA	NA	NA	NA	NA	NA	NA
Contig641	1854	0.450917	ENSDARG00000099776	glula	glutamate-ammonia	85.03	1049	0	1018
Contig642	1838	0.49728	ENSDARG00000099776	glula	glutamate-ammonia	93.6	203	5e-80	303
Contig643	1868	0.447537	ENSDARG00000099776	glula	glutamate-ammonia	93.6	203	5e-80	303
Contig644	1858	0.496771	ENSDARG00000002197	pygl	phosphorylase,	91.46	246	5e-90	337
Contig645	2566	0.485581	ENSDARG00000002197	pygl	phosphorylase,	91.46	246	7e-90	337
Contig646	987	0.532928	ENSDARG00000004721	mpp5b	membrane	90.7	129	8e-41	172
Contig647	810	0.44321	ENSDARG00000069302	snx9b	sorting	93.55	93	7e-31	139
Contig648	416	0.521635	ENSDARG00000034368	hexb	hexosaminidase	84.9	298	7e-78	294
Contig649	1286	0.455677	ENSDARG00000034368	hexb	hexosaminidase	83.9	292	2e-67	261
Contig650	2547	0.431881	ENSDARG00000061580	kctd7	potassium	93.62	392	7e-165	586
Contig651	2293	0.483646	ENSDARG00000102216	dlg1l	discs,	93.68	174	4e-67	261
Contig652	2289	0.482307	ENSDARG00000102216	dlg1l	discs,	93.68	174	4e-67	261
Contig653	3614	0.462092	ENSDARG00000102216	dlg1l	discs,	94.25	174	1e-68	267
Contig654	1682	0.508323	ENSDARG00000068830	zgc:172139	zgc:172139	87.97	158	5e-45	187
Contig655	985	0.481218	ENSDARG00000038695	elavl1a	ELAV	82.33	481	3e-110	403
Contig656	409	0.440098	NA	NA	NA	NA	NA	NA	NA
Contig657	1548	0.405685	ENSDARG00000038695	elavl1a	ELAV	84.71	1341	0	1279
Contig658	2856	0.507703	ENSDARG00000016153	dag1	dystroglycan	89.84	2145	0	2743
Contig659	863	0.465817	ENSDARG00000061044	si:dkey-72l14.3	si:dkey-72l14.3	96.59	88	4e-33	147
Contig660	1084	0.526753	ENSDARG00000061044	si:dkey-72l14.3	si:dkey-72l14.3	87.35	593	0	676
Contig661	1379	0.464104	ENSDARG00000002362	ubald1a	UBA-like	82.94	1114	0	920
Contig662	1531	0.448726	ENSDARG00000105287	mpp1	membrane	92.59	108	1e-35	156
Contig663	1573	0.445645	ENSDARG00000105287	mpp1	membrane	92.59	108	1e-35	156
Contig664	1583	0.448515	ENSDARG00000105287	mpp1	membrane	94.44	108	6e-39	167
Contig665	1970	0.459898	ENSDARG00000105287	mpp1	membrane	82.07	357	2e-70	272
Contig666	2167	0.503461	ENSDARG00000076135	mmrn2a	multimerin	87.98	441	2e-145	521
Contig667	2194	0.500456	ENSDARG00000076135	mmrn2a	multimerin	86.85	441	4e-137	494
Contig668	747	0.555556	ENSDARG00000074697	npdc1a	neural	86.93	306	8e-90	335
Contig669	773	0.539457	ENSDARG00000074697	npdc1a	neural	85.62	306	4e-83	313
Contig670	523	0.328872	NA	NA	NA	NA	NA	NA	NA
Contig671	833	0.465786	NA	NA	NA	NA	NA	NA	NA
Contig672	985	0.478173	ENSDARG00000116057	rasgef1ba	RasGEF	91.59	214	5e-78	296
Contig673	2417	0.475383	ENSDARG00000116057	rasgef1ba	RasGEF	92.99	214	1e-82	313
Contig674	559	0.483005	NA	NA	NA	NA	NA	NA	NA
Contig675	1593	0.475832	ENSDARG00000099745	baz1a	bromodomain	89.79	235	6e-79	300
Contig676	2118	0.495279	ENSDARG00000099745	baz1a	bromodomain	90.4	250	1e-87	329
Contig677	2911	0.586053	NA	NA	NA	NA	NA	NA	NA
Contig678	560	0.423214	NA	NA	NA	NA	NA	NA	NA
Contig679	1974	0.596758	ENSDARG00000112133	CR354373.1	nuclear	92.02	865	0	1214
Contig680	769	0.40052	NA	NA	NA	NA	NA	NA	NA
Contig681	1911	0.427525	ENSDARG00000076779	fam13b	family	86	457	9e-128	462
Contig682	719	0.461752	ENSDARG00000115567	trim35-20	tripartite	96.58	234	6e-106	388
Contig683	1876	0.467484	ENSDARG00000011862	inaa	internexin	90.76	985	0	1312
Contig684	2134	0.49672	ENSDARG00000037560	mtm1	myotubularin	89.64	338	2e-114	418
Contig685	1726	0.505214	ENSDARG00000037560	mtm1	myotubularin	92.08	202	2e-74	285
Contig686	3688	0.479393	ENSDARG00000109358	trhde.2	thyrotropin	93.38	272	1e-109	403
Contig687	457	0.509847	NA	NA	NA	NA	NA	NA	NA
Contig688	619	0.486268	NA	NA	NA	NA	NA	NA	NA
Contig689	571	0.47986	NA	NA	NA	NA	NA	NA	NA
Contig690	696	0.478448	NA	NA	NA	NA	NA	NA	NA
Contig691	1474	0.521031	ENSDARG00000010231	ppm1na	protein	84.67	574	8e-157	558
Contig692	1232	0.49513	ENSDARG00000104500	fyco1a	FYVE	83.02	1166	0	1044
Contig693	757	0.435931	ENSDARG00000115845	slc7a5	solute	100	28	9e-05	52.8
Contig694	613	0.401305	ENSDARG00000098788	pcdh2g16	protocadherin	86.26	553	6e-170	601
Contig695	576	0.435764	ENSDARG00000045929	oaz2a	ornithine	74.23	551	6e-40	169
Contig696	815	0.385276	ENSDARG00000061397	trip12	thyroid	93.33	45	1e-08	65.8
Contig697	1325	0.496604	ENSDARG00000025478	gipr	gastric	82.64	311	2e-67	261
Contig698	595	0.418487	ENSDARG00000078691	gigyf1b	GRB10	84.53	362	2e-90	337
Contig699	709	0.455571	NA	NA	NA	NA	NA	NA	NA
Contig700	334	0.54491	ENSDARG00000059233	runx2b	runt-related	88.64	176	2e-53	213
Contig701	487	0.501027	ENSDARG00000074589	rin2	Ras	76.88	199	5e-20	102
Contig702	893	0.489362	ENSDARG00000026519	ralgps2	Ral	91.24	274	2e-101	374
Contig703	338	0.363905	NA	NA	NA	NA	NA	NA	NA
Contig704	591	0.407783	ENSDARG00000074601	cbln2a	cerebellin	93.99	183	4e-72	276
Contig705	541	0.360444	NA	NA	NA	NA	NA	NA	NA
Contig706	963	0.555556	NA	NA	NA	NA	NA	NA	NA
Contig707	405	0.385185	ENSDARG00000101826	zwi	zwilling	88.94	208	3e-66	255
Contig708	372	0.456989	NA	NA	NA	NA	NA	NA	NA
Contig709	383	0.360313	NA	NA	NA	NA	NA	NA	NA
Contig710	845	0.512426	ENSDARG00000070157	tgm2a	transglutaminase	100	30	8e-06	56.5
Contig711	518	0.411197	ENSDARG00000079219	mfn1b	mitofusin	83.33	84	4e-11	73.1
Contig712	456	0.519737	NA	NA	NA	NA	NA	NA	NA
Contig713	338	0.369822	NA	NA	NA	NA	NA	NA	NA
Contig714	807	0.472119	NA	NA	NA	NA	NA	NA	NA
Contig715	1357	0.508475	ENSDARG00000002385	atm	ATM	94.09	186	5e-74	283
Contig716	1134	0.492945	NA	NA	NA	NA	NA	NA	NA
Contig717	458	0.384279	NA	NA	NA	NA	NA	NA	NA
Contig718	541	0.499076	ENSDARG00000076140	clcf1	cardiotrophin-like	84.94	166	3e-38	163
Contig719	387	0.317829	ENSDARG00000027087	tgfb2	transforming	86.11	72	9e-12	75
Contig720	918	0.408497	ENSDARG00000104598	zgc:123181	zgc:123181	84.13	819	0	749
Contig721	468	0.491453	ENSDARG00000057128	hadhaa	hydroxyacyl-CoA	91.75	97	5e-30	135
Contig722	988	0.432186	ENSDARG00000015638	gemin2	gem	92.86	84	1e-24	119
Contig723	776	0.403351	NA	NA	NA	NA	NA	NA	NA
Contig724	669	0.351271	ENSDARG00000061525	slka	STE20-like	81.89	243	2e-46	191
Contig725	844	0.514218	ENSDARG00000003989	crhr1	corticotropin	97.58	124	4e-53	213
Contig726	832	0.429087	ENSDARG00000077357	lrrc61	leucine	89.84	128	1e-38	165
Contig727	883	0.602492	NA	NA	NA	NA	NA	NA	NA
Contig728	576	0.451389	ENSDARG00000110262	rnpep	arginyl	93.71	159	5e-61	239
Contig729	379	0.424802	NA	NA	NA	NA	NA	NA	NA
Contig730	344	0.430233	ENSDARG00000027088	ptgdsb.1	prostaglandin	91.57	83	5e-24	115
Contig731	1048	0.555344	ENSDARG00000043550	ENKD1	si:ch211-220d9.3	86.4	228	9e-61	239
Contig732	500	0.468	NA	NA	NA	NA	NA	NA	NA
Contig733	479	0.415449	NA	NA	NA	NA	NA	NA	NA
Contig734	310	0.458065	NA	NA	NA	NA	NA	NA	NA
Contig735	695	0.54964	ENSDARG00000075100	neo1b	neogenin	92.42	132	6e-46	189
Contig736	455	0.507692	NA	NA	NA	NA	NA	NA	NA
Contig737	1630	0.473006	ENSDARG00000058480	chtf18	CTF18,	87.65	162	1e-45	189
Contig738	643	0.354588	ENSDARG00000103697	arnt2	aryl-hydrocarbon	93.6	125	7e-45	185
Contig739	496	0.306452	NA	NA	NA	NA	NA	NA	NA
Contig740	375	0.306667	NA	NA	NA	NA	NA	NA	NA
Contig741	1159	0.513374	NA	NA	NA	NA	NA	NA	NA
Contig742	405	0.432099	NA	NA	NA	NA	NA	NA	NA
Contig743	548	0.470803	ENSDARG00000100703	si:ch211-285j22.3	si:ch211-285j22.3	85.76	295	3e-83	313
Contig744	875	0.465143	ENSDARG00000044902	atp2b4	ATPase	89.72	613	0	773
Contig745	588	0.505102	ENSDARG00000076748	ntn2	netrin	87.28	173	8e-49	198
Contig746	682	0.461877	ENSDARG00000010018	qki2	QKI,	96.6	235	1e-106	390
Contig747	577	0.537262	ENSDARG00000116922	camta1a	calmodulin	91.87	492	0	688
Contig748	451	0.390244	NA	NA	NA	NA	NA	NA	NA
Contig749	1192	0.461409	ENSDARG00000099256	pum1	pumilio	85.2	642	1e-173	614
Contig750	1027	0.465433	ENSDARG00000109356	zgc:163083	zgc:163083	88.48	191	5e-58	230
Contig751	463	0.384449	ENSDARG00000109391	BX119991.1	solute	87.58	467	4e-145	518
Contig752	417	0.486811	ENSDARG00000063180	dock3	dedicator	100	37	5e-10	69.4
Contig753	617	0.510535	ENSDARG00000114813	eef1akmt1	EEF1A	85.19	297	6e-80	302
Contig754	1061	0.421301	ENSDARG00000075116	sall2	spalt-like	81.51	703	1e-154	551
Contig755	975	0.542564	ENSDARG00000099397	cfap410	cilia	88.46	78	2e-17	95.3
Contig756	729	0.452675	NA	NA	NA	NA	NA	NA	NA
Contig757	1348	0.588279	ENSDARG00000021177	cept1b	choline/ethanolamine	84.76	433	1e-115	422
Contig758	1250	0.3888	ENSDARG00000076563	rarres3l	retinoic	84.93	272	3e-71	274
Contig759	556	0.420863	ENSDARG00000110992	idh3b	isocitrate	87.1	93	5e-21	106
Contig760	779	0.545571	NA	NA	NA	NA	NA	NA	NA
Contig761	805	0.373913	NA	NA	NA	NA	NA	NA	NA
Contig762	2014	0.516385	ENSDARG00000090971	cc2d2a	coiled-coil	82.4	233	5e-46	191
Contig763	947	0.50792	ENSDARG00000110646	BX901912.1	endoplasmic	92.42	198	1e-73	281
Contig764	853	0.520516	ENSDARG00000015989	zdhhc16b	zinc	93.71	143	4e-53	213
Contig765	659	0.330804	NA	NA	NA	NA	NA	NA	NA
Contig766	1421	0.482055	ENSDARG00000115375	abcc4	ATP-binding	89.29	252	5e-84	316
Contig767	468	0.482906	ENSDARG00000018918	rad17	RAD17	78.24	262	3e-32	143
Contig768	1106	0.552441	ENSDARG00000014588	adcy2b	adenylate	93.97	199	1e-79	302
Contig769	772	0.414508	ENSDARG00000104139	atp1a3b	ATPase	73.37	567	2e-36	158
Contig770	696	0.37931	NA	NA	NA	NA	NA	NA	NA
Contig771	791	0.438685	NA	NA	NA	NA	NA	NA	NA
Contig772	657	0.401826	NA	NA	NA	NA	NA	NA	NA
Contig773	1485	0.445118	NA	NA	NA	NA	NA	NA	NA
Contig774	838	0.476134	ENSDARG00000061865	ddx10	DEAD	93.63	157	9e-60	235
Contig775	889	0.475816	ENSDARG00000112962	ppp1r3ca	protein	88.4	810	0	972
Contig776	457	0.374179	ENSDARG00000063711	trim3a	tripartite	77.3	445	6e-59	231
Contig777	1789	0.530464	ENSDARG00000102430	opn6a	opsin	87.14	210	5e-60	237
Contig778	533	0.407129	NA	NA	NA	NA	NA	NA	NA
Contig779	986	0.399594	ENSDARG00000112768	BX897656.1		88.24	68	1e-13	82.4
Contig780	1184	0.478041	ENSDARG00000043003	pcyt2	phosphate	81.44	167	4e-30	137
Contig781	670	0.479104	ENSDARG00000011605	dennd6b	DENN/MADD	93.46	107	4e-37	159
Contig782	2352	0.371173	NA	NA	NA	NA	NA	NA	NA
Contig783	929	0.423036	ENSDARG00000027828	grin1a	glutamate	84.76	656	0	641
Contig784	440	0.454545	NA	NA	NA	NA	NA	NA	NA
Contig785	1071	0.485528	ENSDARG00000102458	hip1rb	huntingtin	96.3	108	2e-42	178
Contig786	374	0.497326	ENSDARG00000110986	pimr163	Pim	91.58	95	5e-29	132
Contig787	1678	0.503576	ENSDARG00000024314	herpud1	homocysteine-inducible,	90.44	366	3e-132	477
Contig788	2043	0.489476	NA	NA	NA	NA	NA	NA	NA
Contig789	1736	0.496544	NA	NA	NA	NA	NA	NA	NA
Contig790	344	0.415698	ENSDARG00000042791	git2b	G	85.11	329	2e-88	329
Contig791	1020	0.412745	NA	NA	NA	NA	NA	NA	NA
Contig792	685	0.489051	ENSDARG00000101445	klhl7	kelch-like	86.67	345	1e-102	377
Contig793	922	0.541215	ENSDARG00000101445	klhl7	kelch-like	89.61	308	7e-106	388
Contig794	1759	0.483798	ENSDARG00000077442	tubgcp5	tubulin,	91.14	271	2e-99	368
Contig795	444	0.405405	ENSDARG00000077442	tubgcp5	tubulin,	94.12	153	2e-59	233
Contig796	2506	0.495611	ENSDARG00000074807	tbrg4	transforming	86.67	405	1e-122	446
Contig797	998	0.541082	ENSDARG00000111910	ppp1r8b	protein	89.45	218	6e-72	276
Contig798	1124	0.552491	ENSDARG00000098832	fam168a	family	97.69	130	3e-56	224
Contig799	821	0.532278	NA	NA	NA	NA	NA	NA	NA
Contig800	477	0.358491	NA	NA	NA	NA	NA	NA	NA
Contig801	1143	0.445319	ENSDARG00000061854	lman2	lectin,	85.89	319	4e-89	333
Contig802	735	0.529252	ENSDARG00000077341	ppp1r14c	protein	86.86	175	5e-47	193
Contig803	763	0.40498	ENSDARG00000077341	ppp1r14c	protein	78.48	330	2e-45	187
Contig804	749	0.41255	NA	NA	NA	NA	NA	NA	NA
Contig805	620	0.464516	ENSDARG00000115513	nr3c2	nuclear	100	28	7e-05	52.8
Contig806	769	0.325098	NA	NA	NA	NA	NA	NA	NA
Contig807	1090	0.499083	ENSDARG00000101240	CU651662.1	leucine-rich	94.54	183	4e-74	283
Contig808	1408	0.494318	ENSDARG00000033182	arl4ab	ADP-ribosylation	85.84	1236	0	1280
Contig809	2010	0.459701	ENSDARG00000060297	arhgap35b	Rho	91.41	1594	0	2182
Contig810	822	0.383212	NA	NA	NA	NA	NA	NA	NA
Contig811	847	0.412043	NA	NA	NA	NA	NA	NA	NA
Contig812	1167	0.524422	ENSDARG00000100594	sez6l	seizure	89.64	193	6e-63	246
Contig813	509	0.390963	NA	NA	NA	NA	NA	NA	NA
Contig814	1391	0.53918	ENSDARG00000069600	zgc:109889	zgc:109889	87.76	294	9e-92	342
Contig815	889	0.572553	ENSDARG00000069600	zgc:109889	zgc:109889	89.62	289	3e-99	366
Contig816	1015	0.503448	ENSDARG00000060862	atxn1b	ataxin	88.92	1020	0	1245
Contig817	1684	0.455463	ENSDARG00000027141	ube2l3b	ubiquitin-conjugating	83.17	695	9e-167	592
Contig818	1342	0.465723	ENSDARG00000003326	cacng5a	calcium	85.52	518	2e-148	531
Contig819	2190	0.53379	ENSDARG00000067509	slc24a4b	solute	92.4	171	4e-62	244
Contig820	2528	0.489715	ENSDARG00000069331	trip6	thyroid	85.02	574	2e-159	568
Contig821	1394	0.333572	NA	NA	NA	NA	NA	NA	NA
Contig822	1356	0.438053	ENSDARG00000032458	mark2b	MAP/microtubule	81.66	507	3e-106	390
Contig823	588	0.316327	NA	NA	NA	NA	NA	NA	NA
Contig824	1407	0.48543	NA	NA	NA	NA	NA	NA	NA
Contig825	1225	0.474286	ENSDARG00000113308	zgc:162613	zgc:162613	89.19	185	2e-58	231
Contig826	2031	0.432792	ENSDARG00000113308	zgc:162613	zgc:162613	88.32	214	5e-66	257
Contig827	1586	0.471627	ENSDARG00000023214	mob2a	MOB	92.45	278	7e-108	396
Contig828	902	0.337029	ENSDARG00000019205	fam120c	family	81.97	638	3e-139	499
Contig829	1343	0.517498	ENSDARG00000094312	ndufa9b	NADH:ubiquinone	86.59	716	0	787
Contig830	1480	0.487838	ENSDARG00000003021	hdac8	histone	99.31	144	3e-67	261
Contig831	929	0.491927	ENSDARG00000115989	BX323887.1		86.42	162	6e-42	176
Contig832	3592	0.460189	ENSDARG00000062906	kcnv2b	potassium	80.4	1337	0	996
Contig833	1985	0.470529	ENSDARG00000010098	pank1b	pantothenate	90.76	357	1e-131	475
Contig834	733	0.562074	NA	NA	NA	NA	NA	NA	NA
Contig835	1804	0.495565	ENSDARG00000099814	FBXO46	si:dkey-114g7.4	89.88	1552	0	1984
Contig836	1200	0.453333	NA	NA	NA	NA	NA	NA	NA
Contig837	924	0.428571	ENSDARG00000056609	atad1b	ATPase	94.39	214	4e-88	329
Contig838	593	0.605396	NA	NA	NA	NA	NA	NA	NA
Contig839	1045	0.580861	NA	NA	NA	NA	NA	NA	NA
Contig840	1664	0.492188	ENSDARG00000017910	pdss1	prenyl	91.67	144	7e-49	200
Contig841	1089	0.525253	ENSDARG00000059925	usp24	ubiquitin	94.59	222	2e-92	344
Contig842	413	0.355932	ENSDARG00000087100	ntng2b	netrin	98.21	56	6e-19	99
Contig843	1344	0.533482	ENSDARG00000104665	kirrel3l	kirre	86.54	654	0	713
Contig844	1473	0.528174	NA	NA	NA	NA	NA	NA	NA
Contig845	2533	0.489143	ENSDARG00000103149	cog6	component	93.88	147	2e-55	222
Contig846	2403	0.518935	ENSDARG00000099972	nup153	nucleoporin	84.3	535	1e-142	512
Contig847	2683	0.483041	ENSDARG00000093201	si:dkey-112e17.1	si:dkey-112e17.1	83.2	881	0	780
Contig848	1969	0.518537	ENSDARG00000093201	si:dkey-112e17.1	si:dkey-112e17.1	82.29	875	0	715
Contig849	2400	0.50875	ENSDARG00000093201	si:dkey-112e17.1	si:dkey-112e17.1	83.31	881	0	785
Contig850	1996	0.517034	ENSDARG00000093201	si:dkey-112e17.1	si:dkey-112e17.1	82.86	881	0	763
Contig851	1407	0.479744	ENSDARG00000053684	aldob	aldolase	92.08	202	5e-74	283
Contig852	653	0.523737	ENSDARG00000025340	tusc2b	tumor	89.8	196	7e-65	252
Contig853	930	0.473118	NA	NA	NA	NA	NA	NA	NA
Contig854	1931	0.44174	ENSDARG00000028957	maff	v-maf	79.44	1323	0	821
Contig855	2164	0.508318	ENSDARG00000000690	sypl2b	synaptophysin-like	82.78	209	3e-43	182
Contig856	1016	0.423228	ENSDARG00000000690	sypl2b	synaptophysin-like	85.79	197	3e-50	204
Contig857	3135	0.517384	ENSDARG00000109222	tbc1d1	TBC1	89.2	287	7e-96	357
Contig858	1040	0.525962	ENSDARG00000068973	pdlim4	PDZ	86.85	251	1e-73	281
Contig859	2151	0.536495	ENSDARG00000101284	CT737129.1		86.18	550	7e-159	566
Contig860	705	0.356028	ENSDARG00000054753	col10a1a	collagen,	86.15	715	0	737
Contig861	1910	0.54555	ENSDARG00000054753	col10a1a	collagen,	87.8	1722	0	2010
Contig862	579	0.386874	NA	NA	NA	NA	NA	NA	NA
Contig863	800	0.415	ENSDARG00000074844	CABZ01061495.1		77.5	200	1e-22	111
Contig864	630	0.561905	ENSDARG00000110973	tln2b	talin	93.53	139	1e-51	207
Contig865	396	0.424242	ENSDARG00000003109	rcan1a	regulator	92.65	136	2e-48	196
Contig866	601	0.529118	ENSDARG00000028086	zbtb2b	zinc	93.19	323	4e-131	472
Contig867	831	0.387485	NA	NA	NA	NA	NA	NA	NA
Contig868	929	0.488698	ENSDARG00000098720	FP245456.1	lipoprotein	90.43	115	1e-34	152
Contig869	1069	0.458372	ENSDARG00000090389	ndufv3	NADH:ubiquinone	82.67	300	3e-65	254
Contig870	654	0.444954	ENSDARG00000110950	CU929544.1	receptor-type	87.59	290	4e-87	326
Contig871	601	0.585691	NA	NA	NA	NA	NA	NA	NA
Contig872	403	0.51861	NA	NA	NA	NA	NA	NA	NA
Contig873	416	0.350962	ENSDARG00000088810	prox3	prospero	85	360	5e-89	331
Contig874	4593	0.501415	ENSDARG00000062590	pleca	plectin	87.47	359	6e-113	414
Contig875	742	0.587601	NA	NA	NA	NA	NA	NA	NA
Contig876	489	0.519427	ENSDARG00000073784	si:dkey-288i20.2	si:dkey-288i20.2	92.59	108	4e-36	156
Contig877	400	0.3925	NA	NA	NA	NA	NA	NA	NA
Contig878	719	0.447844	NA	NA	NA	NA	NA	NA	NA
Contig879	568	0.501761	ENSDARG00000114684	pgm5	phosphoglucomutase	92.99	157	3e-58	230
Contig880	974	0.462012	ENSDARG00000025728	grin1b	glutamate	88.72	931	0	1083
Contig881	799	0.441802	ENSDARG00000022952	zgc:66448	zgc:66448	85.5	745	0	771
Contig882	539	0.502783	ENSDARG00000078729	ackr4a	atypical	85.8	507	4e-151	538
Contig883	771	0.584955	ENSDARG00000113527	si:ch211-209n20.3	si:ch211-209n20.3	77.56	713	1e-113	414
Contig884	534	0.404494	ENSDARG00000102729	SAMD9	sterile	85.71	469	8e-138	494
Contig885	726	0.61157	NA	NA	NA	NA	NA	NA	NA
Contig886	441	0.487528	ENSDARG00000045443	agtr1b	angiotensin	88.12	404	7e-133	477
Contig887	503	0.355865	ENSDARG00000005754	ptprfb	protein	92.48	133	4e-46	189
Contig888	619	0.579968	ENSDARG00000063054	shank3b	SH3	92.84	363	1e-147	527
Contig889	780	0.573077	ENSDARG00000113610	nit1	nitrilase	90	130	9e-40	169
Contig890	636	0.375786	NA	NA	NA	NA	NA	NA	NA
Contig891	353	0.555241	NA	NA	NA	NA	NA	NA	NA
Contig892	1390	0.525899	ENSDARG00000018984	eya2	EYA	88.44	173	3e-51	207
Contig893	2389	0.484722	ENSDARG00000112895	FO834857.1	homeobox	79.89	537	1e-102	379
Contig894	1473	0.449423	ENSDARG00000052615	tnmd	tenomodulin	86.14	368	4e-105	387
Contig895	710	0.576056	ENSDARG00000062636	fem1b	fem-1	86.54	364	3e-108	396
Contig896	664	0.555723	NA	NA	NA	NA	NA	NA	NA
Contig897	768	0.570312	ENSDARG00000099187	purg	purine-rich	87.52	617	0	682
Contig898	1163	0.470335	ENSDARG00000030938	fermt3b	fermitin	88.77	187	6e-58	230
Contig899	559	0.443649	NA	NA	NA	NA	NA	NA	NA
Contig900	572	0.300699	NA	NA	NA	NA	NA	NA	NA
Contig901	742	0.52965	ENSDARG00000036541	rhbdf1a	rhomboid	90.21	235	2e-81	307
Contig902	1719	0.529378	ENSDARG00000088581	f10	coagulation	83.89	627	2e-168	597
Contig903	1957	0.473173	NA	NA	NA	NA	NA	NA	NA
Contig904	1805	0.520222	ENSDARG00000038446	nrp2b	neuropilin	85.52	373	4e-101	374
Contig905	635	0.431496	NA	NA	NA	NA	NA	NA	NA
Contig906	870	0.454023	ENSDARG00000086764	mdc1	mediator	81.54	195	7e-36	156
Contig907	524	0.513359	NA	NA	NA	NA	NA	NA	NA
Contig908	433	0.371824	NA	NA	NA	NA	NA	NA	NA
Contig909	486	0.489712	ENSDARG00000028976	pus3	pseudouridylate	86.5	200	2e-54	217
Contig910	717	0.503487	NA	NA	NA	NA	NA	NA	NA
Contig911	4976	0.592042	ENSDARG00000102091	CABZ01052576.1	general	87.65	243	2e-72	279
Contig912	2383	0.553504	ENSDARG00000070470	sh3rf1	SH3	88.4	569	0	684
Contig913	1247	0.507618	NA	NA	NA	NA	NA	NA	NA
Contig914	482	0.466805	ENSDARG00000088801	fgd5a	FYVE,	93.08	159	2e-59	233
Contig915	515	0.448544	NA	NA	NA	NA	NA	NA	NA
Contig916	527	0.406072	NA	NA	NA	NA	NA	NA	NA
Contig917	516	0.54845	ENSDARG00000007824	camta1b	calmodulin	82.18	477	2e-104	383
Contig918	1898	0.54215	ENSDARG00000044319	fstl4	follistatin-like	88.76	169	4e-51	207
Contig919	1800	0.444444	NA	NA	NA	NA	NA	NA	NA
Contig920	854	0.526932	ENSDARG00000098477	tec	tec	90.44	136	4e-43	180
Contig921	438	0.52968	ENSDARG00000037238	smad5	SMAD	93.68	174	7e-68	261
Contig922	450	0.422222	NA	NA	NA	NA	NA	NA	NA
Contig923	546	0.355311	ENSDARG00000103358	CU467856.1		84.58	201	1e-47	195
Contig924	1446	0.501383	ENSDARG00000002682	tbcela	tubulin	91.67	252	5e-94	350
Contig925	703	0.466572	ENSDARG00000040717	macc1	MET	89.07	686	0	850
Contig926	351	0.364672	NA	NA	NA	NA	NA	NA	NA
Contig927	602	0.498339	NA	NA	NA	NA	NA	NA	NA
Contig928	714	0.453782	ENSDARG00000035122	camsap1b	calmodulin	92.65	313	7e-125	451
Contig929	655	0.572519	ENSDARG00000075805	si:dkey-219c3.2	si:dkey-219c3.2	96.72	122	2e-50	204
Contig930	323	0.520124	NA	NA	NA	NA	NA	NA	NA
Contig931	683	0.409956	NA	NA	NA	NA	NA	NA	NA
Contig932	351	0.373219	ENSDARG00000101984	pde6gb	phosphodiesterase	80.39	204	1e-30	137
Contig933	794	0.462217	ENSDARG00000060398	rft1	RFT1	94.56	147	1e-57	228
Contig934	1039	0.478345	ENSDARG00000032714	gria1b	glutamate	85.71	378	1e-104	385
Contig935	527	0.514231	ENSDARG00000075962	vav3b	vav	94.17	120	2e-44	183
Contig936	734	0.367847	ENSDARG00000011496	ppm1bb	protein	84.11	686	1e-172	610
Contig937	1090	0.558716	ENSDARG00000111792	BX323461.1		89.36	94	1e-24	119
Contig938	1229	0.550041	ENSDARG00000006677	ripk1l	receptor	80.15	131	2e-17	95.3
Contig939	944	0.492585	ENSDARG00000021137	adgrv1	adhesion	90.25	236	6e-82	309
Contig940	537	0.480447	ENSDARG00000021137	adgrv1	adhesion	87.65	162	4e-46	189
Contig941	1089	0.53719	ENSDARG00000093488	CR450740.1		90.16	691	0	896
Contig942	2016	0.497024	ENSDARG00000015915	slc25a36b	solute	87.07	294	3e-88	331
Contig943	448	0.430804	ENSDARG00000055075	svila	supervillin	91.4	221	5e-80	302
Contig944	1035	0.525604	ENSDARG00000042308	arhgef18b	rho/rac	88.33	180	4e-54	217
Contig945	553	0.500904	ENSDARG00000079618	sik2a	salt-inducible	94.59	37	1e-06	58.4
Contig946	1419	0.527837	ENSDARG00000034956	myclb	MYCL	93.94	594	0	898
Contig947	717	0.62901	NA	NA	NA	NA	NA	NA	NA
Contig948	1047	0.501433	ENSDARG00000100693	ddr2a	discoidin	91.77	243	8e-91	339
Contig949	3435	0.439301	ENSDARG00000063912	mt-co3	cytochrome	81.66	785	0	652
Contig950	388	0.525773	NA	NA	NA	NA	NA	NA	NA
Contig951	453	0.611479	ENSDARG00000001154	rimbp2	RIMS	88.62	369	2e-124	449
Contig952	1044	0.47318	ENSDARG00000076451	prdm2b	PR	88.11	984	0	1160
Contig953	420	0.511905	ENSDARG00000057435	amacr	alpha-methylacyl-CoA	90.54	148	2e-48	196
Contig954	540	0.588889	ENSDARG00000099757	wdr47b	WD	87.01	231	3e-67	259
Contig955	1421	0.574243	ENSDARG00000099757	wdr47b	WD	87.01	231	9e-67	259
Contig956	2409	0.446243	ENSDARG00000031506	flvcr2b	feline	89.07	558	0	689
Contig957	1943	0.55018	ENSDARG00000103195	dync1i2b	dynein,	94.16	154	8e-59	233
Contig958	654	0.550459	NA	NA	NA	NA	NA	NA	NA
Contig959	684	0.324561	NA	NA	NA	NA	NA	NA	NA
Contig960	1641	0.468007	ENSDARG00000022841	ptk2ba	protein	91.61	143	2e-48	198
Contig961	704	0.519886	ENSDARG00000112075	si:dkey-6i22.5	si:dkey-6i22.5	85	200	8e-50	202
Contig962	517	0.520309	NA	NA	NA	NA	NA	NA	NA
Contig963	573	0.541012	NA	NA	NA	NA	NA	NA	NA
Contig964	1208	0.543046	ENSDARG00000101755	prkar1ab	protein	93.56	202	1e-79	302
Contig965	391	0.414322	NA	NA	NA	NA	NA	NA	NA
Contig966	492	0.512195	NA	NA	NA	NA	NA	NA	NA
Contig967	493	0.356998	ENSDARG00000074335	boc	BOC	96.67	60	2e-19	100
Contig968	713	0.375877	NA	NA	NA	NA	NA	NA	NA
Contig969	1007	0.51142	ENSDARG00000039273	fbln5	fibulin	93.28	119	7e-42	176
Contig970	575	0.405217	NA	NA	NA	NA	NA	NA	NA
Contig971	825	0.448485	ENSDARG00000042344	trmt6	tRNA	91.96	112	2e-36	158
Contig972	432	0.398148	NA	NA	NA	NA	NA	NA	NA
Contig973	1006	0.529821	ENSDARG00000001939	b3gat3	beta-1,3-glucuronyltransferase	90.2	296	3e-105	387
Contig974	1060	0.538679	ENSDARG00000030803	zgc:110006	zgc:110006	92.48	133	2e-46	191
Contig975	366	0.494536	ENSDARG00000053344	adgrd1	adhesion	97.96	98	1e-40	171
Contig976	616	0.517857	ENSDARG00000041734	tbc1d32	TBC1	85.57	201	2e-49	200
Contig977	372	0.430108	ENSDARG00000061424	znf646	zinc	87.29	362	5e-114	414
Contig978	851	0.432432	NA	NA	NA	NA	NA	NA	NA
Contig979	1105	0.322172	NA	NA	NA	NA	NA	NA	NA
Contig980	495	0.452525	NA	NA	NA	NA	NA	NA	NA
Contig981	357	0.473389	ENSDARG00000112381	CR385047.2		94	100	4e-35	152
Contig982	667	0.388306	NA	NA	NA	NA	NA	NA	NA
Contig983	750	0.509333	ENSDARG00000095272	htr7c	5-hydroxytryptamine	91.2	443	2e-170	603
Contig984	799	0.499374	ENSDARG00000098749	tbcd	tubulin	93.91	115	2e-41	174
Contig985	1180	0.500847	ENSDARG00000037196	arid5b	AT-rich	85.57	603	2e-177	627
Contig986	1633	0.415187	ENSDARG00000006923	cacna1ab	calcium	91.06	481	7e-178	628
Contig987	563	0.365897	NA	NA	NA	NA	NA	NA	NA
Contig988	791	0.452592	NA	NA	NA	NA	NA	NA	NA
Contig989	530	0.501887	ENSDARG00000043907	fgf11b	fibroblast	86.61	478	8e-143	510
Contig990	519	0.499037	ENSDARG00000068288	lamc2	laminin,	89.39	179	3e-57	226
Contig991	343	0.387755	NA	NA	NA	NA	NA	NA	NA
Contig992	749	0.315087	ENSDARG00000057276	iqca1	IQ	78.14	247	1e-28	132
Contig993	595	0.383193	NA	NA	NA	NA	NA	NA	NA
Contig994	365	0.328767	NA	NA	NA	NA	NA	NA	NA
Contig995	420	0.533333	ENSDARG00000062346	cacna1ea	calcium	96.62	266	2e-122	442
Contig996	733	0.604366	ENSDARG00000016141	slc6a2	solute	78.79	231	8e-30	135
Contig997	521	0.335893	ENSDARG00000006584	phf8	PHD	81.79	549	2e-118	429
Contig998	703	0.492176	ENSDARG00000111796	CABZ01050238.1		85.19	81	1e-12	78.7
Contig999	579	0.405872	ENSDARG00000056156	npdc1b	neural	77.52	467	5e-61	239
Contig1000	921	0.385451	ENSDARG00000045850	ccdc167	coiled-coil	86.01	293	3e-79	300
Contig1001	817	0.471236	ENSDARG00000051939	pcxb	pyruvate	86.99	469	4e-148	529
Contig1002	590	0.471186	NA	NA	NA	NA	NA	NA	NA
Contig1003	971	0.534501	ENSDARG00000059503	ACSF3	acyl-CoA	86.03	680	0	717
Contig1004	352	0.568182	NA	NA	NA	NA	NA	NA	NA
Contig1005	484	0.495868	ENSDARG00000116963	FO704771.1		90.48	168	4e-56	222
Contig1006	352	0.585227	NA	NA	NA	NA	NA	NA	NA
Contig1007	965	0.339896	NA	NA	NA	NA	NA	NA	NA
Contig1008	957	0.478579	ENSDARG00000062402	frem1b	Fras1	92.11	266	6e-102	375
Contig1009	966	0.496894	ENSDARG00000078475	klhl23	kelch-like	84.97	692	0	697
Contig1010	1464	0.539617	ENSDARG00000009418	mef2cb	myocyte	85.82	557	3e-161	573
Contig1011	787	0.381194	NA	NA	NA	NA	NA	NA	NA
Contig1012	2905	0.420654	ENSDARG00000016490	rab11fip3	RAB11	80.19	1232	0	854
Contig1013	861	0.387921	ENSDARG00000092115	eif4a1a	eukaryotic	85.33	866	0	859
Contig1014	1172	0.5	ENSDARG00000005897	dera	deoxyribose-phosphate	92.05	151	6e-53	213
Contig1015	483	0.325052	NA	NA	NA	NA	NA	NA	NA
Contig1016	1002	0.497006	ENSDARG00000024598	homezb	homeobox	78.98	528	2e-91	340
Contig1017	1097	0.500456	ENSDARG00000062745	socs5b	suppressor	90.72	776	0	1035
Contig1018	658	0.603343	ENSDARG00000099164	nacc1a	nucleus	92.43	555	0	793
Contig1019	749	0.503338	ENSDARG00000109627	BX629347.1	FAM20C,	88.73	204	1e-63	248
Contig1020	359	0.487465	ENSDARG00000112034	LO017711.1		94.58	166	8e-67	257
Contig1021	311	0.347267	NA	NA	NA	NA	NA	NA	NA
Contig1022	370	0.337838	NA	NA	NA	NA	NA	NA	NA
Contig1023	1871	0.446285	ENSDARG00000032157	grk6	G	78.24	1857	0	1166
Contig1024	941	0.433581	ENSDARG00000075629	si:dkey-197i20.6	si:dkey-197i20.6	86.77	189	6e-52	209
Contig1025	660	0.554545	NA	NA	NA	NA	NA	NA	NA
Contig1026	506	0.55336	ENSDARG00000097538	CR627496.1		89.1	431	6e-149	531
Contig1027	1170	0.493162	ENSDARG00000114204	fras1	Fraser	88.63	299	2e-98	364
Contig1028	877	0.464082	ENSDARG00000078328	sec22a	SEC22	95.58	181	2e-76	291
Contig1029	610	0.490164	ENSDARG00000007734	stn1	STN1,	88.32	137	9e-39	165
Contig1030	828	0.503623	ENSDARG00000073757	pdzrn3a	PDZ	86.2	297	7e-86	322
Contig1031	482	0.329876	NA	NA	NA	NA	NA	NA	NA
Contig1032	1289	0.452289	ENSDARG00000114422	CT009714.1		90.37	301	6e-108	396
Contig1033	2791	0.520244	ENSDARG00000008384	hdac6	histone	91.33	196	3e-69	268
Contig1034	1962	0.446993	ENSDARG00000054222	fbxl8	F-box	93.2	103	2e-34	152
Contig1035	1858	0.438644	ENSDARG00000017261	gdpd1	glycerophosphodiester	84.84	277	2e-69	268
Contig1036	1288	0.430124	ENSDARG00000041108	ctsh	cathepsin	94.44	90	1e-30	139
Contig1037	1672	0.383373	NA	NA	NA	NA	NA	NA	NA
Contig1038	1313	0.386139	ENSDARG00000111477	CR354562.1		93.89	131	7e-48	196
Contig1039	1688	0.504739	ENSDARG00000037924	gna13b	guanine	84.39	1038	0	965
Contig1040	872	0.387615	ENSDARG00000079591	si:ch211-203d1.3	si:ch211-203d1.3	79.11	292	4e-43	180
Contig1041	2011	0.452014	ENSDARG00000114374	si:ch211-203d1.3	si:ch211-203d1.3	91.63	203	3e-73	281
Contig1042	1103	0.407072	ENSDARG00000052728	sltm	SAFB-like,	86	550	5e-158	562
Contig1043	1962	0.460754	ENSDARG00000051875	islr2	immunoglobulin	86.75	1842	0	2036
Contig1044	1027	0.570594	ENSDARG00000004074	bach2b	BTB	92.31	481	0	684
Contig1045	1760	0.540341	ENSDARG00000002798	cog8	component	89.08	833	0	1033
Contig1046	1161	0.42205	ENSDARG00000099283	epb41a	erythrocyte	76.19	567	1e-69	268
Contig1047	593	0.450253	ENSDARG00000112828	mtpap	mitochondrial	87.82	156	2e-44	183
Contig1048	601	0.535774	ENSDARG00000006773	elovl4a	ELOVL	89.18	194	4e-62	243
Contig1049	434	0.414747	NA	NA	NA	NA	NA	NA	NA
Contig1050	1229	0.406021	ENSDARG00000035452	camkk1a	calcium/calmodulin-dependent	81.53	157	4e-25	121
Contig1051	2489	0.558457	ENSDARG00000115115	col9a1b	collagen,	85.94	192	2e-50	206
Contig1052	2613	0.499809	ENSDARG00000011219	akt2	v-akt	82.95	827	0	693
Contig1053	2007	0.532636	ENSDARG00000059925	usp24	ubiquitin	92.12	368	3e-142	510
Contig1054	4083	0.522165	ENSDARG00000077231	vwf	von	91.76	182	1e-64	254
Contig1055	1198	0.515025	ENSDARG00000077231	vwf	von	88.16	152	2e-43	182
Contig1056	2016	0.562996	ENSDARG00000092774	tarsl2	threonyl-tRNA	88	150	4e-42	178
Contig1057	1607	0.559428	ENSDARG00000092774	tarsl2	threonyl-tRNA	88	150	3e-42	178
Contig1058	1886	0.492577	ENSDARG00000094874	si:dkey-258f14.2	si:dkey-258f14.2	93.96	149	4e-56	224
Contig1059	1101	0.534968	ENSDARG00000076998	si:ch73-92i20.1	si:ch73-92i20.1	92.64	231	4e-89	333
Contig1060	462	0.467532	ENSDARG00000011235	otx2b	orthodenticle	87.3	244	4e-71	272
Contig1061	655	0.540458	ENSDARG00000109600	CU302316.1		80.69	145	2e-21	108
Contig1062	3780	0.478307	ENSDARG00000110884	map3k15	mitogen-activated	93.33	180	1e-68	267
Contig1063	1201	0.491257	NA	NA	NA	NA	NA	NA	NA
Contig1064	1056	0.457386	ENSDARG00000090346	zmp:0000000991	zmp:0000000991	80.87	983	0	747
Contig1065	1804	0.512749	ENSDARG00000115025	bmpr1aa	bone	89.96	249	1e-85	322
Contig1066	1155	0.51342	ENSDARG00000115025	bmpr1aa	bone	90.67	300	4e-109	399
Contig1067	983	0.431333	ENSDARG00000004171	rabac1	Rab	89.77	215	6e-72	276
Contig1068	962	0.450104	ENSDARG00000004171	rabac1	Rab	89.3	215	3e-70	270
Contig1069	1166	0.469125	ENSDARG00000044328	ankrd46a	ankyrin	87.46	311	7e-97	359
Contig1070	1131	0.545535	ENSDARG00000061738	2019-03-02	membrane-associated	87.75	408	2e-126	457
Contig1071	1805	0.524654	ENSDARG00000078066	elk1	ELK1,	84.87	390	7e-104	383
Contig1072	710	0.512676	ENSDARG00000078066	elk1	ELK1,	83.63	391	6e-96	355
Contig1073	3016	0.437334	ENSDARG00000076364	si:dkey-178k16.1	si:dkey-178k16.1	88.85	789	0	970
Contig1074	1882	0.492561	ENSDARG00000090751	zc3h3	zinc	80.24	673	2e-133	481
Contig1075	1351	0.457439	ENSDARG00000090751	zc3h3	zinc	79.09	1339	0	880
Contig1076	3010	0.516944	ENSDARG00000020979	ripor3	RIPOR	90.29	206	9e-70	270
Contig1077	1145	0.446288	ENSDARG00000043287	atg101	autophagy	89.38	405	2e-142	510
Contig1078	435	0.514943	NA	NA	NA	NA	NA	NA	NA
Contig1079	2731	0.368363	ENSDARG00000096850	BX957346.1	si:dkey-82f1.1	82.06	2731	0	2314
Contig1080	1090	0.452294	ENSDARG00000013750	eno1b	enolase	89	209	7e-67	259
Contig1081	1180	0.444915	ENSDARG00000013750	eno1b	enolase	85.19	405	1e-109	401
Contig1082	1428	0.471289	ENSDARG00000018270	olfm1a	olfactomedin	90.83	676	0	905
Contig1083	717	0.422594	NA	NA	NA	NA	NA	NA	NA
Contig1084	1827	0.444444	ENSDARG00000045568	bcat1	branched	90.34	207	5e-70	270
Contig1085	1579	0.542749	ENSDARG00000013009	ubiad1	UbiA	89.05	493	7e-173	612
Contig1086	1552	0.362758	ENSDARG00000115555	BX323459.2		91.5	976	0	1315
Contig1087	1662	0.526474	ENSDARG00000117464	AL935174.5	si:ch211-195b21.5	80.8	547	2e-109	401
Contig1088	1284	0.514019	ENSDARG00000102759	TMEM132D	transmembrane	88.15	363	5e-119	433
Contig1089	1155	0.496104	ENSDARG00000096560	BX649231.1		94.26	732	0	1118
Contig1090	956	0.427824	NA	NA	NA	NA	NA	NA	NA
Contig1091	2066	0.545983	ENSDARG00000060537	atad2b	ATPase	96.95	164	1e-71	276
Contig1092	653	0.460949	NA	NA	NA	NA	NA	NA	NA
Contig1093	345	0.449275	ENSDARG00000104497	pcdh1g29	protocadherin	86.84	304	7e-92	340
Contig1094	532	0.464286	ENSDARG00000090957	CU469420.2		89.7	165	9e-53	211
Contig1095	658	0.504559	ENSDARG00000097263	CR925802.1	si:dkey-28g23.3	91.52	165	1e-57	228
Contig1096	571	0.443082	ENSDARG00000020642	gtdc1	glycosyltransferase-like	91.16	588	0	778
Contig1097	1220	0.468033	NA	NA	NA	NA	NA	NA	NA
Contig1098	720	0.515278	ENSDARG00000102908	il16	interleukin	94.16	137	5e-52	209
Contig1099	367	0.536785	ENSDARG00000011515	orai1a	ORAI	90	300	3e-106	388
Contig1100	1337	0.529544	ENSDARG00000062346	cacna1ea	calcium	87.07	495	8e-157	558
Contig1101	642	0.53271	ENSDARG00000075339	ipp	intracisternal	85.66	265	4e-72	276
Contig1102	833	0.535414	NA	NA	NA	NA	NA	NA	NA
Contig1103	537	0.383613	ENSDARG00000014804	cacna2d1a	calcium	100	28	6e-05	52.8
Contig1104	460	0.421739	ENSDARG00000031427	calm2a	calmodulin	88.29	111	8e-28	128
Contig1105	577	0.476603	NA	NA	NA	NA	NA	NA	NA
Contig1106	444	0.454955	ENSDARG00000076265	ano8a	anoctamin	91.5	153	8e-53	211
Contig1107	1121	0.466548	ENSDARG00000098769	slitrk6	SLIT	86.98	1091	0	1218
Contig1108	872	0.597477	ENSDARG00000062055	rnf38	ring	89.96	259	9e-90	335
Contig1109	767	0.40678	NA	NA	NA	NA	NA	NA	NA
Contig1110	1148	0.534843	ENSDARG00000062640	kcnh8	potassium	77.3	392	2e-53	215
Contig1111	529	0.52741	ENSDARG00000116493	GAA		84.27	89	2e-15	87.9
Contig1112	417	0.465228	ENSDARG00000076169	pold3	polymerase	89.09	110	1e-30	137
Contig1113	2415	0.560663	ENSDARG00000109022	WDR70	WD	92.13	178	3e-64	252
Contig1114	522	0.33908	NA	NA	NA	NA	NA	NA	NA
Contig1115	705	0.407092	NA	NA	NA	NA	NA	NA	NA
Contig1116	452	0.495575	ENSDARG00000079547	zbtb47b	zinc	78.44	436	8e-68	261
Contig1117	620	0.370968	ENSDARG00000036700	si:ch211-114n24.6	si:ch211-114n24.6	80.95	105	3e-13	80.5
Contig1118	866	0.424942	NA	NA	NA	NA	NA	NA	NA
Contig1119	1090	0.375229	ENSDARG00000089225	ro60	Ro60,	80.24	339	3e-61	241
Contig1120	620	0.45	NA	NA	NA	NA	NA	NA	NA
Contig1121	341	0.565982	ENSDARG00000068246	plcb3	phospholipase	90.91	297	1e-108	396
Contig1122	562	0.453737	ENSDARG00000098123	si:dkey-44g17.6	si:dkey-44g17.6	85.44	206	6e-50	202
Contig1123	607	0.345964	ENSDARG00000033768	trappc13	trafficking	83.52	176	3e-33	147
Contig1124	1115	0.556054	ENSDARG00000033987	rsrc1	arginine/serine-rich	90.99	111	4e-34	150
Contig1125	1219	0.40361	NA	NA	NA	NA	NA	NA	NA
Contig1126	722	0.490305	NA	NA	NA	NA	NA	NA	NA
Contig1127	466	0.538627	ENSDARG00000098954	stard13b	StAR-related	90.34	238	2e-83	313
Contig1128	725	0.525517	ENSDARG00000095937	tmem265	transmembrane	93.08	347	5e-141	505
Contig1129	595	0.534454	ENSDARG00000010281	xpo4	exportin	95.4	174	1e-72	278
Contig1130	851	0.586369	NA	NA	NA	NA	NA	NA	NA
Contig1131	590	0.389831	ENSDARG00000027200	gabarapl2	GABA(A)	84	475	2e-115	420
Contig1132	1427	0.512964	ENSDARG00000002174	itfg2	integrin	89.81	157	6e-49	200
Contig1133	1268	0.48817	ENSDARG00000115753	ufsp2	ufm1-specific	90.21	194	4e-65	254
Contig1134	1570	0.470064	ENSDARG00000011929	plp1b	proteolipid	77.58	504	1e-66	259
Contig1135	1528	0.39856	NA	NA	NA	NA	NA	NA	NA
Contig1136	564	0.430851	ENSDARG00000110563	ophn1	oligophrenin	85.93	135	1e-32	145
Contig1137	871	0.518944	ENSDARG00000008372	spred2b	sprouty-related,	96.69	181	9e-80	302
Contig1138	1692	0.495863	ENSDARG00000043361	nck2b	NCK	88.57	726	0	872
Contig1139	1484	0.464286	ENSDARG00000075892	bag6	BCL2	88.75	80	8e-18	97.1
Contig1140	1799	0.448027	ENSDARG00000075892	bag6	BCL2	88.75	80	1e-17	97.1
Contig1141	1016	0.425197	NA	NA	NA	NA	NA	NA	NA
Contig1142	1503	0.535595	ENSDARG00000001879	nav2b	neuron	83.33	612	4e-155	553
Contig1143	688	0.459302	ENSDARG00000104175	CABZ01011209.1		89.73	185	2e-60	237
Contig1144	1397	0.448819	ENSDARG00000104175	CABZ01011209.1		87.67	227	1e-65	255
Contig1145	1102	0.470054	ENSDARG00000087697	lpl	lipoprotein	93.97	116	7e-42	176
Contig1146	1517	0.432432	ENSDARG00000115722	guca1d	guanylate	88.67	150	6e-44	183
Contig1147	1598	0.518148	ENSDARG00000110276	arhgef9b	Cdc42	88.71	248	5e-80	303
Contig1148	1377	0.502542	ENSDARG00000087822	agap3	ArfGAP	85.17	998	0	1014
Contig1149	654	0.558104	NA	NA	NA	NA	NA	NA	NA
Contig1150	2333	0.496785	NA	NA	NA	NA	NA	NA	NA
Contig1151	676	0.516272	ENSDARG00000010183	si:ch73-265h17.1	si:ch73-265h17.1	94.67	225	2e-94	350
Contig1152	779	0.498074	ENSDARG00000089177	cyp46a1.3	cytochrome	92.77	83	2e-25	121
Contig1153	1188	0.420875	ENSDARG00000113820	cyp46a1.4	cytochrome	94.77	153	1e-60	239
Contig1154	423	0.477541	ENSDARG00000056605	wbp2	WW	92.98	114	6e-39	165
Contig1155	970	0.530928	ENSDARG00000070399	alg2	asparagine-linked	86.76	589	0	652
Contig1156	562	0.524911	ENSDARG00000020609	snap25a	synaptosomal-associated	100	120	5e-56	222
Contig1157	2068	0.517408	ENSDARG00000032430	ppp2r1bb	protein	92.77	235	5e-91	340
Contig1158	1410	0.485816	ENSDARG00000096964	AL844141.1		88.99	218	5e-69	267
Contig1159	871	0.406429	ENSDARG00000013804	capns1b	calpain,	84.62	208	1e-48	198
Contig1160	2580	0.478295	ENSDARG00000096812	AL928920.4		85.56	90	2e-16	93.5
Contig1161	2526	0.470705	NA	NA	NA	NA	NA	NA	NA
Contig1162	3611	0.438106	NA	NA	NA	NA	NA	NA	NA
Contig1163	1374	0.383552	ENSDARG00000095170	lrrfip1b	leucine	86	300	2e-82	311
Contig1164	1387	0.38212	ENSDARG00000095170	lrrfip1b	leucine	89.41	255	4e-85	320
Contig1165	539	0.556586	ENSDARG00000067850	jund	JunD	86.16	484	2e-143	512
Contig1166	1836	0.471678	ENSDARG00000002538	smu1a	SMU1,	92.63	217	3e-82	311
Contig1167	850	0.464706	ENSDARG00000025189	cpne8	copine	89.33	225	5e-72	276
Contig1168	1209	0.496278	ENSDARG00000025189	cpne8	copine	95.37	108	1e-40	172
Contig1169	2475	0.483636	ENSDARG00000115492	BX511028.1		81.07	1067	0	785
Contig1170	592	0.483108	ENSDARG00000074548	zbtb17	zinc	86.05	86	1e-16	91.6
Contig1171	1729	0.57085	ENSDARG00000078751	tpp2	tripeptidyl	90.62	96	3e-27	128
Contig1172	1009	0.514371	ENSDARG00000105687	CABZ01070258.1		81.92	260	4e-54	217
Contig1173	950	0.483158	ENSDARG00000112554	CR385070.1		86.74	528	7e-161	571
Contig1174	1959	0.498724	ENSDARG00000076920	ZNF335	si:ch211-269m15.3	83.33	678	8e-173	612
Contig1175	2133	0.498828	ENSDARG00000076920	ZNF335	si:ch211-269m15.3	83.36	679	9e-173	612
Contig1176	1448	0.541436	ENSDARG00000015552	phactr4a	phosphatase	87.42	159	2e-43	182
Contig1177	1281	0.477752	ENSDARG00000078552	grhl3	grainyhead-like	91.98	162	2e-57	228
Contig1178	1486	0.446837	ENSDARG00000040157	glt8d1	glycosyltransferase	86.92	214	3e-61	241
Contig1179	1314	0.461187	ENSDARG00000062872	mrs2	magnesium	88.17	186	1e-54	219
Contig1180	3787	0.475574	ENSDARG00000034262	pld2	phospholipase	80.82	511	2e-96	359
Contig1181	1977	0.463834	ENSDARG00000044862	opn1lw1	opsin	82.21	607	2e-130	472
Contig1182	2240	0.547321	ENSDARG00000079611	sema4c	sema	88.24	442	1e-147	529
Contig1183	1586	0.453972	ENSDARG00000058470	mapk13	mitogen-activated	87.25	251	2e-74	285
Contig1184	2923	0.515908	ENSDARG00000025983	l3mbtl3	L3MBTL3,	89.31	159	1e-48	200
Contig1185	978	0.49182	ENSDARG00000032577	clcn6	chloride	93.46	107	6e-37	159
Contig1186	2183	0.500229	ENSDARG00000032577	clcn6	chloride	92.35	183	4e-67	261
Contig1187	1384	0.490607	ENSDARG00000004726	trappc11	trafficking	95.62	137	4e-55	220
Contig1188	4269	0.51464	NA	NA	NA	NA	NA	NA	NA
Contig1189	1134	0.461199	ENSDARG00000056450	MANEAL	si:ch211-30b16.2	90.21	531	0	693
Contig1190	327	0.46789	ENSDARG00000056450	MANEAL	si:ch211-30b16.2	79.14	278	1e-44	183
Contig1191	803	0.466999	ENSDARG00000097450	CR381647.2		84.27	833	0	771
Contig1192	1678	0.396305	ENSDARG00000055753	suv39h1b	suppressor	81.32	257	1e-46	193
Contig1193	2826	0.518047	ENSDARG00000039489	git1	G	83.88	459	2e-110	405
Contig1194	979	0.554648	ENSDARG00000109468	stc2a	stanniocalcin	94.12	221	3e-90	337
Contig1195	829	0.48854	ENSDARG00000097168	CR749752.1		90.05	191	1e-63	248
Contig1196	496	0.495968	ENSDARG00000005023	fkbp9	FKBP	81.67	371	2e-78	296
Contig1197	1319	0.489765	ENSDARG00000029112	gem	GTP	85.08	583	4e-164	582
Contig1198	3134	0.422463	ENSDARG00000115657	prkcaa	protein	78.62	940	1e-148	532
Contig1199	2344	0.542235	ENSDARG00000032933	dtx2	deltex	87.31	331	1e-96	359
Contig1200	1177	0.453696	ENSDARG00000103774	limch1b	LIM	96.4	111	5e-44	183
Contig1201	2721	0.439544	ENSDARG00000100406	zgc:112265	zgc:112265	91.94	186	5e-67	261
Contig1202	617	0.43436	NA	NA	NA	NA	NA	NA	NA
Contig1203	1007	0.574975	ENSDARG00000006494	asb7	ankyrin	91.19	579	0	787
Contig1204	647	0.4034	ENSDARG00000103765	stpg1	sperm-tail	87.76	49	2e-06	58.4
Contig1205	1229	0.537022	ENSDARG00000098523	zgc:152904	zgc:152904	90.2	153	5e-49	200
Contig1206	1011	0.510386	ENSDARG00000094704	bcl2a	BCL2,	87.64	526	6e-172	608
Contig1207	1083	0.457987	ENSDARG00000055172	si:ch211-256m1.8	si:ch211-256m1.8	88.83	1083	0	1328
Contig1208	635	0.415748	NA	NA	NA	NA	NA	NA	NA
Contig1209	988	0.530364	ENSDARG00000004291	hecw1b	HECT,	88.12	202	2e-61	241
Contig1210	443	0.571106	NA	NA	NA	NA	NA	NA	NA
Contig1211	546	0.540293	ENSDARG00000078901	anks1ab	ankyrin	91.8	183	2e-65	254
Contig1212	680	0.491176	ENSDARG00000021137	adgrv1	adhesion	89.44	322	1e-111	407
Contig1213	341	0.340176	NA	NA	NA	NA	NA	NA	NA
Contig1214	519	0.508671	ENSDARG00000102690	rims2b	regulating	91.27	275	1e-101	374
Contig1215	1103	0.461469	ENSDARG00000116126	ppfibp1b	PTPRF	94.02	117	2e-42	178
Contig1216	2337	0.530167	ENSDARG00000109655	dicer1	dicer	82.83	827	0	680
Contig1217	491	0.342159	NA	NA	NA	NA	NA	NA	NA
Contig1218	701	0.439372	NA	NA	NA	NA	NA	NA	NA
Contig1219	484	0.429752	NA	NA	NA	NA	NA	NA	NA
Contig1220	525	0.52	ENSDARG00000016936	hmcn1	hemicentin	91.34	127	1e-41	174
Contig1221	359	0.420613	NA	NA	NA	NA	NA	NA	NA
Contig1222	1054	0.491461	ENSDARG00000060326	map1sb	microtubule-associated	86.34	710	0	769
Contig1223	755	0.470199	NA	NA	NA	NA	NA	NA	NA
Contig1224	620	0.398387	NA	NA	NA	NA	NA	NA	NA
Contig1225	501	0.578842	ENSDARG00000030733	b3gat2	beta-1,3-glucuronyltransferase	90.6	447	3e-166	588
Contig1226	539	0.543599	ENSDARG00000102402	fut11	fucosyltransferase	88.04	326	1e-105	387
Contig1227	1180	0.363559	NA	NA	NA	NA	NA	NA	NA
Contig1228	1082	0.341959	ENSDARG00000010098	pank1b	pantothenate	78.64	543	3e-80	303
Contig1229	947	0.430834	ENSDARG00000054978	kifc3	kinesin	83.17	208	1e-44	185
Contig1230	576	0.590278	ENSDARG00000022858	wnt7ba	wingless-type	97.82	229	3e-108	396
Contig1231	1447	0.508639	ENSDARG00000053574	fancd2	FA	91.97	137	1e-46	193
Contig1232	2257	0.523261	ENSDARG00000061159	bicra	BRD4	83.51	2104	0	1906
Contig1233	800	0.3775	NA	NA	NA	NA	NA	NA	NA
Contig1234	761	0.420499	NA	NA	NA	NA	NA	NA	NA
Contig1235	1053	0.39886	NA	NA	NA	NA	NA	NA	NA
Contig1236	33081	0.654424	NA	NA	NA	NA	NA	NA	NA
Contig1237	1003	0.407777	ENSDARG00000002690	rabif	RAB	80.73	519	6e-107	392
Contig1238	464	0.37069	ENSDARG00000002690	rabif	RAB	77.35	393	6e-49	198
Contig1239	677	0.407681	ENSDARG00000115408	msrb1b	methionine	93.84	146	2e-55	220
Contig1240	407	0.552826	ENSDARG00000038270	PIGG	si:ch73-49o8.1	91.24	217	2e-78	296
Contig1241	2015	0.384119	ENSDARG00000033845	igsf9ba	immunoglobulin	81.58	2019	0	1478
Contig1242	723	0.4426	NA	NA	NA	NA	NA	NA	NA
Contig1243	950	0.453684	ENSDARG00000114614	msna	moesin	88.76	89	2e-21	108
Contig1244	498	0.427711	NA	NA	NA	NA	NA	NA	NA
Contig1245	1070	0.466355	ENSDARG00000090381	CABZ01072157.1		89.83	177	7e-57	226
Contig1246	1253	0.382283	ENSDARG00000005154	aspa	aspartoacylase	86.21	174	2e-42	178
Contig1247	1684	0.454869	ENSDARG00000113754	casp3a	caspase	89.13	230	5e-75	287
Contig1248	666	0.367868	ENSDARG00000063180	dock3	dedicator	100	42	1e-12	78.7
Contig1249	927	0.431499	ENSDARG00000099465	rnf213a	ring	87.41	405	1e-128	464
Contig1250	593	0.438449	ENSDARG00000087530	wu:fe05a04	wu:fe05a04	80.33	244	6e-40	169
Contig1251	1623	0.529883	ENSDARG00000078388	glis2a	GLIS	84.21	646	1e-175	621
Contig1252	611	0.392799	NA	NA	NA	NA	NA	NA	NA
Contig1253	369	0.582656	NA	NA	NA	NA	NA	NA	NA
Contig1254	993	0.538771	ENSDARG00000110764	tet1	tet	93.33	210	2e-82	311
Contig1255	822	0.56691	ENSDARG00000015356	fcho1	FCH	90.68	279	6e-101	372
Contig1256	1091	0.44363	ENSDARG00000040257	slc38a11	solute	84.5	271	5e-68	263
Contig1257	394	0.395939	NA	NA	NA	NA	NA	NA	NA
Contig1258	669	0.55157	ENSDARG00000099724	relt	RELT,	97.44	78	3e-29	134
Contig1259	588	0.431973	NA	NA	NA	NA	NA	NA	NA
Contig1260	1863	0.500805	ENSDARG00000103826	gpib	glucose-6-phosphate	91.61	155	3e-53	215
Contig1261	402	0.589552	ENSDARG00000059534	si:ch211-146m13.3	si:ch211-146m13.3	93.99	383	5e-164	580
Contig1262	1033	0.480155	ENSDARG00000077928	ccdc173	coiled-coil	88.62	167	3e-50	204
Contig1263	694	0.498559	ENSDARG00000074185	pcsk9	proprotein	89.66	203	2e-66	257
Contig1264	566	0.547703	NA	NA	NA	NA	NA	NA	NA
Contig1265	2183	0.482364	ENSDARG00000007496	ufl1	UFM1-specific	88.59	184	5e-56	224
Contig1266	632	0.431962	NA	NA	NA	NA	NA	NA	NA
Contig1267	1064	0.468045	ENSDARG00000041864	capn3a	calpain	94.05	84	2e-27	128
Contig1268	1087	0.572217	ENSDARG00000089236	mettl15	methyltransferase	97.8	182	1e-83	315
Contig1269	479	0.56785	ENSDARG00000036994	tbc1d16	TBC1	94.37	213	3e-87	326
Contig1270	610	0.531148	ENSDARG00000056979	lhx9	LIM	95	200	8e-84	315
Contig1271	630	0.419048	ENSDARG00000109524	nfasca	neurofascin	87.45	239	7e-70	268
Contig1272	649	0.412943	NA	NA	NA	NA	NA	NA	NA
Contig1273	659	0.61912	ENSDARG00000111509	dtwd1	DTW	89.04	146	9e-44	182
Contig1274	414	0.463768	NA	NA	NA	NA	NA	NA	NA
Contig1275	1110	0.461261	ENSDARG00000077468	si:ch73-206p6.1	si:ch73-206p6.1	92.59	162	4e-59	233
Contig1276	1249	0.530024	ENSDARG00000069473	frem1a	Fras1	89.04	146	6e-43	180
Contig1277	1505	0.463787	ENSDARG00000076934	wdr60	WD	89.29	224	2e-73	281
Contig1278	526	0.376426	NA	NA	NA	NA	NA	NA	NA
Contig1279	951	0.432177	ENSDARG00000052700	SLC9B2	si:dkey-162b23.4	95.45	110	6e-42	176
Contig1280	1649	0.480291	ENSDARG00000038867	shhb	sonic	89.68	853	0	1070
Contig1281	494	0.331984	NA	NA	NA	NA	NA	NA	NA
Contig1282	365	0.380822	NA	NA	NA	NA	NA	NA	NA
Contig1283	1363	0.462216	ENSDARG00000032469	ampd3b	adenosine	86.4	250	3e-71	274
Contig1284	927	0.488673	ENSDARG00000112202	chchd2	coiled-coil-helix-coiled-coil-helix	86.17	253	3e-70	270
Contig1285	1578	0.461343	NA	NA	NA	NA	NA	NA	NA
Contig1286	432	0.511574	NA	NA	NA	NA	NA	NA	NA
Contig1287	2331	0.460746	ENSDARG00000054914	dgat1b	diacylglycerol	83.2	363	2e-84	318
Contig1288	1939	0.449201	ENSDARG00000090721	prdm2a	PR	82.73	1783	0	1539
Contig1289	1839	0.394236	NA	NA	NA	NA	NA	NA	NA
Contig1290	516	0.343023	NA	NA	NA	NA	NA	NA	NA
Contig1291	1662	0.475331	ENSDARG00000077588	pdgfc	platelet	87.75	400	2e-129	468
Contig1292	3221	0.465694	ENSDARG00000113828	glrbb	glycine	81.94	598	3e-134	484
Contig1293	1580	0.487975	ENSDARG00000115148	tp53	tumor	88.17	93	1e-21	110
Contig1294	1505	0.456478	ENSDARG00000026862	aktip	akt	80.87	549	1e-110	405
Contig1295	1954	0.41044	NA	NA	NA	NA	NA	NA	NA
Contig1296	1512	0.529762	NA	NA	NA	NA	NA	NA	NA
Contig1297	671	0.485842	NA	NA	NA	NA	NA	NA	NA
Contig1298	1803	0.477537	ENSDARG00000100505	ddx52	DEAD	88.52	209	5e-65	254
Contig1299	2211	0.483039	ENSDARG00000109900	timm50	translocase	91.8	122	7e-40	171
Contig1300	1115	0.489686	ENSDARG00000094791	si:dkey-193n17.9	si:dkey-193n17.9	87.7	569	0	647
Contig1301	392	0.423469	NA	NA	NA	NA	NA	NA	NA
Contig1302	1118	0.49195	ENSDARG00000070597	prelp	proline/arginine-rich	88.01	884	0	1046
Contig1303	1288	0.494565	ENSDARG00000074248	tmem237b	transmembrane	86.42	162	2e-42	178
Contig1304	1280	0.488281	ENSDARG00000115661	SAMD12	sterile	93.57	140	3e-51	207
Contig1305	1884	0.45276	ENSDARG00000074331	eif4g3b	eukaryotic	84.45	553	7e-139	499
Contig1306	1232	0.467532	ENSDARG00000029133	tubgcp3	tubulin,	95.04	141	1e-55	222
Contig1307	2047	0.508061	ENSDARG00000060072	abi3a	ABI	89.13	184	1e-57	230
Contig1308	646	0.448916	NA	NA	NA	NA	NA	NA	NA
Contig1309	1099	0.516833	ENSDARG00000113158	CU464134.2		85.71	357	2e-102	377
Contig1310	1358	0.469072	ENSDARG00000116761	igf2bp2b	insulin-like	92.03	138	2e-47	195
Contig1311	1059	0.495751	ENSDARG00000079811	micall1a	MICAL-like	84.74	380	6e-102	375
Contig1312	1202	0.487521	ENSDARG00000114782	adcy6a	adenylate	92.59	270	9e-106	388
Contig1313	758	0.593668	NA	NA	NA	NA	NA	NA	NA
Contig1314	1455	0.520275	ENSDARG00000112951	iqsec2a	IQ	95.32	171	1e-70	272
Contig1315	533	0.630394	ENSDARG00000102125	iqsec2a	IQ	87.33	529	1e-170	603
Contig1316	1478	0.489851	ENSDARG00000040303	nbn	nibrin	86.85	859	0	935
Contig1317	1633	0.536436	ENSDARG00000011863	ptk7a	protein	88.48	243	4e-76	291
Contig1318	1833	0.448445	ENSDARG00000055389	si:dkey-67c22.2	si:dkey-67c22.2	82.62	1145	0	992
Contig1319	1155	0.483117	ENSDARG00000105098	dr1	down-regulator	89.63	376	2e-131	473
Contig1320	1317	0.450266	ENSDARG00000117041	aagab	alpha	81.04	480	4e-95	353
Contig1321	614	0.368078	ENSDARG00000073848	arhgef7b	Rho	75.78	611	6e-60	235
Contig1322	777	0.335907	NA	NA	NA	NA	NA	NA	NA
Contig1323	1420	0.35	ENSDARG00000073848	arhgef7b	Rho	79.21	808	5e-134	483
Contig1324	1270	0.433071	NA	NA	NA	NA	NA	NA	NA
Contig1325	1181	0.487722	ENSDARG00000109307	mrpl28	mitochondrial	85.76	288	1e-80	305
Contig1326	862	0.448956	ENSDARG00000022652	psmf1	proteasome	90.09	222	7e-76	289
Contig1327	783	0.512133	NA	NA	NA	NA	NA	NA	NA
Contig1328	600	0.533333	ENSDARG00000088877	smarcd2	SWI/SNF	88.54	192	2e-59	233
Contig1329	2068	0.457447	ENSDARG00000088877	smarcd2	SWI/SNF	92.68	164	6e-60	237
Contig1330	1381	0.523534	ENSDARG00000060639	apba2b	amyloid	96.76	216	2e-97	361
Contig1331	1298	0.422958	ENSDARG00000116148	BX005407.1		97.33	75	9e-27	126
Contig1332	1319	0.417741	ENSDARG00000116148	BX005407.1		100	65	4e-25	121
Contig1333	1228	0.447883	ENSDARG00000090346	zmp:0000000991	zmp:0000000991	78.08	1095	0	641
Contig1334	1261	0.568596	ENSDARG00000101180	mcm7	minichromosome	92.91	141	1e-50	206
Contig1335	719	0.543811	ENSDARG00000094171	lrp1ba	low	92.67	150	3e-54	217
Contig1336	935	0.53262	NA	NA	NA	NA	NA	NA	NA
Contig1337	2083	0.462314	ENSDARG00000101888	OSCP1	organic	94.64	112	5e-41	174
Contig1338	961	0.426639	ENSDARG00000035390	tnpo1	transportin	85.81	733	0	745
Contig1339	841	0.395957	NA	NA	NA	NA	NA	NA	NA
Contig1340	348	0.376437	ENSDARG00000035390	tnpo1	transportin	84.94	166	2e-38	163
Contig1341	1253	0.418196	ENSDARG00000069853	txndc9	thioredoxin	77.96	667	1e-104	385
Contig1342	1080	0.492593	ENSDARG00000004472	atat1	alpha	83.08	325	1e-73	281
Contig1343	1298	0.564715	ENSDARG00000094243	shda	Src	88.12	345	8e-112	409
Contig1344	1195	0.414226	ENSDARG00000098788	pcdh2g16	protocadherin	82.5	1120	0	959
Contig1345	1807	0.498616	ENSDARG00000023815	uvrag	UV	91.76	170	5e-60	237
Contig1346	1426	0.568724	ENSDARG00000060600	capn15	calpain	85.04	341	5e-89	333
Contig1347	1227	0.469438	ENSDARG00000063069	gripap1	GRIP1	94.55	110	4e-40	171
Contig1348	1216	0.45477	ENSDARG00000042571	rnaseh1	ribonuclease	92.71	96	4e-30	137
Contig1349	750	0.477333	ENSDARG00000101216	meaf6	MYST/Esa1-associated	90.43	188	1e-63	248
Contig1350	903	0.464009	ENSDARG00000101216	meaf6	MYST/Esa1-associated	90.43	188	1e-63	248
Contig1351	1253	0.442139	ENSDARG00000013122	maf1	MAF1	81.72	372	3e-76	291
Contig1352	1364	0.442815	ENSDARG00000013122	maf1	MAF1	92.86	168	2e-62	244
Contig1353	1122	0.445633	ENSDARG00000099144	igfbp3	insulin-like	81.05	591	5e-118	429
Contig1354	1207	0.517813	ENSDARG00000099144	igfbp3	insulin-like	86.85	578	1e-173	614
Contig1355	1531	0.497714	ENSDARG00000026548	cyp2u1	cytochrome	88.62	167	5e-50	204
Contig1356	636	0.495283	NA	NA	NA	NA	NA	NA	NA
Contig1357	556	0.539568	ENSDARG00000110991	ZNF276	zgc:158366	81.74	241	8e-49	198
Contig1358	1254	0.334131	NA	NA	NA	NA	NA	NA	NA
Contig1359	1185	0.454852	ENSDARG00000101321	CR376800.1		86.27	1107	0	1197
Contig1360	668	0.434132	NA	NA	NA	NA	NA	NA	NA
Contig1361	1090	0.547706	ENSDARG00000073769	magi2b	membrane	93.18	337	5e-138	496
Contig1362	316	0.493671	ENSDARG00000062055	rnf38	ring	95.61	114	1e-44	183
Contig1363	434	0.488479	ENSDARG00000069026	adcy1a	adenylate	96.67	180	2e-79	300
Contig1364	2219	0.532672	ENSDARG00000068192	taf4a	TAF4A	90.44	1004	0	1286
Contig1365	1455	0.447423	ENSDARG00000022918	tbcc	tubulin	82.51	1058	0	902
Contig1366	623	0.46549	NA	NA	NA	NA	NA	NA	NA
Contig1367	728	0.446429	ENSDARG00000096941	si:dkey-77f5.8	si:dkey-77f5.8	87.32	71	1e-13	82.4
Contig1368	1123	0.47195	NA	NA	NA	NA	NA	NA	NA
Contig1369	543	0.489871	NA	NA	NA	NA	NA	NA	NA
Contig1370	770	0.507792	ENSDARG00000019278	GNB4	guanine	96.4	111	3e-44	183
Contig1371	849	0.469965	ENSDARG00000104105	ttf2	transcription	76.46	497	9e-65	252
Contig1372	1246	0.50321	ENSDARG00000096912	vps50	VPS50	92.47	146	8e-52	209
Contig1373	679	0.541973	ENSDARG00000060785	pcnx4	pecanex	90.24	123	1e-37	161
Contig1374	829	0.462002	ENSDARG00000038308	ykt6	YKT6	78.07	415	3e-54	217
Contig1375	647	0.479134	ENSDARG00000002210	stk25a	serine/threonine	93.17	161	2e-60	237
Contig1376	788	0.536802	ENSDARG00000077112	si:ch211-180f4.1	si:ch211-180f4.1	87.11	776	0	880
Contig1377	715	0.493706	ENSDARG00000063180	dock3	dedicator	100	51	1e-17	95.3
Contig1378	668	0.558383	ENSDARG00000021288	mier3b	mesoderm	84.15	492	5e-126	455
Contig1379	1501	0.552965	ENSDARG00000007184	zbtb16a	zinc	90.93	1367	0	1829
Contig1380	1075	0.477209	ENSDARG00000055443	zcchc7	zinc	90.28	72	2e-17	95.3
Contig1381	899	0.349277	ENSDARG00000090982	slc44a1b	solute	88.72	337	5e-112	409
Contig1382	1327	0.363979	NA	NA	NA	NA	NA	NA	NA
Contig1383	1321	0.367146	NA	NA	NA	NA	NA	NA	NA
Contig1384	993	0.492447	ENSDARG00000075041	fmnl2b	formin-like	91.33	173	3e-60	237
Contig1385	1119	0.460232	ENSDARG00000073909	ppip5k1b	diphosphoinositol	86.7	188	9e-51	206
Contig1386	610	0.580328	ENSDARG00000041839	tsc22d2	TSC22	97.62	42	5e-11	73.1
Contig1387	373	0.490617	ENSDARG00000036316	rpl39	ribosomal	96.31	217	3e-96	355
Contig1388	1243	0.377313	NA	NA	NA	NA	NA	NA	NA
Contig1389	1117	0.368845	ENSDARG00000041896	dnajc5ga	DnaJ	77.23	716	7e-92	342
Contig1390	926	0.49568	ENSDARG00000021115	spata6	spermatogenesis	95.28	127	1e-49	202
Contig1391	459	0.551198	ENSDARG00000114073	synrg	synergin,	91.39	209	2e-74	283
Contig1392	3270	0.527523	ENSDARG00000021720	col7a1	collagen,	92.09	177	1e-63	250
Contig1393	700	0.462857	ENSDARG00000011404	fen1	flap	94.48	145	2e-56	224
Contig1394	760	0.465789	ENSDARG00000111276	BX005258.2	solute	88.27	162	1e-47	195
Contig1395	6341	0.480839	ENSDARG00000037154	hivep3b	human	87.82	3507	0	4071
Contig1396	372	0.637097	NA	NA	NA	NA	NA	NA	NA
Contig1397	3629	0.508129	ENSDARG00000062268	jarid2b	jumonji,	89.16	1264	0	1559
Contig1398	1106	0.410488	ENSDARG00000011973	slc35d1a	solute	87.83	189	3e-55	220
Contig1399	507	0.475345	NA	NA	NA	NA	NA	NA	NA
Contig1400	782	0.549872	ENSDARG00000003971	isl2a	ISL	92.41	290	1e-113	414
Contig1401	830	0.501205	ENSDARG00000013024	erap1a	endoplasmic	91.98	162	1e-57	228
Contig1402	416	0.586538	ENSDARG00000058985	KCNJ6	potassium	93.62	329	2e-137	492
Contig1403	796	0.531407	ENSDARG00000103915	ero1b	endoplasmic	87.1	248	1e-73	281
Contig1404	551	0.491833	ENSDARG00000053535	lmo7b	LIM	90.12	162	1e-52	211
Contig1405	441	0.342404	NA	NA	NA	NA	NA	NA	NA
Contig1406	716	0.490223	ENSDARG00000081931	RF00190		88.72	133	1e-37	161
Contig1407	475	0.334737	NA	NA	NA	NA	NA	NA	NA
Contig1408	957	0.480669	ENSDARG00000053876	klhl26	kelch-like	87.85	922	0	1079
Contig1409	997	0.480441	ENSDARG00000033840	fat3a	FAT	86.96	997	0	1120
Contig1410	355	0.583099	NA	NA	NA	NA	NA	NA	NA
Contig1411	330	0.509091	NA	NA	NA	NA	NA	NA	NA
Contig1412	494	0.376518	ENSDARG00000088842	KCNB2	si:dkey-192j17.1	89.43	246	1e-81	307
Contig1413	422	0.464455	NA	NA	NA	NA	NA	NA	NA
Contig1414	740	0.436486	NA	NA	NA	NA	NA	NA	NA
Contig1415	376	0.449468	NA	NA	NA	NA	NA	NA	NA
Contig1416	565	0.426549	ENSDARG00000042563	mis18bp1	MIS18	100	31	1e-06	58.4
Contig1417	371	0.331536	NA	NA	NA	NA	NA	NA	NA
Contig1418	757	0.516513	NA	NA	NA	NA	NA	NA	NA
Contig1419	531	0.480226	ENSDARG00000116256	si:dkeyp-69c1.6	si:dkeyp-69c1.6	87.37	190	6e-55	219
Contig1420	388	0.322165	NA	NA	NA	NA	NA	NA	NA
Contig1421	403	0.436725	ENSDARG00000090977	ifit12	interferon-induced	82.7	393	5e-94	348
Contig1422	326	0.306748	NA	NA	NA	NA	NA	NA	NA
Contig1423	657	0.438356	ENSDARG00000071562	mtus1a	microtubule	82.78	151	7e-30	135
Contig1424	453	0.520971	NA	NA	NA	NA	NA	NA	NA
Contig1425	874	0.454233	NA	NA	NA	NA	NA	NA	NA
Contig1426	2334	0.428877	ENSDARG00000059712	slc19a2	solute	84.56	570	3e-158	564
Contig1427	2044	0.457436	ENSDARG00000103298	ephx5	epoxide	89.07	247	2e-80	305
Contig1428	959	0.44317	ENSDARG00000109955	lrrc59	leucine	92.66	109	2e-36	158
Contig1429	645	0.420155	NA	NA	NA	NA	NA	NA	NA
Contig1430	388	0.639175	NA	NA	NA	NA	NA	NA	NA
Contig1431	539	0.415584	NA	NA	NA	NA	NA	NA	NA
Contig1432	418	0.27512	ENSDARG00000109337	nanos1	nanos	91.58	392	5e-149	531
Contig1433	1187	0.51727	ENSDARG00000111084	kalrnb	kalirin	94.5	200	7e-82	309
Contig1434	958	0.471816	ENSDARG00000060124	timm17b	translocase	89.78	137	6e-42	176
Contig1435	1203	0.511222	ENSDARG00000027087	tgfb2	transforming	93.18	352	4e-144	516
Contig1436	2503	0.445865	NA	NA	NA	NA	NA	NA	NA
Contig1437	989	0.431749	ENSDARG00000101220	polrmt	polymerase	85.61	278	8e-76	289
Contig1438	1566	0.503193	NA	NA	NA	NA	NA	NA	NA
Contig1439	404	0.415842	ENSDARG00000062501	hhipl1	HHIP-like	96.23	106	9e-42	174
Contig1440	465	0.486022	NA	NA	NA	NA	NA	NA	NA
Contig1441	1096	0.390511	NA	NA	NA	NA	NA	NA	NA
Contig1442	1757	0.521343	ENSDARG00000113856	mtif2	mitochondrial	91.18	204	3e-72	278
Contig1443	1869	0.441948	ENSDARG00000087779	pum3	pumilio	95.18	83	3e-28	132
Contig1444	607	0.546952	ENSDARG00000100519	spop	speckle-type	77.06	571	2e-74	283
Contig1445	323	0.501548	ENSDARG00000109491	myo1eb	myosin	89.83	118	3e-35	152
Contig1446	1149	0.326371	NA	NA	NA	NA	NA	NA	NA
Contig1447	751	0.479361	ENSDARG00000088505	fam217b	family	80.63	382	8e-70	268
Contig1448	659	0.543247	NA	NA	NA	NA	NA	NA	NA
Contig1449	1073	0.562908	ENSDARG00000079930	si:dkeyp-68b7.5	si:dkeyp-68b7.5	87.76	245	3e-75	287
Contig1450	452	0.482301	ENSDARG00000036505	syt4	synaptotagmin	93.97	232	2e-94	350
Contig1451	617	0.50081	ENSDARG00000055123	kcnk2a	potassium	87.78	311	8e-99	364
Contig1452	1266	0.472354	ENSDARG00000018181	dnajc28	DnaJ	85.91	1022	0	1077
Contig1453	1748	0.458238	ENSDARG00000038378	sagb	S-antigen;	89.21	139	2e-40	172
Contig1454	612	0.498366	NA	NA	NA	NA	NA	NA	NA
Contig1455	320	0.46875	NA	NA	NA	NA	NA	NA	NA
Contig1456	549	0.369763	NA	NA	NA	NA	NA	NA	NA
Contig1457	326	0.371166	ENSDARG00000036164	cars	cysteinyl-tRNA	89.39	132	4e-39	165
Contig1458	1915	0.434465	ENSDARG00000061061	dpagt1	dolichyl-phosphate	91.71	217	2e-79	302
Contig1459	635	0.437795	ENSDARG00000035167	mrpl48	mitochondrial	88.79	107	9e-29	132
Contig1460	587	0.436116	ENSDARG00000036764	hax1	HCLS1	87.5	96	1e-21	108
Contig1461	1391	0.527678	ENSDARG00000041376	rmi1	RMI1,	84.12	699	0	671
Contig1462	781	0.553137	ENSDARG00000089340	rhobtb2b	Rho	85.44	309	6e-86	322
Contig1463	884	0.476244	ENSDARG00000060584	kank1b	KN	92.23	206	2e-76	291
Contig1464	471	0.464968	NA	NA	NA	NA	NA	NA	NA
Contig1465	390	0.502564	NA	NA	NA	NA	NA	NA	NA
Contig1466	2005	0.536658	ENSDARG00000114245	PLBD2	zgc:158619	83.83	167	1e-36	159
Contig1467	808	0.575495	ENSDARG00000061363	GFOD1	si:ch211-276f18.2	94.82	251	5e-107	392
Contig1468	303	0.392739	ENSDARG00000063180	dock3	dedicator	100	30	3e-06	56.5
Contig1469	395	0.394937	ENSDARG00000095821	si:dkey-122a22.2	si:dkey-122a22.2	80.22	273	2e-48	196
Contig1470	759	0.483531	ENSDARG00000104841	JMJD8	jumonji	91.8	122	2e-40	171
Contig1471	491	0.393075	ENSDARG00000100646	BX005454.1	zic	89.94	159	5e-50	202
Contig1472	1305	0.461303	ENSDARG00000034080	plcd1b	phospholipase	88.08	151	7e-43	180
Contig1473	1022	0.499022	ENSDARG00000117181	map1sa	microtubule-associated	84.29	191	3e-45	187
Contig1474	361	0.393352	ENSDARG00000074319	sall1a	spalt-like	85.29	340	2e-88	329
Contig1475	688	0.418605	ENSDARG00000099031	scn4ba	sodium	85.53	311	4e-82	309
Contig1476	318	0.361635	NA	NA	NA	NA	NA	NA	NA
Contig1477	520	0.559615	ENSDARG00000073824	RASGRF1	si:ch211-234p18.3	89.73	370	1e-131	473
Contig1478	945	0.489947	ENSDARG00000069595	si:ch211-214c7.4	si:ch211-214c7.4	84.46	811	0	780
Contig1479	853	0.563892	ENSDARG00000114366	hecw1b	HECT,	93.51	154	4e-58	230
Contig1480	602	0.465116	ENSDARG00000054890	rgra	retinal	88.32	368	6e-120	435
Contig1481	816	0.381127	NA	NA	NA	NA	NA	NA	NA
Contig1482	817	0.394125	ENSDARG00000114546	cisd1	CDGSH	89.27	177	7e-56	222
Contig1483	1168	0.438356	ENSDARG00000101094	ATP11B	si:dkey-211e20.10	80.61	717	1e-138	497
Contig1484	2224	0.551259	ENSDARG00000096562	wu:fj29h11	wu:fj29h11	86.44	118	4e-27	128
Contig1485	679	0.4757	ENSDARG00000019191	2019-09-12	septin	90.62	448	3e-168	595
Contig1486	658	0.493921	ENSDARG00000020623	baxa	BCL2	92.44	119	7e-40	169
Contig1487	1094	0.575868	ENSDARG00000024964	patj	PATJ,	87.57	185	2e-53	215
Contig1488	1263	0.322249	NA	NA	NA	NA	NA	NA	NA
Contig1489	796	0.375628	NA	NA	NA	NA	NA	NA	NA
Contig1490	1361	0.50845	ENSDARG00000098821	sec14l1	SEC14-like	82.01	139	2e-23	115
Contig1491	554	0.49639	ENSDARG00000117119	itpr1a	inositol	90.8	163	6e-55	219
Contig1492	774	0.489664	ENSDARG00000041040	piga	phosphatidylinositol	92.65	136	4e-48	196
Contig1493	1900	0.514737	ENSDARG00000095890	znf236	zinc	87.65	429	7e-139	499
Contig1494	1842	0.518458	ENSDARG00000023797	ryr1b	ryanodine	90.1	192	7e-64	250
Contig1495	438	0.545662	ENSDARG00000011171	si:ch211-12m10.1	si:ch211-12m10.1	94.34	159	8e-63	244
Contig1496	1487	0.535306	ENSDARG00000011171	si:ch211-12m10.1	si:ch211-12m10.1	91.27	355	1e-134	484
Contig1497	859	0.523865	ENSDARG00000115850	BX537102.3	si:dkey-34l15.2	95.22	251	1e-108	398
Contig1498	1119	0.596962	ENSDARG00000019726	celsr2	cadherin,	86.19	181	6e-48	196
Contig1499	561	0.360071	NA	NA	NA	NA	NA	NA	NA
Contig1500	811	0.595561	ENSDARG00000014280	dlgap1a	discs,	87.74	416	2e-135	486
Contig1501	348	0.511494	ENSDARG00000062956	dagla	diacylglycerol	80.67	269	4e-45	185
Contig1502	462	0.307359	NA	NA	NA	NA	NA	NA	NA
Contig1503	396	0.386364	ENSDARG00000037427	si:ch211-39a7.1	si:ch211-39a7.1	95.24	42	2e-09	67.6
Contig1504	580	0.415517	ENSDARG00000057648	dnttip2	deoxynucleotidyltransferase,	93.06	173	2e-65	254
Contig1505	697	0.351506	NA	NA	NA	NA	NA	NA	NA
Contig1506	528	0.318182	ENSDARG00000104820	psd3l	pleckstrin	76.64	535	3e-57	226
Contig1507	659	0.479514	ENSDARG00000079700	b3galt1a	UDP-Gal:betaGlcNAc	83.57	554	3e-143	512
Contig1508	818	0.418093	ENSDARG00000027419	gad1b	glutamate	87.08	271	3e-79	300
Contig1509	501	0.333333	NA	NA	NA	NA	NA	NA	NA
Contig1510	576	0.475694	ENSDARG00000010255	bin2b	bridging	85.84	113	6e-25	119
Contig1511	370	0.383784	ENSDARG00000055510	ypel3	yippee-like	83.27	281	4e-65	252
Contig1512	732	0.557377	NA	NA	NA	NA	NA	NA	NA
Contig1513	879	0.464164	ENSDARG00000096711	si:ch211-194k22.8	si:ch211-194k22.8	90.43	282	1e-98	364
Contig1514	654	0.46789	ENSDARG00000116754	uevld	UEV	91.62	167	9e-59	231
Contig1515	435	0.528736	ENSDARG00000010144	plppr3a	phospholipid	88.66	397	5e-134	481
Contig1516	1004	0.376494	NA	NA	NA	NA	NA	NA	NA
Contig1517	686	0.51895	ENSDARG00000039850	dusp22b	dual	88.37	86	2e-20	104
Contig1518	333	0.513514	ENSDARG00000110396	enpp4	ectonucleotide	88.48	165	4e-49	198
Contig1519	729	0.513032	NA	NA	NA	NA	NA	NA	NA
Contig1520	1307	0.478194	ENSDARG00000093658	tm7sf3	transmembrane	91.78	146	4e-50	204
Contig1521	492	0.54065	ENSDARG00000101735	chn1	chimerin	90.35	114	2e-34	150
Contig1522	1423	0.404076	ENSDARG00000031302	smap1	small	70.37	712	3e-27	128
Contig1523	1016	0.554134	NA	NA	NA	NA	NA	NA	NA
Contig1524	754	0.303714	ENSDARG00000038422	entpd4	ectonucleoside	100	31	2e-06	58.4
Contig1525	674	0.480712	ENSDARG00000060308	urb1	URB1	89.02	173	9e-54	215
Contig1526	533	0.393996	ENSDARG00000094380	zzef1	zinc	86.09	151	1e-37	161
Contig1527	513	0.356725	ENSDARG00000031214	arcn1b	archain	85.35	198	3e-47	193
Contig1528	2210	0.465611	ENSDARG00000031214	arcn1b	archain	91.26	206	3e-73	281
Contig1529	1605	0.431153	ENSDARG00000053358	basp1	brain	87.88	586	0	665
Contig1530	1187	0.443976	ENSDARG00000053358	basp1	brain	89.44	587	0	726
Contig1531	760	0.488158	ENSDARG00000019312	rab39ba	RAB39B,	89.25	465	9e-164	580
Contig1532	1159	0.53667	ENSDARG00000098821	sec14l1	SEC14-like	95.42	153	2e-62	244
Contig1533	1836	0.467865	ENSDARG00000015427	hdac1	histone	95.8	143	3e-58	231
Contig1534	411	0.486618	ENSDARG00000015427	hdac1	histone	97.2	143	3e-62	243
Contig1535	1891	0.437864	ENSDARG00000053691	maea	macrophage	82.64	697	1e-161	575
Contig1536	846	0.456265	NA	NA	NA	NA	NA	NA	NA
Contig1537	2643	0.444192	ENSDARG00000068456	tmem91	transmembrane	98.64	147	5e-67	261
Contig1538	1786	0.451848	ENSDARG00000019566	neurod1	neuronal	91.63	1566	0	2109
Contig1539	606	0.537954	ENSDARG00000109680	BX465192.1	actin	92.55	161	8e-59	231
Contig1540	709	0.363893	ENSDARG00000095507	CU986305.1		76.15	348	4e-33	147
Contig1541	1798	0.522247	ENSDARG00000037121	mat2ab	methionine	92.36	157	4e-56	224
Contig1542	1253	0.423783	ENSDARG00000060457	pmp22b	peripheral	83.16	772	0	654
Contig1543	1321	0.456472	ENSDARG00000045297	phb2a	prohibitin	86.26	211	1e-54	219
Contig1544	3827	0.521035	ENSDARG00000097827	lrp1aa	low	92.51	187	4e-69	268
Contig1545	3041	0.525485	ENSDARG00000098845	lrp12	low	92.05	1107	0	1557
Contig1546	2462	0.493095	ENSDARG00000098845	lrp12	low	91.51	1107	0	1524
Contig1547	2176	0.48943	ENSDARG00000105159	hdac8	histone	94.62	130	2e-49	202
Contig1548	1545	0.490615	ENSDARG00000105159	hdac8	histone	86.48	281	2e-79	302
Contig1549	1306	0.565084	ENSDARG00000007398	lrrk1	leucine-rich	91.18	204	8e-72	276
Contig1550	1274	0.426217	ENSDARG00000009196	anxa3a	annexin	91.2	125	4e-40	171
Contig1551	1072	0.546642	ENSDARG00000103962	add1	adducin	93.03	201	2e-77	294
Contig1552	2136	0.503745	ENSDARG00000103962	add1	adducin	93.36	256	1e-102	379
Contig1553	2106	0.506173	ENSDARG00000103962	add1	adducin	93.75	256	2e-104	385
Contig1554	1754	0.54504	ENSDARG00000103962	add1	adducin	93.75	256	2e-104	385
Contig1555	2939	0.438925	ENSDARG00000070498	phyhiplb	phytanoyl-CoA	91.82	660	0	911
Contig1556	1890	0.466138	ENSDARG00000003311	pank2	pantothenate	89.73	370	5e-130	470
Contig1557	690	0.417391	NA	NA	NA	NA	NA	NA	NA
Contig1558	1930	0.495855	ENSDARG00000079291	rapgef3	Rap	91.76	182	6e-65	254
Contig1559	2667	0.470941	ENSDARG00000044511	etv5b	ets	82.88	666	5e-156	556
Contig1560	1168	0.469178	ENSDARG00000071673	ctdspla	CTD	76.23	673	6e-78	296
Contig1561	1775	0.461972	ENSDARG00000061817	kif1aa	kinesin	94.77	172	2e-69	268
Contig1562	1499	0.448299	ENSDARG00000089769	hapln1a	hyaluronan	90.03	291	3e-102	377
Contig1563	1291	0.549961	ENSDARG00000032990	plxnb3	plexin	94.68	94	7e-33	147
Contig1564	1522	0.415243	ENSDARG00000068586	CU302253.1	cadherin	89.33	75	3e-17	95.3
Contig1565	4254	0.413728	ENSDARG00000068586	CU302253.1	cadherin	89.33	75	8e-17	95.3
Contig1566	1592	0.354271	ENSDARG00000076128	prkar1aa	protein	76.24	724	1e-85	322
Contig1567	1249	0.429143	ENSDARG00000111971	selenou1a	selenoprotein	95	80	8e-27	126
Contig1568	529	0.506616	ENSDARG00000057378	selenou1a	selenoprotein	91.3	115	1e-36	158
Contig1569	1443	0.434511	ENSDARG00000061011	hlfb	hepatic	89.45	218	9e-72	276
Contig1570	1153	0.438855	ENSDARG00000061011	hlfb	hepatic	89.45	218	7e-72	276
Contig1571	2384	0.470218	ENSDARG00000109915	nsfb	N-ethylmaleimide-sensitive	89.55	201	2e-65	255
Contig1572	1227	0.465363	NA	NA	NA	NA	NA	NA	NA
Contig1573	1795	0.490251	NA	NA	NA	NA	NA	NA	NA
Contig1574	2839	0.485734	ENSDARG00000063180	dock3	dedicator	100	30	3e-05	56.5
Contig1575	1126	0.464476	ENSDARG00000111542	nae1	nedd8	91.18	136	1e-44	185
Contig1576	1417	0.534227	NA	NA	NA	NA	NA	NA	NA
Contig1577	3228	0.506506	ENSDARG00000091342	adcy5	adenylate	90.83	971	0	1295
Contig1578	990	0.566667	ENSDARG00000114782	adcy6a	adenylate	86.4	691	0	750
Contig1579	1978	0.502022	ENSDARG00000077656	arfgef3	ARFGEF	84.63	898	0	876
Contig1580	1401	0.497502	ENSDARG00000077656	arfgef3	ARFGEF	92.74	124	7e-43	180
Contig1581	1600	0.4525	ENSDARG00000032575	ywhaz	tyrosine	84.03	1008	0	887
Contig1582	1162	0.517212	ENSDARG00000017143	brd9	bromodomain	90.11	273	3e-95	353
Contig1583	1875	0.482133	ENSDARG00000017143	brd9	bromodomain	89.94	169	3e-53	215
Contig1584	928	0.542026	ENSDARG00000058371	krt5	keratin	80.1	628	4e-118	429
Contig1585	2486	0.507643	ENSDARG00000112017	krt5	keratin	94.5	218	7e-90	337
Contig1586	2569	0.501362	ENSDARG00000060109	aggf1	angiogenic	96.62	207	6e-91	340
Contig1587	2756	0.5	ENSDARG00000060109	aggf1	angiogenic	95.12	205	8e-85	320
Contig1588	1120	0.550893	ENSDARG00000030022	nup188	nucleoporin	89.66	145	1e-44	185
Contig1589	1347	0.461024	ENSDARG00000096675	BX004780.1		82.61	506	1e-115	422
Contig1590	1351	0.553664	ENSDARG00000060309	srgap3	SLIT-ROBO	90.09	232	5e-79	300
Contig1591	914	0.579869	ENSDARG00000007461	srgap1a	SLIT-ROBO	92.09	177	3e-64	250
Contig1592	1016	0.497047	ENSDARG00000023220	selenot2	selenoprotein	90.5	221	1e-74	285
Contig1593	1435	0.505226	ENSDARG00000104066	dnaja2a	DnaJ	92	200	7e-73	279
Contig1594	1937	0.496644	ENSDARG00000006624	ppp2r2ab	protein	90.96	653	0	861
Contig1595	857	0.500583	ENSDARG00000021996	ppp2r2aa	protein	92.86	168	2e-62	244
Contig1596	1334	0.383058	ENSDARG00000099257	si:ch73-119p20.1	si:ch73-119p20.1	80.82	417	1e-80	305
Contig1597	1425	0.550877	ENSDARG00000063180	dock3	dedicator	100	39	1e-10	73.1
Contig1598	1660	0.548795	ENSDARG00000077790	dcaf15	DDB1	92.02	163	8e-58	230
Contig1599	470	0.517021	NA	NA	NA	NA	NA	NA	NA
Contig1600	2445	0.495297	ENSDARG00000117244	FO704797.1		81.65	2262	0	1807
Contig1601	5294	0.516056	ENSDARG00000117244	FO704797.1		80.86	2267	0	1696
Contig1602	711	0.461322	ENSDARG00000115681	bmp2k	BMP2	95.56	135	3e-54	217
Contig1603	2660	0.569173	ENSDARG00000110451	CABZ01086877.1		90.4	375	4e-137	494
Contig1604	1361	0.526819	ENSDARG00000008573	fam20b	FAM20B,	89.95	189	9e-62	243
Contig1605	862	0.448956	NA	NA	NA	NA	NA	NA	NA
Contig1606	1682	0.502378	ENSDARG00000015059	daam1a	dishevelled	91.28	172	2e-59	235
Contig1607	934	0.442184	ENSDARG00000092705	BX649384.2		85.63	341	3e-94	350
Contig1608	1301	0.500384	ENSDARG00000004378	yrk	Yes-related	91.76	182	4e-65	254
Contig1609	919	0.379761	ENSDARG00000004270	atl3	atlastin	77.88	904	2e-135	486
Contig1610	1558	0.435815	ENSDARG00000004270	atl3	atlastin	80.39	668	2e-124	451
Contig1611	2131	0.469733	NA	NA	NA	NA	NA	NA	NA
Contig1612	940	0.448936	NA	NA	NA	NA	NA	NA	NA
Contig1613	1356	0.458702	ENSDARG00000003167	mlst8	MTOR	95.18	166	7e-68	263
Contig1614	1521	0.491782	ENSDARG00000007693	nfkbiab	nuclear	87.78	221	4e-66	257
Contig1615	498	0.355422	ENSDARG00000073732	myh14	myosin,	91.01	89	5e-25	119
Contig1616	1357	0.348563	ENSDARG00000073732	myh14	myosin,	81.25	208	7e-33	147
Contig1617	2057	0.347594	ENSDARG00000073732	myh14	myosin,	82.44	262	1e-51	209
Contig1618	1572	0.485369	ENSDARG00000059826	crtac1a	cartilage	82.71	295	5e-65	254
Contig1619	1305	0.503448	ENSDARG00000059826	crtac1a	cartilage	91.49	141	2e-47	195
Contig1620	1970	0.520812	ENSDARG00000059826	crtac1a	cartilage	91.84	196	5e-71	274
Contig1621	1482	0.428475	ENSDARG00000031819	eif4ebp2	eukaryotic	89.66	464	2e-163	580
Contig1622	1370	0.394891	ENSDARG00000113258	BX546453.1		80.19	429	3e-76	291
Contig1623	1669	0.445177	ENSDARG00000113258	BX546453.1		79.63	432	1e-71	276
Contig1624	1260	0.515873	ENSDARG00000052851	golph3	golgi	85.78	626	3e-180	636
Contig1625	1815	0.541598	ENSDARG00000052851	golph3	golgi	88.36	421	3e-137	494
Contig1626	1414	0.55587	ENSDARG00000067832	tle2c	TLE	97.01	67	7e-23	113
Contig1627	1274	0.349294	NA	NA	NA	NA	NA	NA	NA
Contig1628	1261	0.363204	NA	NA	NA	NA	NA	NA	NA
Contig1629	2103	0.456015	ENSDARG00000117266	FO904966.1		89.71	350	3e-123	448
Contig1630	1483	0.518543	ENSDARG00000044852	wbp2nl	WBP2	87.77	139	8e-38	163
Contig1631	2404	0.464226	ENSDARG00000113499	carmil3	capping	82.67	300	4e-67	261
Contig1632	517	0.473888	ENSDARG00000113499	carmil3	capping	85.33	443	6e-119	431
Contig1633	1541	0.518494	ENSDARG00000112248	hip1	huntingtin	89.58	144	6e-44	183
Contig1634	3392	0.512382	ENSDARG00000062972	hip1	huntingtin	79.34	1447	0	874
Contig1635	2424	0.542492	ENSDARG00000078142	SPAG9	sperm	85.59	222	1e-57	230
Contig1636	751	0.364847	ENSDARG00000058946	CU856539.2	myosin-IIIb	93.65	63	1e-17	95.3
Contig1637	1785	0.451541	ENSDARG00000006524	supt6h	SPT6	79.16	715	2e-119	435
Contig1638	538	0.498141	ENSDARG00000006524	supt6h	SPT6	95.69	116	2e-45	187
Contig1639	460	0.43913	ENSDARG00000093492	CR677617.1	si:dkey-246i21.1	89.92	129	8e-38	161
Contig1640	554	0.620939	ENSDARG00000037030	casz1	castor	85.38	390	9e-108	394
Contig1641	1492	0.524799	ENSDARG00000037030	casz1	castor	93.48	322	2e-132	477
Contig1642	1808	0.531527	ENSDARG00000037030	casz1	castor	88.45	883	0	1051
Contig1643	568	0.480634	ENSDARG00000037030	casz1	castor	89.94	338	2e-120	436
Contig1644	679	0.528719	ENSDARG00000071395	camk2g1	calcium/calmodulin-dependent	97.56	123	1e-52	211
Contig1645	2251	0.419813	ENSDARG00000071395	camk2g1	calcium/calmodulin-dependent	80.99	647	1e-131	475
Contig1646	471	0.369427	ENSDARG00000071395	camk2g1	calcium/calmodulin-dependent	86.08	79	2e-13	80.5
Contig1647	1901	0.426618	ENSDARG00000104169	si:ch211-212k18.4	si:ch211-212k18.4	84.59	331	1e-86	326
Contig1648	2620	0.448855	ENSDARG00000104169	si:ch211-212k18.4	si:ch211-212k18.4	77.37	1078	3e-163	580
Contig1649	1691	0.488468	ENSDARG00000104169	si:ch211-212k18.4	si:ch211-212k18.4	90.37	135	3e-42	178
Contig1650	584	0.440068	ENSDARG00000104169	si:ch211-212k18.4	si:ch211-212k18.4	84.99	553	3e-152	542
Contig1651	742	0.361186	ENSDARG00000020693	sesn1	sestrin	82.28	762	5e-166	588
Contig1652	2339	0.456178	ENSDARG00000057997	tmf1	TATA	94.08	169	5e-66	257
Contig1653	1827	0.495895	ENSDARG00000057997	tmf1	TATA	83.68	1244	0	1164
Contig1654	3316	0.555489	NA	NA	NA	NA	NA	NA	NA
Contig1655	2374	0.507161	ENSDARG00000103792	CABZ01076737.1		76.35	148	1e-08	67.6
Contig1656	2719	0.512321	NA	NA	NA	NA	NA	NA	NA
Contig1657	1991	0.411853	NA	NA	NA	NA	NA	NA	NA
Contig1658	6031	0.415188	NA	NA	NA	NA	NA	NA	NA
Contig1659	632	0.460443	ENSDARG00000074149	itpr1b	inositol	83.25	400	3e-93	346
Contig1660	2571	0.51303	ENSDARG00000074149	itpr1b	inositol	92.74	234	2e-90	339
Contig1661	915	0.510383	ENSDARG00000074149	itpr1b	inositol	92.82	195	3e-74	283
Contig1662	629	0.499205	ENSDARG00000015653	tnip1	TNFAIP3	86.01	193	2e-50	204
Contig1663	2286	0.482502	ENSDARG00000015653	tnip1	TNFAIP3	97.31	186	3e-83	315
Contig1664	1422	0.35443	ENSDARG00000015653	tnip1	TNFAIP3	85.63	348	7e-93	346
Contig1665	1793	0.459565	ENSDARG00000062868	eea1	early	90.34	207	1e-70	272
Contig1666	1940	0.526804	ENSDARG00000062868	eea1	early	88.84	242	3e-78	298
Contig1667	964	0.452282	ENSDARG00000030107	si:ch211-207i1.2	si:ch211-207i1.2	80.54	185	3e-30	137
Contig1668	398	0.51005	ENSDARG00000053484	syne2b	spectrin	94.52	146	2e-57	226
Contig1669	1419	0.5074	ENSDARG00000076143	ppip5k1a	diphosphoinositol	91.15	226	3e-81	307
Contig1670	1389	0.5054	ENSDARG00000076143	ppip5k1a	diphosphoinositol	92.48	226	3e-86	324
Contig1671	3818	0.497905	ENSDARG00000076143	ppip5k1a	diphosphoinositol	83.81	525	3e-135	488
Contig1672	815	0.555828	ENSDARG00000076143	ppip5k1a	diphosphoinositol	80.84	428	8e-85	318
Contig1673	789	0.391635	ENSDARG00000032838	si:dkey-206f10.1	si:dkey-206f10.1	90.77	130	2e-40	171
Contig1674	1018	0.321218	NA	NA	NA	NA	NA	NA	NA
Contig1675	1163	0.546862	NA	NA	NA	NA	NA	NA	NA
Contig1676	556	0.343525	NA	NA	NA	NA	NA	NA	NA
Contig1677	1267	0.426993	ENSDARG00000095193	si:dkey-23c22.7	si:dkey-23c22.7	87.84	74	4e-15	87.9
Contig1678	897	0.299889	ENSDARG00000015917	rnft1	ring	79.89	373	3e-64	250
Contig1679	1208	0.391556	ENSDARG00000115764	BX119977.1	MAP-kinase	91.22	296	2e-108	398
Contig1680	1472	0.466712	ENSDARG00000003495	madd	MAP-kinase	95.74	141	3e-57	228
Contig1681	733	0.429741	ENSDARG00000003495	madd	MAP-kinase	95.74	141	1e-57	228
Contig1682	1001	0.348651	ENSDARG00000003495	madd	MAP-kinase	80.62	640	4e-119	433
Contig1683	1408	0.443182	ENSDARG00000092798	ppib	peptidylprolyl	89.81	216	3e-71	274
Contig1684	1136	0.439261	ENSDARG00000057231	rorca	RAR-related	87.1	496	6e-152	542
Contig1685	2428	0.526771	ENSDARG00000114625	tp53bp2b	tumor	86.2	768	0	821
Contig1686	2680	0.503731	ENSDARG00000114625	tp53bp2b	tumor	86.96	767	0	854
Contig1687	6004	0.462192	ENSDARG00000017391	unc13ba	unc-13	81.25	1765	0	1382
Contig1688	2045	0.480685	ENSDARG00000077465	sorcs2	sortilin-related	93.26	178	4e-67	261
Contig1689	713	0.419355	ENSDARG00000067509	slc24a4b	solute	87	100	1e-22	111
Contig1690	2495	0.373146	ENSDARG00000067509	slc24a4b	solute	87	100	5e-22	111
Contig1691	478	0.41841	ENSDARG00000115935	hsd17b3	hydroxysteroid	93.41	91	5e-30	135
Contig1692	992	0.527218	ENSDARG00000044136	rab3gap2	RAB3	91.62	179	1e-63	248
Contig1693	1383	0.534346	ENSDARG00000044136	rab3gap2	RAB3	91.23	171	2e-58	231
Contig1694	369	0.539295	ENSDARG00000044136	rab3gap2	RAB3	90.73	205	8e-72	274
Contig1695	2864	0.450419	ENSDARG00000014428	ppp2r5d	protein	85.93	327	8e-90	337
Contig1696	2423	0.460586	NA	NA	NA	NA	NA	NA	NA
Contig1697	8280	0.446135	ENSDARG00000014428	ppp2r5d	protein	86.47	510	2e-150	540
Contig1698	4037	0.514491	ENSDARG00000013346	tasorb	transcription	82.62	1548	0	1338
Contig1699	950	0.535789	NA	NA	NA	NA	NA	NA	NA
Contig1700	2624	0.506479	ENSDARG00000116265	BX649301.2	transcription	84.78	703	0	706
Contig1701	678	0.507375	ENSDARG00000012499	per1b	period	92.89	253	7e-100	368
Contig1702	924	0.459957	ENSDARG00000012499	per1b	period	76.18	592	6e-72	276
Contig1703	400	0.4075	ENSDARG00000006878	phf21aa	PHD	83.47	121	7e-23	111
Contig1704	1300	0.370769	ENSDARG00000063180	dock3	dedicator	100	28	0.0002	52.8
Contig1705	733	0.263302	ENSDARG00000056740	tmeff1b	transmembrane	85.11	235	8e-55	219
Contig1706	346	0.439306	NA	NA	NA	NA	NA	NA	NA
Contig1707	2521	0.520428	ENSDARG00000043818	si:ch211-119c20.2	si:ch211-119c20.2	95.61	114	1e-43	183
Contig1708	1625	0.425846	ENSDARG00000043818	si:ch211-119c20.2	si:ch211-119c20.2	87.95	166	1e-45	189
Contig1709	2301	0.57801	ENSDARG00000020777	cep85l	centrosomal	94.19	155	7e-60	237
Contig1710	699	0.576538	ENSDARG00000020777	cep85l	centrosomal	90.74	162	3e-54	217
Contig1711	1791	0.427694	ENSDARG00000020777	cep85l	centrosomal	91.98	162	3e-57	228
Contig1712	2514	0.511933	ENSDARG00000079891	dnajc6	DnaJ	90.53	380	1e-137	496
Contig1713	807	0.545229	ENSDARG00000115679	AL953841.3	CREB	91.63	490	0	675
Contig1714	1102	0.505445	ENSDARG00000103459	evplb	envoplakin	81.11	1101	0	857
Contig1715	984	0.514228	NA	NA	NA	NA	NA	NA	NA
Contig1716	5702	0.492283	ENSDARG00000103459	evplb	envoplakin	84.86	2602	0	2608
Contig1717	694	0.412104	NA	NA	NA	NA	NA	NA	NA
Contig1718	510	0.4	NA	NA	NA	NA	NA	NA	NA
Contig1719	3545	0.486883	ENSDARG00000054010	scaf1	SR-related	86.01	2816	0	2963
Contig1720	3257	0.489407	ENSDARG00000060298	nin	ninein	83.61	775	0	717
Contig1721	4712	0.495119	ENSDARG00000060298	nin	ninein	84.61	773	0	761
Contig1722	1097	0.467639	ENSDARG00000034195	top2b	DNA	79.03	496	2e-86	324
Contig1723	3005	0.493178	ENSDARG00000062137	stag1b	stromal	94.2	207	1e-83	316
Contig1724	2294	0.441151	ENSDARG00000053668	stag2b	stromal	86.49	496	8e-144	516
Contig1725	2239	0.438589	ENSDARG00000053668	stag2b	stromal	89.53	955	0	1157
Contig1726	3965	0.507692	ENSDARG00000063068	syne1b	spectrin	90.49	515	0	680
Contig1727	704	0.424716	ENSDARG00000095170	lrrfip1b	leucine	94.87	78	6e-26	122
Contig1728	1323	0.353741	ENSDARG00000061854	lman2	lectin,	83.87	93	1e-15	89.8
Contig1729	580	0.325862	ENSDARG00000113444	fsd1l	fibronectin	95.45	44	2e-10	71.3
Contig1730	593	0.408094	NA	NA	NA	NA	NA	NA	NA
Contig1731	2076	0.436416	ENSDARG00000086204	gsg1l2a	gsg1-like	82.72	515	3e-122	444
Contig1732	1189	0.415475	ENSDARG00000111953	AL929435.2		100	29	4e-05	54.7
Contig1733	3897	0.424172	ENSDARG00000086204	gsg1l2a	gsg1-like	88.09	277	2e-87	329
Contig1734	1345	0.411152	NA	NA	NA	NA	NA	NA	NA
Contig1735	1044	0.579502	ENSDARG00000103699	ptpn13	protein	78.31	567	6e-92	342
Contig1736	3112	0.511568	ENSDARG00000103699	ptpn13	protein	89.47	361	7e-121	440
Contig1737	6437	0.441821	ENSDARG00000079148	nckap5l	NCK-associated	90.04	3111	0	3989
Contig1738	383	0.524804	ENSDARG00000063133	slc4a10a	solute	91.34	254	5e-94	348
Contig1739	1273	0.399057	ENSDARG00000063133	slc4a10a	solute	76.53	588	8e-72	276
Contig1740	1615	0.504025	ENSDARG00000060303	slc4a10b	solute	90.7	258	3e-92	344
Contig1741	3095	0.502423	ENSDARG00000112272	BX530036.1	solute	86.72	271	1e-78	300
Contig1742	3755	0.516112	ENSDARG00000112272	BX530036.1	solute	85.98	271	3e-75	289
Contig1743	1610	0.514907	ENSDARG00000044808	slc4a4b	solute	90.24	164	2e-53	215
Contig1744	3199	0.514223	ENSDARG00000033012	pcnt	pericentrin	86.96	506	8e-160	569
Contig1745	574	0.5	NA	NA	NA	NA	NA	NA	NA
Contig1746	5464	0.523975	ENSDARG00000033012	pcnt	pericentrin	85.14	599	2e-172	612
Contig1747	2136	0.514981	ENSDARG00000033012	pcnt	pericentrin	92.22	257	1e-97	363
Contig1748	1690	0.463314	ENSDARG00000062962	kmt2ba	lysine	90.65	278	5e-100	370
Contig1749	2105	0.512589	ENSDARG00000062962	kmt2ba	lysine	85.19	216	4e-52	211
Contig1750	926	0.50324	ENSDARG00000062962	kmt2ba	lysine	78.04	583	2e-87	327
Contig1751	697	0.474892	ENSDARG00000062962	kmt2ba	lysine	77.24	492	3e-63	246
Contig1752	3221	0.535238	ENSDARG00000028118	dscamb	Down	93	357	2e-145	521
Contig1753	2282	0.554338	ENSDARG00000075560	kmt2cb	lysine	84.22	1160	0	1118
Contig1754	2288	0.559441	ENSDARG00000075560	kmt2cb	lysine	83.79	1160	0	1090
Contig1755	1484	0.543127	ENSDARG00000102645	usp47	ubiquitin	91.92	198	3e-72	278
Contig1756	3077	0.506662	ENSDARG00000102645	usp47	ubiquitin	90.37	779	0	1018
Contig1757	2128	0.512688	ENSDARG00000102081	mprip	myosin	88.82	161	3e-48	198
Contig1758	1033	0.515973	ENSDARG00000102081	mprip	myosin	89.93	149	2e-46	191
Contig1759	2937	0.529111	ENSDARG00000102081	mprip	myosin	90.06	161	2e-51	209
Contig1760	3729	0.536069	ENSDARG00000102081	mprip	myosin	93.33	90	2e-28	134
Contig1761	1830	0.372131	ENSDARG00000061579	myo1cb	myosin	87.11	318	4e-91	340
Contig1762	649	0.523883	ENSDARG00000094677	si:dkey-92j12.5	si:dkey-92j12.5	93.63	204	2e-80	303
Contig1763	2289	0.408038	ENSDARG00000057249	zmynd11	zinc	84.91	822	0	798
Contig1764	4214	0.426673	ENSDARG00000057249	zmynd11	zinc	84.91	822	0	795
Contig1765	557	0.526032	ENSDARG00000045850	ccdc167	coiled-coil	84.5	329	6e-80	302
Contig1766	2578	0.422033	ENSDARG00000015931	si:ch211-214j24.9	si:ch211-214j24.9	80.72	555	2e-105	388
Contig1767	715	0.359441	ENSDARG00000078767	yeats2	YEATS	87.96	108	5e-27	126
Contig1768	5417	0.431604	ENSDARG00000015931	si:ch211-214j24.9	si:ch211-214j24.9	90.28	288	4e-100	372
Contig1769	1329	0.546275	ENSDARG00000054570	smg1	SMG1	90.73	399	4e-145	520
Contig1770	1549	0.530019	ENSDARG00000116568	smg1	SMG1	94.85	233	2e-98	364
Contig1771	872	0.459862	ENSDARG00000099294	si:ch73-199g24.2	si:ch73-199g24.2	94.05	84	6e-27	126
Contig1772	3327	0.505861	ENSDARG00000099294	si:ch73-199g24.2	si:ch73-199g24.2	88.39	155	1e-44	187
Contig1773	2891	0.475614	ENSDARG00000035706	dock6	dedicator	88.7	239	2e-76	292
Contig1774	3020	0.550331	ENSDARG00000035706	dock6	dedicator	88.24	238	1e-73	283
Contig1775	1773	0.491258	ENSDARG00000035706	dock6	dedicator	81.53	379	9e-78	296
Contig1776	1727	0.467284	ENSDARG00000088083	sik3	SIK	84.46	296	4e-71	274
Contig1777	1805	0.639889	ENSDARG00000088083	sik3	SIK	86.91	298	1e-85	322
Contig1778	968	0.569215	ENSDARG00000088083	sik3	SIK	92.64	163	1e-59	235
Contig1779	508	0.480315	ENSDARG00000078772	nbr1b	neighbor	90.45	220	2e-74	283
Contig1780	2379	0.542665	ENSDARG00000078772	nbr1b	neighbor	88.76	427	2e-144	518
Contig1781	1901	0.465018	ENSDARG00000078772	nbr1b	neighbor	88.92	424	5e-145	520
Contig1782	2337	0.542576	ENSDARG00000078772	nbr1b	neighbor	89.23	427	1e-147	529
Contig1783	1113	0.603774	ENSDARG00000115216	AL844887.1	synaptosomal-associated	82.89	263	2e-57	228
Contig1784	492	0.45935	NA	NA	NA	NA	NA	NA	NA
Contig1785	1901	0.406628	NA	NA	NA	NA	NA	NA	NA
Contig1786	2122	0.562677	ENSDARG00000075024	si:ch73-375g18.1	si:ch73-375g18.1	85.25	522	2e-145	521
Contig1787	704	0.369318	NA	NA	NA	NA	NA	NA	NA
Contig1788	1800	0.394444	ENSDARG00000062123	agap1	ArfGAP	79.24	944	6e-164	582
Contig1789	1770	0.393785	ENSDARG00000062123	agap1	ArfGAP	79.27	931	1e-160	571
Contig1790	931	0.439313	ENSDARG00000074758	csde1	cold	86.7	782	0	826
Contig1791	499	0.50501	ENSDARG00000074758	csde1	cold	91.3	138	4e-46	189
Contig1792	7089	0.433347	ENSDARG00000109983	pdzd2	PDZ	80.86	1891	0	1421
Contig1793	856	0.396028	NA	NA	NA	NA	NA	NA	NA
Contig1794	842	0.37886	NA	NA	NA	NA	NA	NA	NA
Contig1795	1854	0.476268	ENSDARG00000096853	BX572077.1		83.02	1843	0	1565
Contig1796	1799	0.473596	ENSDARG00000096853	BX572077.1		81.82	1848	0	1439
Contig1797	1990	0.563819	ENSDARG00000096853	BX572077.1		86.84	395	3e-117	427
Contig1798	901	0.508324	ENSDARG00000096853	BX572077.1		86.22	254	4e-68	263
Contig1799	1075	0.535814	ENSDARG00000003169	magi1b	membrane	83.57	627	2e-156	556
Contig1800	1114	0.535009	ENSDARG00000003169	magi1b	membrane	83.83	804	0	737
Contig1801	556	0.489209	ENSDARG00000003169	magi1b	membrane	93.97	348	1e-146	523
Contig1802	1235	0.520648	ENSDARG00000003169	magi1b	membrane	93.08	318	4e-129	466
Contig1803	1289	0.429015	ENSDARG00000003169	magi1b	membrane	84.76	1234	0	1164
Contig1804	1512	0.570767	ENSDARG00000102690	rims2b	regulating	91.95	149	4e-51	207
Contig1805	1476	0.580623	ENSDARG00000102690	rims2b	regulating	91.1	146	8e-48	196
Contig1806	1331	0.413223	NA	NA	NA	NA	NA	NA	NA
Contig1807	961	0.33923	ENSDARG00000099717	si:rp71-1h20.9	si:rp71-1h20.9	96.88	32	0.0001	52.8
Contig1808	1309	0.400306	NA	NA	NA	NA	NA	NA	NA
Contig1809	2162	0.440333	ENSDARG00000075849	prr12b	proline	93.75	272	1e-111	409
Contig1810	998	0.387776	ENSDARG00000114824	srrt	serrate	82.81	640	4e-143	512
Contig1811	1700	0.525882	ENSDARG00000114824	srrt	serrate	84.68	346	1e-81	309
Contig1812	1447	0.544575	ENSDARG00000114824	srrt	serrate	94.36	195	5e-79	300
Contig1813	1324	0.524924	ENSDARG00000109443	EML4	echinoderm	91.24	137	4e-45	187
Contig1814	1318	0.551593	ENSDARG00000109443	EML4	echinoderm	85.03	334	1e-89	335
Contig1815	541	0.50647	ENSDARG00000017338	kidins220b	kinase	94.56	147	9e-58	228
Contig1816	1268	0.44795	ENSDARG00000017338	kidins220b	kinase	79.37	761	1e-129	468
Contig1817	1207	0.51947	ENSDARG00000017338	kidins220b	kinase	88.56	201	2e-62	244
Contig1818	1178	0.50764	ENSDARG00000017338	kidins220b	kinase	95.59	204	7e-87	326
Contig1819	917	0.509269	ENSDARG00000017338	kidins220b	kinase	95.59	204	6e-87	326
Contig1820	624	0.543269	ENSDARG00000111919	BX469921.1	ankyrin	88.99	227	8e-74	281
Contig1821	659	0.455235	ENSDARG00000005861	ralgapa2	Ral	87.8	410	4e-132	475
Contig1822	2744	0.528061	ENSDARG00000005861	ralgapa2	Ral	91.36	243	1e-88	333
Contig1823	4662	0.542471	ENSDARG00000102755	EML6	EMAP	90.95	210	2e-73	283
Contig1824	2305	0.415618	ENSDARG00000091128	lrrc75bb	leucine	87.5	112	6e-26	124
Contig1825	1498	0.579439	ENSDARG00000045911	tulp4a	tubby	91.77	243	1e-90	339
Contig1826	2622	0.537376	ENSDARG00000045911	tulp4a	tubby	88.17	1471	0	1705
Contig1827	3415	0.539678	ENSDARG00000045911	tulp4a	tubby	89.58	2256	0	2841
Contig1828	1074	0.48324	ENSDARG00000057671	epas1b	endothelial	81	521	1e-103	381
Contig1829	1439	0.451008	ENSDARG00000113561	epas1b	endothelial	90	260	4e-90	337
Contig1830	1466	0.513643	ENSDARG00000113561	epas1b	endothelial	89.29	467	4e-165	586
Contig1831	794	0.463476	ENSDARG00000071906	sec24b	SEC24	78.1	443	4e-63	246
Contig1832	1801	0.545253	ENSDARG00000071906	sec24b	SEC24	82.38	630	8e-148	529
Contig1833	955	0.472251	ENSDARG00000103802	si:ch73-389b16.2	si:ch73-389b16.2	79.97	774	2e-155	553
Contig1834	2667	0.470191	ENSDARG00000103802	si:ch73-389b16.2	si:ch73-389b16.2	83.93	2471	0	2320
Contig1835	676	0.505917	ENSDARG00000056218	tnika	TRAF2	83.61	360	1e-86	324
Contig1836	1027	0.566699	ENSDARG00000056218	tnika	TRAF2	90.73	248	1e-88	331
Contig1837	2211	0.529172	ENSDARG00000056218	tnika	TRAF2	87.35	253	7e-75	287
Contig1838	1627	0.555009	ENSDARG00000056218	tnika	TRAF2	90.61	245	1e-86	326
Contig1839	3199	0.552048	ENSDARG00000006921	lrp5	low	87.27	330	2e-101	375
Contig1840	1347	0.622123	ENSDARG00000100143	lrp6	low	90.05	211	3e-71	274
Contig1841	1293	0.529776	ENSDARG00000100143	lrp6	low	88.64	273	2e-87	327
Contig1842	1816	0.623899	NA	NA	NA	NA	NA	NA	NA
Contig1843	1660	0.536145	ENSDARG00000017397	smarcc1a	SWI/SNF	84.63	410	1e-101	375
Contig1844	3864	0.51941	ENSDARG00000102974	baz2a	bromodomain	78.7	953	2e-171	608
Contig1845	3695	0.517997	ENSDARG00000102974	baz2a	bromodomain	78.65	960	6e-172	610
Contig1846	1003	0.555334	ENSDARG00000102974	baz2a	bromodomain	81.58	722	7e-156	555
Contig1847	1563	0.608445	NA	NA	NA	NA	NA	NA	NA
Contig1848	4949	0.584967	ENSDARG00000098237	fbn2b	fibrillin	87.69	65	3e-11	76.8
Contig1849	1432	0.386173	ENSDARG00000010603	kctd9b	potassium	78.57	252	1e-31	143
Contig1850	422	0.395735	ENSDARG00000053110	pkib	protein	89.19	74	3e-17	93.5
Contig1851	3548	0.520011	ENSDARG00000032802	ktn1	kinectin	86.56	655	0	717
Contig1852	530	0.413208	NA	NA	NA	NA	NA	NA	NA
Contig1853	1577	0.39759	ENSDARG00000059610	gpr146	G	78.71	404	1e-60	239
Contig1854	841	0.450654	NA	NA	NA	NA	NA	NA	NA
Contig1855	1820	0.563187	ENSDARG00000067607	srebf1	sterol	83.44	151	3e-28	132
Contig1856	2248	0.577847	ENSDARG00000067607	srebf1	sterol	83.21	268	4e-62	244
Contig1857	4183	0.497729	ENSDARG00000099320	CU138553.1		84.92	597	2e-161	575
Contig1858	1983	0.511346	ENSDARG00000099320	CU138553.1		81.79	379	2e-75	289
Contig1859	2568	0.451324	ENSDARG00000099320	CU138553.1		77.63	827	2e-110	405
Contig1860	774	0.479328	ENSDARG00000035650	evla	Enah/Vasp-like	96.17	183	3e-79	300
Contig1861	813	0.478475	ENSDARG00000035650	evla	Enah/Vasp-like	97.7	174	3e-79	300
Contig1862	4176	0.49569	ENSDARG00000061233	abcc5	ATP-binding	95.62	320	5e-143	514
Contig1863	1452	0.433884	ENSDARG00000112552	slc17a7a	solute	95.57	158	4e-65	254
Contig1864	1310	0.357252	ENSDARG00000014746	rbfox1	RNA	96.88	32	4e-05	54.7
Contig1865	1341	0.358688	NA	NA	NA	NA	NA	NA	NA
Contig1866	2442	0.441441	ENSDARG00000090106	slc17a7b	solute	90.77	271	1e-97	363
Contig1867	885	0.482486	ENSDARG00000090106	slc17a7b	solute	95.89	73	1e-24	119
Contig1868	377	0.472149	NA	NA	NA	NA	NA	NA	NA
Contig1869	2056	0.609922	ENSDARG00000078694	phlpp1	PH	92.72	151	2e-54	219
Contig1870	1945	0.615938	ENSDARG00000078694	phlpp1	PH	92.72	151	2e-54	219
Contig1871	2257	0.484271	ENSDARG00000078694	phlpp1	PH	78.06	629	4e-102	377
Contig1872	936	0.396368	NA	NA	NA	NA	NA	NA	NA
Contig1873	1133	0.507502	ENSDARG00000112188	si:ch211-220f12.1	si:ch211-220f12.1	86.21	145	4e-35	154
Contig1874	1297	0.420971	NA	NA	NA	NA	NA	NA	NA
Contig1875	3726	0.556897	ENSDARG00000042249	FRMD4A	si:ch211-220f12.1	86.46	842	0	915
Contig1876	1086	0.447514	NA	NA	NA	NA	NA	NA	NA
Contig1877	660	0.469697	NA	NA	NA	NA	NA	NA	NA
Contig1878	944	0.358051	NA	NA	NA	NA	NA	NA	NA
Contig1879	366	0.404372	NA	NA	NA	NA	NA	NA	NA
Contig1880	1401	0.484654	ENSDARG00000113028	AL954725.1	si:rp71-79p20.2	89.53	258	2e-87	327
Contig1881	777	0.378378	ENSDARG00000091902	b3gnt2b	UDP-GlcNAc:betaGal	82.11	190	2e-36	158
Contig1882	469	0.503198	ENSDARG00000002732	spon2b	spondin	93.21	221	3e-87	326
Contig1883	1093	0.571821	ENSDARG00000045331	pkp4	plakophilin	91.63	215	1e-78	298
Contig1884	621	0.438003	NA	NA	NA	NA	NA	NA	NA
Contig1885	1062	0.499058	ENSDARG00000013749	slc25a55b	solute	90.45	157	2e-51	207
Contig1886	2157	0.477979	ENSDARG00000073764	si:ch211-113j14.1	si:ch211-113j14.1	85.2	250	2e-65	255
Contig1887	590	0.483051	ENSDARG00000116769	ZNF521		94.25	87	2e-29	134
Contig1888	731	0.4487	ENSDARG00000007657	ccnh	cyclin	91.94	211	4e-78	296
Contig1889	531	0.506591	ENSDARG00000057107	si:ch73-383g2.1	si:ch73-383g2.1	92.13	305	9e-118	427
Contig1890	396	0.494949	NA	NA	NA	NA	NA	NA	NA
Contig1891	820	0.469512	NA	NA	NA	NA	NA	NA	NA
Contig1892	1268	0.542587	NA	NA	NA	NA	NA	NA	NA
Contig1893	718	0.473538	NA	NA	NA	NA	NA	NA	NA
Contig1894	865	0.369942	NA	NA	NA	NA	NA	NA	NA
Contig1895	917	0.449291	NA	NA	NA	NA	NA	NA	NA
Contig1896	713	0.356241	NA	NA	NA	NA	NA	NA	NA
Contig1897	578	0.527682	ENSDARG00000030215	matn1	matrilin	93.59	78	2e-24	117
Contig1898	608	0.388158	ENSDARG00000093456	oip5-as1	oip5	85.27	516	3e-142	508
Contig1899	681	0.491924	ENSDARG00000096867	clmn	calmin	91.76	85	8e-25	119
Contig1900	1001	0.446553	ENSDARG00000074727	dnajc10	DnaJ	94.22	173	5e-68	263
Contig1901	927	0.459547	ENSDARG00000071384	slc7a11	solute	88.75	160	5e-48	196
Contig1902	459	0.583878	NA	NA	NA	NA	NA	NA	NA
Contig1903	875	0.597714	ENSDARG00000102021	C14orf28	expressed	89.62	289	9e-100	368
Contig1904	1715	0.531778	ENSDARG00000099298	xrcc5	X-ray	93.91	115	4e-41	174
Contig1905	1851	0.488385	ENSDARG00000094010	swt1	SWT1	89.3	187	2e-59	235
Contig1906	468	0.547009	ENSDARG00000098249	asmt	acetylserotonin	95.74	47	1e-11	75
Contig1907	1089	0.540863	ENSDARG00000073881	slc41a2b	solute	91.39	151	3e-51	207
Contig1908	1679	0.453246	ENSDARG00000086405	mterf2	mitochondrial	82.13	1181	0	1007
Contig1909	866	0.378753	ENSDARG00000092764	si:dkey-57a22.14	si:dkey-57a22.14	88.1	269	2e-85	320
Contig1910	710	0.466197	NA	NA	NA	NA	NA	NA	NA
Contig1911	945	0.453968	ENSDARG00000105391	strc	stereocilin	75.97	924	9e-125	451
Contig1912	1677	0.494335	ENSDARG00000037429	tll1	tolloid-like	87.03	424	6e-129	466
Contig1913	1735	0.578098	ENSDARG00000102746	tmem39a	transmembrane	86.58	231	1e-65	255
Contig1914	1438	0.520862	ENSDARG00000045878	nudt4b	nudix	85.61	396	1e-109	401
Contig1915	642	0.364486	ENSDARG00000069808	ostm1	osteoclastogenesis	93.85	65	9e-19	99
Contig1916	345	0.307246	NA	NA	NA	NA	NA	NA	NA
Contig1917	1184	0.482264	ENSDARG00000043081	ctsz	cathepsin	92.35	183	2e-67	261
Contig1918	624	0.338141	ENSDARG00000005989	rgl1	ral	87.84	74	3e-14	84.2
Contig1919	6340	0.50205	ENSDARG00000102766	dennd4c	DENN/MADD	84.1	1113	0	1057
Contig1920	3125	0.4976	ENSDARG00000040920	si:dkey-49n23.1	si:dkey-49n23.1	77.9	792	4e-118	431
Contig1921	714	0.464986	NA	NA	NA	NA	NA	NA	NA
Contig1922	783	0.519796	ENSDARG00000117754	CU207269.3		85.71	203	4e-53	213
Contig1923	517	0.526112	ENSDARG00000117754	CU207269.3		91.26	103	1e-31	141
Contig1924	1193	0.447611	ENSDARG00000015759	tspan7	tetraspanin	90	190	6e-63	246
Contig1925	1539	0.408057	ENSDARG00000111234	urm1	ubiquitin	85.54	415	1e-115	422
Contig1926	904	0.490044	ENSDARG00000040453	wdfy2	WD	92.7	178	2e-66	257
Contig1927	1902	0.467928	ENSDARG00000040453	wdfy2	WD	77.93	580	9e-83	313
Contig1928	751	0.474035	ENSDARG00000112229	ube3c	ubiquitin	93.03	201	1e-77	294
Contig1929	997	0.454363	ENSDARG00000111918	ergic2	ERGIC	94.55	165	8e-66	255
Contig1930	1562	0.448784	ENSDARG00000111918	ergic2	ERGIC	94.64	168	3e-67	261
Contig1931	1491	0.481556	ENSDARG00000102180	shroom3	shroom	82.92	1505	0	1304
Contig1932	1147	0.401918	ENSDARG00000098616	ly6m4	lymphocyte	97.87	47	2e-13	82.4
Contig1933	1209	0.484698	ENSDARG00000043154	ucp2	uncoupling	95.05	182	4e-75	287
Contig1934	1703	0.514974	ENSDARG00000054451	loxl1	lysyl	94.59	111	1e-40	172
Contig1935	895	0.359777	NA	NA	NA	NA	NA	NA	NA
Contig1936	1749	0.540881	ENSDARG00000045951	kat5b	K(lysine)	84.86	251	5e-65	254
Contig1937	1096	0.520985	ENSDARG00000101733	fam168b	family	93.73	319	8e-131	472
Contig1938	568	0.478873	ENSDARG00000110729	PCP4	Purkinje	94.74	133	1e-51	207
Contig1939	902	0.333703	NA	NA	NA	NA	NA	NA	NA
Contig1940	1596	0.503133	NA	NA	NA	NA	NA	NA	NA
Contig1941	396	0.477273	NA	NA	NA	NA	NA	NA	NA
Contig1942	326	0.46319	NA	NA	NA	NA	NA	NA	NA
Contig1943	835	0.476647	ENSDARG00000041421	taz	tafazzin	90.62	128	3e-40	171
Contig1944	1468	0.510218	ENSDARG00000078640	fam117aa	family	90.09	232	6e-79	300
Contig1945	944	0.351695	ENSDARG00000077165	kcnj3a	potassium	86.05	215	1e-54	219
Contig1946	944	0.475636	ENSDARG00000075612	ercc6	excision	84.69	320	3e-85	320
Contig1947	1258	0.541335	ENSDARG00000053152	pcmtd1	protein-L-isoaspartate	88.92	424	2e-143	514
Contig1948	1325	0.430189	ENSDARG00000113048	zgc:114081	zgc:114081	90.21	235	3e-81	307
Contig1949	520	0.482692	NA	NA	NA	NA	NA	NA	NA
Contig1950	1804	0.514967	ENSDARG00000006584	phf8	PHD	91.71	386	5e-150	536
Contig1951	1186	0.490725	NA	NA	NA	NA	NA	NA	NA
Contig1952	1645	0.522796	ENSDARG00000090642	si:dkey-54n8.4	si:dkey-54n8.4	77.12	389	1e-45	189
Contig1953	3898	0.49256	ENSDARG00000062854	sdk1b	sidekick	88.11	286	1e-89	337
Contig1954	1141	0.503067	ENSDARG00000062854	sdk1b	sidekick	87.76	196	6e-58	230
Contig1955	649	0.545455	ENSDARG00000060096	tbc1d10ab	TBC1	92.31	117	3e-39	167
Contig1956	1034	0.455513	ENSDARG00000051768	fhod1	formin	93.49	169	1e-64	252
Contig1957	656	0.545732	ENSDARG00000039255	klhl21	kelch-like	88.53	593	0	719
Contig1958	1275	0.45098	NA	NA	NA	NA	NA	NA	NA
Contig1959	2540	0.407087	NA	NA	NA	NA	NA	NA	NA
Contig1960	2653	0.521297	ENSDARG00000096727	CT737227.1		87.94	622	0	732
Contig1961	779	0.386393	NA	NA	NA	NA	NA	NA	NA
Contig1962	474	0.436709	NA	NA	NA	NA	NA	NA	NA
Contig1963	534	0.550562	ENSDARG00000111152	nbeal2	neurobeachin-like	86.65	442	4e-136	488
Contig1964	592	0.371622	ENSDARG00000007219	actn1	actinin,	84.48	58	5e-06	56.5
Contig1965	950	0.456842	ENSDARG00000016253	ralab	v-ral	91.94	211	5e-78	296
Contig1966	825	0.395152	NA	NA	NA	NA	NA	NA	NA
Contig1967	1937	0.465152	ENSDARG00000034240	capza1a	capping	83.73	584	1e-141	508
Contig1968	529	0.444234	ENSDARG00000017929	ncoa2	nuclear	83.46	538	2e-124	449
Contig1969	1227	0.444988	ENSDARG00000037955	pih1d1	PIH1	91.24	194	2e-68	265
Contig1970	568	0.376761	ENSDARG00000063144	shisa7b	shisa	86.18	398	2e-114	416
Contig1971	706	0.373938	ENSDARG00000094301	BX537274.1		90.99	233	2e-81	307
Contig1972	2585	0.530754	ENSDARG00000038306	tsc22d1	TSC22	82.03	1669	0	1332
Contig1973	466	0.493562	ENSDARG00000004169	stmn1a	stathmin	91.85	184	1e-66	257
Contig1974	2502	0.480416	ENSDARG00000026801	stau2	staufen	91.47	774	0	1044
Contig1975	1852	0.472462	ENSDARG00000042341	tmem251	transmembrane	86.83	539	8e-168	595
Contig1976	376	0.507979	ENSDARG00000056111	lmod1a	leiomodin	83.04	336	2e-77	292
Contig1977	632	0.332278	NA	NA	NA	NA	NA	NA	NA
Contig1978	743	0.46568	NA	NA	NA	NA	NA	NA	NA
Contig1979	870	0.498851	NA	NA	NA	NA	NA	NA	NA
Contig1980	829	0.493366	ENSDARG00000006604	nectin3b	nectin	89.04	146	1e-43	182
Contig1981	559	0.47585	ENSDARG00000104734	kat2a	K(lysine)	94.52	146	4e-57	226
Contig1982	1847	0.487277	ENSDARG00000073756	slc12a7a	solute	89.9	198	2e-65	255
Contig1983	1114	0.336625	NA	NA	NA	NA	NA	NA	NA
Contig1984	570	0.322807	NA	NA	NA	NA	NA	NA	NA
Contig1985	575	0.422609	NA	NA	NA	NA	NA	NA	NA
Contig1986	532	0.496241	ENSDARG00000094171	lrp1ba	low	94.16	154	6e-60	235
Contig1987	721	0.507628	ENSDARG00000095378	gdf10a	growth	89.41	595	0	750
Contig1988	1062	0.525424	ENSDARG00000061195	cnnm2a	cyclin	92.57	175	1e-64	252
Contig1989	1000	0.393	NA	NA	NA	NA	NA	NA	NA
Contig1990	1351	0.512953	NA	NA	NA	NA	NA	NA	NA
Contig1991	390	0.54359	ENSDARG00000075928	hivep3a	human	86.42	383	4e-115	418
Contig1992	511	0.367906	ENSDARG00000104101	RIMBP2	si:ch73-287m6.1	91.94	62	6e-15	86.1
Contig1993	494	0.40081	NA	NA	NA	NA	NA	NA	NA
Contig1994	845	0.533728	NA	NA	NA	NA	NA	NA	NA
Contig1995	2354	0.491504	ENSDARG00000013025	ints6	integrator	85	220	6e-56	224
Contig1996	422	0.409953	NA	NA	NA	NA	NA	NA	NA
Contig1997	438	0.438356	NA	NA	NA	NA	NA	NA	NA
Contig1998	837	0.467145	ENSDARG00000115786	spty2d1	SPT2	84.65	228	2e-55	220
Contig1999	481	0.45738	NA	NA	NA	NA	NA	NA	NA
[truncated: 57,632 more rows]
