# Supplementary material for: Eye Degeneration and Loss of otx5b Expression in the Cavefish Sinocyclocheilus tileihornes
Source: J Mol Evol. 2019 Jul 22;87(7):199–208. doi: 10.1007/s00239-019-09901-8 (PMC6711879; doi:10.1007/s00239-019-09901-8)
Supplement: Supplementary file 3 — Supplementary material 3 (XLSX 2017 kb) [file 239_2019_9901_MOESM3_ESM.xlsx]

## Sheet: whole
Gene ID	Gene symbol	Gene name	FC of Stil/Sang	P value	FDR	FC of Sano/Sang	P value	FDR	FC of Stil/sano	P value	FDR	Read # of Stil (cavefish)	RPKM # of Stil (cavefish)	Read # of Sano (cavefish)	RPKM # of Sano (cavefish)	Read# of Sang(surface)	RPKM # of Sang surface
ENSDARG00000063921	mt-nd5	NADH dehydrogenase 5, mitochondrial [Source:ZFIN;Acc:ZDB-GENE-011205-12]	0.0839455	9.42e-07	0.000342737	0.0311484	4.27e-10	2.67e-07	2.69502	0.0688963	0.807004	2224	43.3391	741	16.0812	32680	516.277
ENSDARG00000104626	si:ch73-236c18.8	si:ch73-236c18.8 [Source:ZFIN;Acc:ZDB-GENE-121214-113]	0.0842506	1.35e-06	0.000428438	0.0256621	2.25e-10	1.76e-07	3.28308	0.0433622	0.694321	117	2.56762	32	0.782077	1713	30.476
ENSDARG00000102734	wdr48a	WD repeat domain 48a [Source:ZFIN;Acc:ZDB-GENE-061110-55]	0.0901198	4.9e-06	0.00123561	0.0219545	2.02e-09	9.88e-07	4.10485	0.0490758	0.732273	32	0.720982	7	0.175642	438	8.00026
ENSDARG00000030250	dennd2db	DENN/MADD domain containing 2Db [Source:ZFIN;Acc:ZDB-GENE-041114-34]	0.0946642	2.64e-06	0.000736544	0.0340721	1.07e-09	6.2e-07	2.77835	0.0607924	0.775971	1216	29.4143	393	10.587	15845	310.722
ENSDARG00000010294	fmodb	fibromodulin b [Source:ZFIN;Acc:ZDB-GENE-080327-28]	0.106049	3.89e-05	0.00529166	0.0621594	3.76e-06	0.00058784	1.70608	0.545468	1	19	0.619128	10	0.362896	221	5.83815
ENSDARG00000070618	tatdn2	TatD DNase domain containing 2 [Source:ZFIN;Acc:ZDB-GENE-081022-51]	0.106631	8.86e-06	0.00184945	0.132102	0.000132646	0.0102196	0.807187	0.436561	1	169	2.94409	188	3.64734	1955	27.61
ENSDARG00000090598	pkp1a	plakophilin 1a [Source:ZFIN;Acc:ZDB-GENE-110411-77]	0.116291	2.19e-05	0.00353395	0.0431697	3.13e-08	9.98e-06	2.69381	0.105137	0.934296	84	4.63578	28	1.7209	891	39.8637
ENSDARG00000063905	mt-co1	cytochrome c oxidase I, mitochondrial [Source:ZFIN;Acc:ZDB-GENE-011205-14]	0.120141	1.83e-05	0.00304879	0.181138	0.00108476	0.0459536	0.663258	0.217701	1	36405	832.922	49286	1255.8	373778	6932.86
ENSDARG00000063911	mt-atp6	ATP synthase 6, mitochondrial [Source:ZFIN;Acc:ZDB-GENE-011205-18]	0.124871	2.5e-05	0.00391684	0.296737	0.0228547	0.348051	0.420813	0.0278887	0.562032	5433	281.863	11593	669.807	53669	2257.24
ENSDARG00000111783	FO393424.3	FO393424.3	0.126071	5.4e-05	0.00665077	0.129389	0.000168364	0.0122475	0.974356	0.773533	1	51	5.11237	47	5.24692	499	40.5516
ENSDARG00000037603	zgc:162144	zgc:162144 [Source:ZFIN;Acc:ZDB-GENE-030131-7630]	0.127356	2.98e-05	0.00440336	0.0777579	1.65e-06	0.000289135	1.63786	0.456261	1	1078	57.1805	591	34.9117	10441	448.979
ENSDARG00000009196	anxa3a	annexin A3a [Source:ZFIN;Acc:ZDB-GENE-040912-58]	0.134217	0.000102393	0.0107339	0.0569419	8.33e-07	0.000162912	2.35708	0.206388	1	42	1.4569	16	0.618093	386	10.8548
ENSDARG00000096368	neu3.5	sialidase 3 (membrane sialidase), tandem duplicate 5 [Source:ZFIN;Acc:ZDB-GENE-071220-2]	0.134916	7.14e-05	0.00821754	0.105371	3.35e-05	0.00342139	1.28039	0.874319	1	77	2.29421	54	1.79181	704	17.0048
ENSDARG00000100657	egfl7	EGF-like-domain, multiple 7 [Source:ZFIN;Acc:ZDB-GENE-040429-2]	0.135545	5.13e-05	0.00652306	0.129431	0.000101571	0.00810494	1.04724	0.820125	1	498	21.1894	427	20.2335	4532	156.327
ENSDARG00000057378	selenou1a	selenoprotein U 1a [Source:ZFIN;Acc:ZDB-GENE-030131-2459]	0.137863	0.000277855	0.0206134	0.169695	0.00202518	0.0723147	0.812418	0.595081	1	19	1.05513	21	1.29876	170	7.65347
ENSDARG00000116570	FO834825.3	FO834825.3	0.142518	0.000127505	0.0121666	0.169663	0.00101524	0.0447823	0.840004	0.540855	1	58	4.01204	62	4.77622	502	28.1512
ENSDARG00000010423	npsn	nephrosin [Source:ZFIN;Acc:ZDB-GENE-040420-2]	0.144999	0.00012497	0.0120719	0.166029	0.000832822	0.0384228	0.873335	0.566334	1	71	3.05393	73	3.49686	604	21.0617
ENSDARG00000113997	si:dkey-23o4.6	si:dkey-23o4.6 [Source:ZFIN;Acc:ZDB-GENE-100922-3]	0.146019	0.000100525	0.0106292	0.212176	0.00340367	0.105435	0.688199	0.259784	1	210	7.5273	274	10.9377	1774	51.55
ENSDARG00000070617	vhl	von Hippel-Lindau tumor suppressor [Source:ZFIN;Acc:ZDB-GENE-070112-1042]	0.146274	0.000105463	0.0109238	0.123168	8.29e-05	0.00704377	1.18759	0.976099	1	164	11.0221	124	9.28106	1383	75.3527
ENSDARG00000020395	mical2b	microtubule associated monooxygenase, calponin and LIM domain containing 2b [Source:ZFIN;Acc:ZDB-GENE-061207-15]	0.146847	9.71e-05	0.0103346	0.172416	0.000835845	0.0384489	0.851701	0.49956	1	350	3.69314	369	4.3362	2940	25.1496
ENSDARG00000040277	fbxo32	F-box protein 32 [Source:ZFIN;Acc:ZDB-GENE-040426-1040]	0.150302	0.000296233	0.0215616	0.253966	0.0152512	0.277683	0.591821	0.199632	1	29	0.960867	44	1.62358	238	6.3929
ENSDARG00000059130	gata1b	GATA binding protein 1b [Source:ZFIN;Acc:ZDB-GENE-081104-43]	0.152457	0.000241373	0.0193705	0.0887518	1.9e-05	0.00214995	1.71779	0.472999	1	44	1.43773	23	0.836966	356	9.43041
ENSDARG00000060925	jarid2a	jumonji, AT rich interactive domain 2a [Source:ZFIN;Acc:ZDB-GENE-061218-1]	0.152635	0.00011931	0.0115968	0.0913294	5.99e-06	0.000837067	1.67126	0.426439	1	3326	32.676	1787	19.5518	26879	214.08
ENSDARG00000092551	si:dkey-56e3.2	si:dkey-56e3.2 [Source:ZFIN;Acc:ZDB-GENE-090313-316]	0.153422	0.00035573	0.0249633	0.116186	0.000191974	0.013382	1.32049	0.859853	1	25	1.76371	17	1.33564	201	11.4958
ENSDARG00000111459	nt5c1aa	5'-nucleotidase, cytosolic IAa [Source:ZFIN;Acc:ZDB-GENE-070705-423]	0.154189	0.00014923	0.0137484	0.122539	7.73e-05	0.0067316	1.25829	0.8766	1	213	6.54414	152	5.20081	1704	42.4422
ENSDARG00000010680	gngt2a	guanine nucleotide binding protein (G protein), gamma transducing activity polypeptide 2a [Source:ZFIN;Acc:ZDB-GENE-030131-7595]	0.156145	0.000149353	0.0137484	0.405751	0.10681	0.722651	0.38483	0.0179482	0.458802	519	87.7007	1211	227.895	4100	561.662
ENSDARG00000008170	dbnla	drebrin-like a [Source:ZFIN;Acc:ZDB-GENE-040704-42]	0.157552	0.000292769	0.0215096	0.0342361	5.8e-08	1.68e-05	4.60192	0.0230912	0.513953	41	0.975801	8	0.212042	321	6.19352
ENSDARG00000069027	admb	adrenomedullin b [Source:ZFIN;Acc:ZDB-GENE-120221-6]	0.158143	0.000844957	0.0455956	0.223083	0.0120401	0.24129	0.708897	0.416921	1	15	1.10204	19	1.55459	117	6.96866
ENSDARG00000114388	zgc:174463	zgc:174463 [Source:ZFIN;Acc:ZDB-GENE-071004-125]	0.1599	0.00041453	0.0272322	0.152636	0.000810272	0.0377162	1.04759	0.905421	1	35	2.9155	30	2.78305	270	18.2333
ENSDARG00000043243	prkchb	protein kinase C, eta, b [Source:ZFIN;Acc:ZDB-GENE-041001-104]	0.161033	0.0002178	0.0178448	0.17575	0.00107934	0.0459536	0.916261	0.625759	1	150	2.62081	147	2.86034	1149	16.275
ENSDARG00000075549	cdh5	cadherin 5 [Source:ZFIN;Acc:ZDB-GENE-040816-1]	0.162014	0.000258238	0.0199662	0.188631	0.00192979	0.0700276	0.858895	0.531947	1	88	1.35536	92	1.57803	670	8.36571
ENSDARG00000076055	rpgrip1	RPGR interacting protein 1 [Source:ZFIN;Acc:ZDB-GENE-091204-394]	0.16283	0.000265643	0.0201798	0.292536	0.0234807	0.355062	0.556615	0.12523	0.974021	106	0.933606	171	1.67729	803	5.73362
ENSDARG00000098481	anxa1d	annexin A1d [Source:ZFIN;Acc:ZDB-GENE-050417-72]	0.164805	0.000248996	0.0195806	0.0383931	7.92e-09	3.26e-06	4.29257	0.0088487	0.328142	196	6.79885	41	1.58386	1467	41.2539
ENSDARG00000042520	UTP14C	si:dkey-251i10.3 [Source:ZFIN;Acc:ZDB-GENE-060526-271]	0.165143	0.00026863	0.0203082	0.161394	0.000611504	0.0306536	1.02323	0.792617	1	147	2.21222	129	2.162	1098	13.3958
ENSDARG00000110863	BX629348.1	BX629348.1	0.166081	0.00029876	0.0216449	0.0718287	2.05e-06	0.000347776	2.31218	0.174898	1	103	42.012	40	18.1698	765	252.96
ENSDARG00000096367	fnbp1b	formin binding protein 1b [Source:ZFIN;Acc:ZDB-GENE-091117-6]	0.167662	0.000686227	0.0390501	0.280079	0.0250301	0.366203	0.598624	0.202499	1	28	1.87119	42	3.12582	206	11.1605
ENSDARG00000113765	AL928885.3	unc-119 lipid binding chaperone B homolog 2 [Source:NCBI gene;Acc:557454]	0.169348	0.00029518	0.0215616	0.173414	0.000900251	0.0408114	0.976557	0.709917	1	236	10.6548	217	10.9106	1719	62.9164
ENSDARG00000095649	si:dkey-97a13.12	si:dkey-97a13.12 [Source:ZFIN;Acc:ZDB-GENE-070912-614]	0.173073	0.00038882	0.0268327	0.081672	4.56e-06	0.000673035	2.11913	0.225225	1	118	7.00222	50	3.30429	841	40.4581
ENSDARG00000105424	si:rp71-46j2.7	si:rp71-46j2.7 [Source:ZFIN;Acc:ZDB-GENE-160113-120]	0.174404	0.000418171	0.0272322	0.208354	0.00344315	0.106215	0.837059	0.50666	1	110	1.50422	118	1.79703	778	8.62487
ENSDARG00000034256	cdk10	cyclin-dependent kinase 10 [Source:ZFIN;Acc:ZDB-GENE-050417-94]	0.17569	0.00041186	0.027195	0.264072	0.0131949	0.25509	0.66531	0.233508	1	143	4.68557	193	7.04269	1004	26.6696
ENSDARG00000088634	adcy1b	adenylate cyclase 1b [Source:ZFIN;Acc:ZDB-GENE-100805-1]	0.177155	0.000371105	0.025926	0.10899	2.7e-05	0.00291144	1.62543	0.468123	1	782	11.0778	432	6.81531	5445	62.5318
ENSDARG00000099645	zgc:153184	zgc:153184 [Source:ZFIN;Acc:ZDB-GENE-060825-136]	0.180829	0.000670335	0.0385664	0.262518	0.0147238	0.273168	0.688827	0.296766	1	56	2.49963	73	3.62882	382	13.8231
ENSDARG00000112274	BX571704.1	amyotrophic lateral sclerosis 2a (juvenile) [Source:NCBI gene;Acc:557014]	0.18263	0.000483623	0.0302729	0.165892	0.000650731	0.0322071	1.10089	0.908852	1	358	2.60914	292	2.37002	2418	14.2865
ENSDARG00000008165	caspa	caspase a [Source:ZFIN;Acc:ZDB-GENE-000616-3]	0.182937	0.000677265	0.0387476	0.125148	0.000141917	0.0108272	1.46176	0.65953	1	70	2.15626	43	1.47511	472	11.7869
ENSDARG00000002576	cabp5a	calcium binding protein 5a [Source:ZFIN;Acc:ZDB-GENE-040426-1655]	0.185902	0.000532311	0.0321056	0.153796	0.000363905	0.0210796	1.20876	0.935434	1	595	42.3977	442	35.0754	3948	228.065
ENSDARG00000116220	BX005436.1	BX005436.1	0.187709	0.00283387	0.103504	0.597271	0.484923	1	0.314278	0.0224924	0.505724	14	2.80679	40	8.93092	92	14.9529
ENSDARG00000038894	tmx3a	thioredoxin related transmembrane protein 3a [Source:ZFIN;Acc:ZDB-GENE-050522-396]	0.18906	0.000690908	0.039174	0.247358	0.00912856	0.199959	0.764314	0.382492	1	143	3.86185	168	5.0527	933	20.4266
ENSDARG00000110675	CT573103.2	CT573103.2	0.191108	0.00513967	0.14337	0.367616	0.131459	0.780003	0.519858	0.25882	1	11	3.71756	19	7.15112	71	19.4527
ENSDARG00000098616	ly6m4	lymphocyte antigen 6 family member M4 [Source:ZFIN;Acc:ZDB-GENE-131127-479]	0.192538	0.000899363	0.0480346	0.440628	0.158606	0.839377	0.436963	0.0425638	0.685948	91	5.20002	187	11.9003	583	27.0077
ENSDARG00000077419	nectin4a	nectin cell adhesion molecule 4a [Source:ZFIN;Acc:ZDB-GENE-160728-55]	0.194036	0.00101524	0.0524339	0.0432183	1.25e-07	3.25e-05	4.48968	0.0140987	0.408576	70	1.31429	14	0.292736	445	6.77343
ENSDARG00000116027	CU915819.2	neuropeptide FF receptor 2a [Source:NCBI gene;Acc:560955]	0.194372	0.00119149	0.0570204	0.266419	0.0170062	0.293465	0.729573	0.366955	1	52	1.45411	64	1.9931	330	7.48105
ENSDARG00000094041	krt17	keratin 17 [Source:ZFIN;Acc:ZDB-GENE-060503-86]	0.196022	0.000737929	0.0410955	0.0561048	9.21e-08	2.57e-05	3.49385	0.0180091	0.458802	4140	115.496	1064	33.0571	26052	589.202
ENSDARG00000036878	sh3bgrl2	SH3 domain binding glutamate-rich protein like 2 [Source:ZFIN;Acc:ZDB-GENE-040704-38]	0.196601	0.00116894	0.0565176	0.339016	0.0521065	0.525432	0.579917	0.156542	1	62	6.91862	96	11.9304	389	35.1911
ENSDARG00000090986	si:dkeyp-115e12.6	si:dkeyp-115e12.6 [Source:ZFIN;Acc:ZDB-GENE-141210-2]	0.197578	0.00082393	0.0446148	0.167027	0.000669909	0.0330206	1.18291	0.972791	1	440	3.07055	334	2.59576	2747	15.541
ENSDARG00000039082	zgc:123010	zgc:123010 [Source:ZFIN;Acc:ZDB-GENE-051120-15]	0.197905	0.00110784	0.0557449	0.126805	0.000162934	0.0120412	1.5607	0.584446	1	73	1.81787	42	1.16478	455	9.18559
ENSDARG00000068006	gck	glucokinase (hexokinase 4) [Source:ZFIN;Acc:ZDB-GENE-060825-204]	0.199059	0.00129988	0.0612638	0.414297	0.126755	0.770108	0.480474	0.0718123	0.821143	61	1.51267	114	3.14829	378	7.59911
ENSDARG00000061101	snx19a	sorting nexin 19a [Source:ZFIN;Acc:ZDB-GENE-060526-204]	0.200109	0.000903693	0.0481017	0.154578	0.000391338	0.0221758	1.29455	0.822603	1	408	5.46142	283	4.21878	2515	27.2922
ENSDARG00000003944	nmur1b	neuromedin U receptor 1b [Source:ZFIN;Acc:ZDB-GENE-131121-154]	0.201036	0.0011986	0.0571858	0.196246	0.0026456	0.0887924	1.02441	0.805675	1	81	2.37354	71	2.31699	497	11.8065
ENSDARG00000086539	CABZ01115881.1	SH2 domain containing 3A [Source:NCBI gene;Acc:100331568]	0.201898	0.00126756	0.0599275	0.160165	0.000785434	0.0371124	1.26056	0.894017	1	73	1.44396	52	1.14549	446	7.15192
ENSDARG00000095750	fdxacb1	ferredoxin-fold anticodon binding domain containing 1 [Source:ZFIN;Acc:ZDB-GENE-030131-8403]	0.202983	0.00161045	0.0701197	0.104333	5.85e-05	0.00558107	1.94553	0.328735	1	52	1.05504	24	0.542289	316	5.19766
ENSDARG00000001913	palmda	palmdelphin a [Source:ZFIN;Acc:ZDB-GENE-070705-48]	0.203327	0.00139405	0.0641633	0.274745	0.0180475	0.305811	0.740057	0.368708	1	75	1.95407	91	2.64043	455	9.61047
ENSDARG00000078552	grhl3	grainyhead-like transcription factor 3 [Source:ZFIN;Acc:ZDB-GENE-030131-9854]	0.204986	0.001548	0.0686252	0.0720904	5.54e-06	0.000795239	2.84346	0.111969	0.954771	57	1.2083	18	0.424939	343	5.89453
ENSDARG00000004880	acsm3	acyl-CoA synthetase medium chain family member 3 [Source:ZFIN;Acc:ZDB-GENE-080220-22]	0.205586	0.00140444	0.0642632	0.284305	0.0211887	0.333009	0.723116	0.334726	1	91	1.81825	113	2.51446	546	8.84423
ENSDARG00000061391	grhl1	grainyhead-like transcription factor 1 [Source:ZFIN;Acc:ZDB-GENE-030131-3665]	0.20571	0.00113523	0.0562622	0.162101	0.000581195	0.0297495	1.26902	0.859979	1	277	7.31367	196	5.76324	1661	35.5534
ENSDARG00000111043	FO681288.3	FO681288.3	0.20629	0.00106443	0.0537333	0.158795	0.000441506	0.0244864	1.2991	0.809923	1	1318	57.1066	911	43.9586	7881	276.827
ENSDARG00000104938	ftsj3	FtsJ RNA methyltransferase homolog 3 [Source:ZFIN;Acc:ZDB-GENE-030131-9828]	0.20863	0.00117738	0.0565176	0.258725	0.0107726	0.222568	0.806377	0.42452	1	731	10.3183	814	12.7958	4322	49.4573
ENSDARG00000059121	EFEMP1	EGF containing fibulin extracellular matrix protein 1 [Source:HGNC Symbol;Acc:HGNC:3218]	0.208902	0.0016023	0.0701197	0.0747793	3.91e-06	0.000605448	2.79358	0.093229	0.891841	84	3.68001	27	1.31731	496	17.616
ENSDARG00000110163	CU459155.1	CU459155.1	0.209354	0.00122465	0.0582507	0.233151	0.00589756	0.148771	0.897936	0.574136	1	500	79.923	500	89.0075	2946	381.76
ENSDARG00000111650	rgs9b	regulator of G protein signaling 9b [Source:ZFIN;Acc:ZDB-GENE-040426-1708]	0.210071	0.00134534	0.0624726	0.319988	0.035749	0.443742	0.656497	0.217526	1	242	5.93885	331	9.04627	1421	28.2707
ENSDARG00000112861	RASSF4	Ras association domain family member 4 [Source:HGNC Symbol;Acc:HGNC:20793]	0.210653	0.00156295	0.0688975	0.157204	0.000598403	0.0302881	1.34	0.793314	1	97	3.99782	65	2.98346	568	18.9782
ENSDARG00000067817	CABZ01083448.1	CABZ01083448.1	0.210877	0.00163268	0.0705796	0.353532	0.0613444	0.568718	0.596486	0.17041	1	93	4.0743	140	6.8305	544	19.3208
ENSDARG00000105391	strc	stereocilin [Source:ZFIN;Acc:ZDB-GENE-160114-58]	0.216431	0.00150343	0.0673707	0.10492	2.04e-05	0.00225992	2.06283	0.215095	1	765	4.67643	333	2.267	4360	21.607
ENSDARG00000110118	zdhhc2	zinc finger, DHHC-type containing 2 [Source:ZFIN;Acc:ZDB-GENE-050320-58]	0.216494	0.00171819	0.0724842	0.267736	0.0141464	0.266887	0.808612	0.443994	1	172	5.65145	191	6.98907	980	26.1043
ENSDARG00000063375	pter	phosphotriesterase related [Source:ZFIN;Acc:ZDB-GENE-060825-190]	0.218017	0.00216938	0.0858109	0.146956	0.000445982	0.0246472	1.48355	0.629692	1	76	2.48335	46	1.67393	430	11.3907
ENSDARG00000009466	rgs9bp	regulator of G protein signaling 9 binding protein [Source:ZFIN;Acc:ZDB-GENE-030728-1]	0.218247	0.00160883	0.0701197	0.205454	0.00266635	0.0889161	1.06226	0.847195	1	543	25.188	459	23.7116	3069	115.411
ENSDARG00000075600	si:dkeyp-41f9.3	si:dkeyp-41f9.3 [Source:ZFIN;Acc:ZDB-GENE-091118-56]	0.218718	0.00165395	0.0709115	0.357047	0.0601162	0.563642	0.612575	0.164222	1	483	5.48294	708	8.95064	2724	25.0685
ENSDARG00000012341	capn9	calpain 9 [Source:ZFIN;Acc:ZDB-GENE-010724-2]	0.219714	0.00196735	0.0812594	0.053947	2.23e-07	5.05e-05	4.07278	0.0143372	0.409421	127	2.18031	28	0.535337	713	9.92338
ENSDARG00000112015	CR381686.5	CR381686.5	0.222186	0.00406905	0.12671	0.238908	0.0128511	0.250301	0.930005	0.688667	1	29	3.09036	28	3.32295	161	13.9089
ENSDARG00000097217	si:dkey-229e3.2	si:dkey-229e3.2 [Source:ZFIN;Acc:ZDB-GENE-131121-296]	0.223534	0.00215355	0.0857529	0.341614	0.0512492	0.522856	0.654347	0.223456	1	137	22.1989	188	33.9253	756	99.3089
ENSDARG00000017579	si:ch211-195b15.7	si:ch211-195b15.7 [Source:ZFIN;Acc:ZDB-GENE-131121-183]	0.223758	0.00188513	0.0782505	0.216107	0.00364354	0.108533	1.0354	0.800731	1	708	12.0846	614	11.6714	3903	54.0076
ENSDARG00000028192	cradd	CASP2 and RIPK1 domain containing adaptor with death domain [Source:ZFIN;Acc:ZDB-GENE-041010-168]	0.224275	0.005008	0.141554	0.182523	0.00387866	0.113396	1.22875	1	1	26	1.53007	19	1.24522	143	6.82228
ENSDARG00000027799	ucmaa	upper zone of growth plate and cartilage matrix associated a [Source:ZFIN;Acc:ZDB-GENE-070410-71]	0.22459	0.00264309	0.0987153	0.765745	0.826356	1	0.293296	0.00523376	0.26142	65	5.65338	199	19.2754	357	25.172
ENSDARG00000055753	suv39h1b	suppressor of variegation 3-9 homolog 1b [Source:ZFIN;Acc:ZDB-GENE-030131-5105]	0.2285	0.00260741	0.0978497	0.480911	0.219618	0.911486	0.475141	0.0588318	0.769783	118	3.23096	223	6.80001	637	14.1399
ENSDARG00000068474	si:dkey-94e7.2	si:dkey-94e7.2 [Source:ZFIN;Acc:ZDB-GENE-070912-611]	0.228718	0.0026339	0.0986075	0.0478953	1.25e-07	3.25e-05	4.77539	0.00674158	0.290369	117	5.51373	22	1.15462	631	24.1071
ENSDARG00000110132	vgll4l	vestigial like 4 like [Source:ZFIN;Acc:ZDB-GENE-070112-1682]	0.229237	0.0031081	0.109041	0.0445751	2.61e-07	5.84e-05	5.14272	0.00997463	0.346965	63	2.79102	11	0.542713	339	12.1752
ENSDARG00000057262	si:dkey-91i10.3	si:dkey-91i10.3 [Source:ZFIN;Acc:ZDB-GENE-081105-124]	0.230406	0.00312221	0.109041	0.638359	0.534763	1	0.360935	0.0161098	0.439649	82	1.88705	204	5.22824	439	8.19013
ENSDARG00000021151	ptpreb	protein tyrosine phosphatase, receptor type, E, b [Source:ZFIN;Acc:ZDB-GENE-060503-263]	0.230635	0.00233077	0.0900599	0.325847	0.0381855	0.457506	0.707799	0.28047	1	577	10.0665	732	14.2223	3086	43.6471
ENSDARG00000020610	tnnt2a	troponin T type 2a (cardiac) [Source:ZFIN;Acc:ZDB-GENE-000626-1]	0.231284	0.00568355	0.153619	0.572385	0.409224	1	0.404071	0.0414441	0.676479	27	1.44295	60	3.57102	144	6.23886
ENSDARG00000019274	rasd1	RAS, dexamethasone-induced 1 [Source:ZFIN;Acc:ZDB-GENE-040426-1473]	0.231446	0.00265443	0.0988703	0.136796	0.000192564	0.013382	1.6919	0.436919	1	179	7.95985	95	4.70468	954	34.3919
ENSDARG00000113081	CU138512.1	CU138512.1	0.234258	0.0035233	0.116321	0.672594	0.621738	1	0.34829	0.0143309	0.409421	64	9.34606	165	26.8341	337	39.8964
ENSDARG00000021046	rhbdd1	rhomboid domain containing 1 [Source:ZFIN;Acc:ZDB-GENE-050417-85]	0.235432	0.00292113	0.104606	0.536937	0.316919	0.99968	0.438473	0.0385543	0.652256	188	6.61839	385	15.0942	985	28.1116
ENSDARG00000000212	krt97	keratin 97 [Source:ZFIN;Acc:ZDB-GENE-040718-78]	0.235465	0.00255523	0.0968203	0.0474566	2.17e-08	7.56e-06	4.96169	0.00217191	0.177259	3122	84.1205	565	16.954	16355	357.252
ENSDARG00000068366	si:dkey-154p10.3	si:dkey-154p10.3 [Source:ZFIN;Acc:ZDB-GENE-070912-380]	0.23547	0.00321189	0.110468	0.394554	0.101056	0.707227	0.596799	0.16755	1	109	1.99276	164	3.33909	571	8.46294
ENSDARG00000008866	cabp4	calcium binding protein 4 [Source:ZFIN;Acc:ZDB-GENE-081104-291]	0.235769	0.00279034	0.102986	0.344002	0.0508878	0.521242	0.685371	0.254114	1	345	17.7429	452	25.888	1805	75.2556
ENSDARG00000076644	kcnv2a	potassium channel, subfamily V, member 2a [Source:ZFIN;Acc:ZDB-GENE-091117-27]	0.235901	0.00282723	0.103504	0.425474	0.132865	0.784288	0.554443	0.112017	0.954771	297	6.76897	481	12.2086	1553	28.6941
ENSDARG00000044199	gnat1	guanine nucleotide binding protein (G protein), alpha transducing activity polypeptide 1 [Source:ZFIN;Acc:ZDB-GENE-011128-11]	0.237548	0.00268993	0.0997505	0.291146	0.020589	0.328233	0.815907	0.434794	1	17685	595.98	19463	730.451	91833	2508.89
ENSDARG00000109412	pfkmb	phosphofructokinase, muscle b [Source:ZFIN;Acc:ZDB-GENE-081114-1]	0.238196	0.00314255	0.109041	0.617386	0.485654	1	0.385814	0.0196133	0.474019	168	2.55754	391	6.62894	870	10.7371
ENSDARG00000018329	gc2	guanylyl cyclase 2 [Source:ZFIN;Acc:ZDB-GENE-011128-8]	0.239473	0.00288695	0.103857	0.28275	0.0177516	0.302105	0.846942	0.487256	1	1146	12.2343	1215	14.4452	5903	51.0884
ENSDARG00000071103	si:dkey-222p3.1	si:dkey-222p3.1 [Source:ZFIN;Acc:ZDB-GENE-050208-374]	0.239688	0.0047958	0.137959	0.618501	0.510327	1	0.38753	0.0303534	0.579976	41	2.53029	95	6.52928	211	10.5566
ENSDARG00000095127	si:ch73-343l4.6	si:ch73-343l4.6 [Source:ZFIN;Acc:ZDB-GENE-090313-158]	0.239711	0.00453567	0.135114	0.517232	0.291601	0.982049	0.463451	0.0653979	0.797846	48	4.99507	93	10.778	247	20.8379
ENSDARG00000060246	slc16a6b	solute carrier family 16, member 6b [Source:ZFIN;Acc:ZDB-GENE-110208-3]	0.240579	0.00363941	0.118652	0.216775	0.00465494	0.127279	1.10981	0.949149	1	110	2.46429	89	2.22047	564	10.2432
ENSDARG00000020749	caprin2	caprin family member 2 [Source:ZFIN;Acc:ZDB-GENE-040812-2]	0.240746	0.00370712	0.119368	0.364852	0.0717373	0.615116	0.659847	0.239882	1	97	1.25396	132	1.90038	497	5.20864
ENSDARG00000042722	blnk	B cell linker [Source:ZFIN;Acc:ZDB-GENE-040702-4]	0.24119	0.00366439	0.119218	0.514187	0.280044	0.972497	0.469071	0.0573546	0.766455	105	2.52954	201	5.39266	537	10.4877
ENSDARG00000093170	mef2b	myocyte enhancer factor 2b [Source:ZFIN;Acc:ZDB-GENE-050208-357]	0.241769	0.00463447	0.136154	0.104403	8.43e-05	0.00705845	2.31573	0.225898	1	49	1.37673	19	0.594511	250	5.69439
ENSDARG00000113810	gpsm2	G protein signaling modulator 2 [Source:ZFIN;Acc:ZDB-GENE-040426-1169]	0.241806	0.00352239	0.116321	0.395414	0.0991599	0.703338	0.611525	0.174446	1	158	2.87969	232	4.70903	806	11.9091
ENSDARG00000018061	neil1	nei-like DNA glycosylase 1 [Source:ZFIN;Acc:ZDB-GENE-040426-994]	0.241959	0.00505646	0.141554	0.744981	0.779008	1	0.324785	0.0110097	0.36425	51	1.37417	141	4.231	260	5.67934
ENSDARG00000093761	si:ch211-250k18.7	si:ch211-250k18.7 [Source:ZFIN;Acc:ZDB-GENE-070912-246]	0.241963	0.00320394	0.110468	0.386091	0.0867284	0.67585	0.626699	0.181243	1	439	3.79218	629	6.05104	2238	15.6726
ENSDARG00000041339	zgc:92380	zgc:92380 [Source:ZFIN;Acc:ZDB-GENE-040801-221]	0.242366	0.00320943	0.110468	0.048774	3.92e-08	1.2e-05	4.96916	0.00271594	0.196767	570	13.4309	103	2.70285	2901	55.4158
ENSDARG00000078964	esyt2b	extended synaptotagmin-like protein 2b [Source:ZFIN;Acc:ZDB-GENE-090615-2]	0.242438	0.00342354	0.114232	0.389992	0.0927907	0.688583	0.621648	0.181755	1	216	3.00233	312	4.82963	1099	12.3839
ENSDARG00000000474	TNNI1	troponin I type 1a (skeletal, slow) [Source:NCBI gene;Acc:558408]	0.243035	0.00405783	0.12671	0.709842	0.693839	1	0.342378	0.0111746	0.367283	106	6.88919	278	20.1216	538	28.3465
ENSDARG00000029898	cnga1a	cyclic nucleotide gated channel alpha 1a [Source:ZFIN;Acc:ZDB-GENE-090312-66]	0.245574	0.00337679	0.113746	0.366571	0.0671468	0.595338	0.669923	0.227524	1	1566	26.5381	2099	39.6137	7866	108.066
ENSDARG00000116821	CR848736.2	potassium voltage-gated channel, subfamily G, member 3 [Source:NCBI gene;Acc:565643]	0.246387	0.00403637	0.12671	0.559339	0.362277	1	0.440497	0.0403544	0.668968	156	4.42509	318	10.0457	781	17.9599
ENSDARG00000089217	ubap1la	ubiquitin associated protein 1-like a [Source:ZFIN;Acc:ZDB-GENE-131127-353]	0.247071	0.00370699	0.119368	0.177519	0.00104836	0.0453672	1.3918	0.702318	1	403	11.6078	260	8.34012	2012	46.9816
ENSDARG00000071445	myoz1b	myozenin 1b [Source:ZFIN;Acc:ZDB-GENE-040718-146]	0.247252	0.00471507	0.137661	0.722046	0.72861	1	0.342433	0.0117583	0.378612	90	4.37497	236	12.7761	449	17.6943
ENSDARG00000040701	si:ch211-113j13.2	si:ch211-113j13.2 [Source:ZFIN;Acc:ZDB-GENE-131127-162]	0.247674	0.00400479	0.126608	0.563821	0.370352	1	0.439278	0.0386966	0.653956	204	5.70458	417	12.9863	1016	23.0326
ENSDARG00000093932	ftr04	finTRIM family, member 4 [Source:ZFIN;Acc:ZDB-GENE-070912-226]	0.247975	0.00619412	0.160636	0.184107	0.0031573	0.100162	1.3469	0.856588	1	39	1.71493	26	1.27324	194	6.91574
ENSDARG00000100703	si:ch211-285j22.3	si:ch211-285j22.3 [Source:ZFIN;Acc:ZDB-GENE-141216-187]	0.248207	0.00665742	0.168532	0.242914	0.0129542	0.251057	1.02179	0.852572	1	33	4.10889	29	4.02127	164	16.5542
ENSDARG00000094217	si:dkey-17e16.15	si:dkey-17e16.15 [Source:ZFIN;Acc:ZDB-GENE-091204-295]	0.248231	0.00503006	0.141554	0.238169	0.00942639	0.204478	1.04225	0.839163	1	65	8.44901	56	8.10653	323	34.0369
ENSDARG00000057437	apodb	apolipoprotein Db [Source:ZFIN;Acc:ZDB-GENE-051023-8]	0.248387	0.00547876	0.150153	0.318816	0.0424089	0.483084	0.779091	0.441081	1	59	3.73202	68	4.79022	293	15.025
ENSDARG00000039963	fgfbp1b	fibroblast growth factor binding protein 1b [Source:ZFIN;Acc:ZDB-GENE-081106-1]	0.248867	0.00475206	0.137756	0.42477	0.140923	0.803884	0.585887	0.15888	1	92	5.49612	141	9.38085	456	22.0846
ENSDARG00000044976	krt93	keratin 93 [Source:ZFIN;Acc:ZDB-GENE-060421-4592]	0.249412	0.00411571	0.127605	0.517817	0.281347	0.972497	0.48166	0.0599977	0.772378	221	5.64605	412	11.7221	1093	22.6375
ENSDARG00000053728	ttll3	tubulin tyrosine ligase-like family, member 3 [Source:ZFIN;Acc:ZDB-GENE-060616-182]	0.249475	0.00412987	0.127724	0.169786	0.000829643	0.0384228	1.46935	0.623338	1	234	3.58536	143	2.4401	1157	14.3716
ENSDARG00000117132	BX663613.1	BX663613.1	0.249514	0.00513314	0.14337	0.833627	0.974693	1	0.299312	0.00556915	0.266226	71	1.93956	213	6.48008	351	7.77335
ENSDARG00000056334	mlh3	mutL homolog 3 (E. coli) [Source:ZFIN;Acc:ZDB-GENE-060810-45]	0.250116	0.00400005	0.126608	0.341465	0.0489645	0.515479	0.732481	0.3154	1	425	4.28938	521	5.85597	2096	17.1496
ENSDARG00000039099	aep1	aerolysin-like protein [Source:ZFIN;Acc:ZDB-GENE-050306-5]	0.250344	0.0057106	0.153813	0.101382	6.03e-05	0.00569567	2.46932	0.177011	1	55	2.05878	20	0.833741	271	8.22378
ENSDARG00000073918	rnf41l	ring finger protein 41, like [Source:ZFIN;Acc:ZDB-GENE-030131-9441]	0.250403	0.00403909	0.12671	0.230303	0.005583	0.144572	1.08728	0.889407	1	379	15.3005	313	14.0723	1867	61.1035
ENSDARG00000014395	selenoo2	selenoprotein O2 [Source:ZFIN;Acc:ZDB-GENE-041210-110]	0.250441	0.00404884	0.12671	0.387973	0.0894682	0.680493	0.645512	0.203899	1	335	5.71801	466	8.85811	1650	22.8318
ENSDARG00000059574	fscn2a	fascin actin-bundling protein 2a, retinal [Source:ZFIN;Acc:ZDB-GENE-110901-1]	0.250735	0.00383033	0.122908	0.426797	0.131558	0.780003	0.587481	0.135693	1	2935	70.9958	4486	120.848	14439	283.151
ENSDARG00000010454	guca1a	guanylate cyclase activator 1A [Source:ZFIN;Acc:ZDB-GENE-011128-5]	0.252354	0.00398902	0.126608	0.590833	0.422125	1	0.427115	0.0302569	0.579976	3010	187.39	6328	438.734	14713	742.569
ENSDARG00000044526	camk1ga	calcium/calmodulin-dependent protein kinase IGa [Source:ZFIN;Acc:ZDB-GENE-030131-7594]	0.254287	0.005236	0.145538	0.19873	0.00269453	0.0894745	1.27956	0.860243	1	114	3.15799	80	2.46803	553	12.419
ENSDARG00000032157	grk6	G protein-coupled receptor kinase 6 [Source:ZFIN;Acc:ZDB-GENE-101006-5]	0.255345	0.00597452	0.157665	0.161872	0.00103775	0.0453074	1.57745	0.56732	1	65	1.33483	37	0.84619	314	5.22753
ENSDARG00000034757	zdhhc2	zinc finger, DHHC-type containing 2 [Source:ZFIN;Acc:ZDB-GENE-050320-58]	0.255541	0.00475704	0.137756	0.312404	0.0320659	0.416974	0.817983	0.453701	1	266	8.69174	292	10.6258	1284	34.0131
ENSDARG00000058871	si:ch73-142c19.1	si:ch73-142c19.1 [Source:ZFIN;Acc:ZDB-GENE-090311-15]	0.255938	0.00498325	0.14153	0.119007	7.52e-05	0.00660771	2.15061	0.197091	1	194	5.38674	81	2.50475	935	21.0471
ENSDARG00000056806	pde5aa	phosphodiesterase 5A, cGMP-specific, a [Source:ZFIN;Acc:ZDB-GENE-100414-2]	0.25609	0.00467964	0.137138	0.0843675	4.64e-06	0.000678161	3.03541	0.04546	0.711404	311	20.9017	92	6.88595	1498	81.6185
ENSDARG00000101842	znf1085	zinc finger protein 1085 [Source:ZFIN;Acc:ZDB-GENE-080218-7]	0.25659	0.00550624	0.150642	0.296242	0.0262917	0.375412	0.86615	0.545328	1	109	3.2233	113	3.7214	524	12.5621
ENSDARG00000112558	CR753817.2	CR753817.2	0.257463	0.00647637	0.165063	0.218255	0.00556636	0.144572	1.17964	1	1	67	3.92335	51	3.32588	321	15.2385
ENSDARG00000076473	trim37	tripartite motif containing 37 [Source:ZFIN;Acc:ZDB-GENE-030131-2957]	0.258137	0.00473996	0.137756	0.184063	0.00128234	0.0522287	1.40244	0.684222	1	745	9.19866	477	6.55906	3560	35.6348
ENSDARG00000035883	nt5c1aa	5'-nucleotidase, cytosolic IAa [Source:ZFIN;Acc:ZDB-GENE-070705-423]	0.258408	0.00479566	0.137959	0.157889	0.00045163	0.0248715	1.63664	0.460874	1	627	23.1045	344	14.117	2993	89.411
ENSDARG00000104177	cpne3	copine III [Source:ZFIN;Acc:ZDB-GENE-040426-763]	0.259687	0.00562794	0.152637	0.219163	0.00487832	0.130645	1.1849	0.984798	1	128	2.84064	97	2.39736	608	10.9387
ENSDARG00000104654	leap2	liver-expressed antimicrobial peptide 2 [Source:ZFIN;Acc:ZDB-GENE-081022-131]	0.259687	0.0221354	0.349035	0.723012	0.774231	1	0.359174	0.0434223	0.694321	12	1.52627	30	4.24939	57	5.87734
ENSDARG00000042186	paplnb	papilin b, proteoglycan-like sulfated glycoprotein [Source:ZFIN;Acc:ZDB-GENE-030131-6023]	0.259811	0.00582406	0.155265	0.145974	0.000391065	0.0221758	1.77984	0.391545	1	111	2.39158	56	1.34371	527	9.20508
ENSDARG00000055595	clul1	clusterin-like 1 (retinal) [Source:ZFIN;Acc:ZDB-GENE-031118-57]	0.259991	0.00482198	0.138457	0.31861	0.0335053	0.429526	0.816015	0.436251	1	2301	122.786	2532	150.471	10917	472.272
ENSDARG00000069269	wdr35	WD repeat domain 35 [Source:ZFIN;Acc:ZDB-GENE-060810-148]	0.260936	0.00525113	0.1457	0.201968	0.0025205	0.0860711	1.29197	0.825092	1	341	3.35013	237	2.59305	1612	12.8389
ENSDARG00000102820	cib2	calcium and integrin binding family member 2 [Source:ZFIN;Acc:ZDB-GENE-040426-1663]	0.261338	0.0106337	0.223789	0.279401	0.0326413	0.422258	0.93535	0.761112	1	25	1.57295	24	1.68167	118	6.01885
ENSDARG00000031119	baiap2l1b	BAI1-associated protein 2-like 1b [Source:ZFIN;Acc:ZDB-GENE-050417-371]	0.261396	0.00569319	0.153619	0.424294	0.134765	0.78823	0.616073	0.176321	1	153	3.73921	223	6.06943	722	14.3048
ENSDARG00000115527	CR631123.1	thyrotropin releasing hormone degrading enzyme, tandem duplicate 2 [Source:NCBI gene;Acc:562409]	0.261439	0.00608739	0.160103	0.465848	0.196627	0.880906	0.56121	0.125362	0.974079	110	1.31562	176	2.34425	519	5.03223
ENSDARG00000016213	zmp:0000001048	zmp:0000001048 [Source:ZFIN;Acc:ZDB-GENE-140106-8]	0.263384	0.0062103	0.160636	0.486425	0.22835	0.918262	0.541469	0.108081	0.94401	120	4.56409	199	8.4291	562	17.3287
ENSDARG00000017983	rsph14	radial spoke head 14 homolog [Source:ZFIN;Acc:ZDB-GENE-081104-375]	0.263572	0.00667134	0.168532	0.0469649	1.63e-07	3.91e-05	5.6121	0.00432281	0.239038	100	3.4688	16	0.618093	468	13.1608
ENSDARG00000112287	zgc:66156	zgc:66156 [Source:ZFIN;Acc:ZDB-GENE-040426-1554]	0.263612	0.00545829	0.149854	1.16214	0.493624	1	0.226834	0.000624518	0.0977308	555	11.6813	2197	51.497	2597	44.3124
ENSDARG00000007344	tcap	titin-cap (telethonin) [Source:ZFIN;Acc:ZDB-GENE-070501-5]	0.264945	0.00665307	0.168532	0.727976	0.740088	1	0.363947	0.015327	0.426783	122	8.01717	301	22.0284	568	30.2597
ENSDARG00000062268	jarid2b	jumonji, AT rich interactive domain 2b [Source:ZFIN;Acc:ZDB-GENE-060503-246]	0.265663	0.00596769	0.157665	0.392843	0.0954338	0.696493	0.676258	0.246892	1	241	2.18444	320	3.23019	1119	8.22259
ENSDARG00000033953	entpd2a.2	ectonucleoside triphosphate diphosphohydrolase 2a, tandem duplicate 2 [Source:ZFIN;Acc:ZDB-GENE-040724-67]	0.26587	0.00715652	0.176644	0.210018	0.00417125	0.118185	1.26594	0.86393	1	86	2.24066	61	1.76996	399	8.42765
ENSDARG00000036059	tmppe	transmembrane protein with metallophosphoesterase domain [Source:ZFIN;Acc:ZDB-GENE-061013-104]	0.267325	0.00789767	0.189266	0.48059	0.229244	0.919019	0.556243	0.13105	0.980831	70	1.87331	113	3.36779	323	7.0076
ENSDARG00000062664	oxnad1	oxidoreductase NAD-binding domain containing 1 [Source:ZFIN;Acc:ZDB-GENE-060503-199]	0.268182	0.00614469	0.160636	0.379075	0.0798704	0.646235	0.707465	0.281271	1	442	19.2924	561	27.2698	2033	71.9378
ENSDARG00000056627	cxcl14	chemokine (C-X-C motif) ligand 14 [Source:ZFIN;Acc:ZDB-GENE-000619-1]	0.268365	0.006195	0.160636	0.309625	0.0300187	0.402716	0.866742	0.525396	1	389	45.5577	403	52.562	1788	169.76
ENSDARG00000092052	gstk4	glutathione S-transferase kappa 4 [Source:ZFIN;Acc:ZDB-GENE-060421-6530]	0.268494	0.0081567	0.192563	0.368348	0.0782585	0.639838	0.728913	0.334425	1	69	3.64363	85	4.99873	317	13.5706
ENSDARG00000052150	pbx4	pre-B-cell leukemia transcription factor 4 [Source:ZFIN;Acc:ZDB-GENE-000201-18]	0.268553	0.0058851	0.1566	0.213519	0.00326878	0.102865	1.25775	0.864239	1	2758	94.8352	1969	75.4008	12668	353.133
ENSDARG00000021866	upk1a	uroplakin 1a [Source:ZFIN;Acc:ZDB-GENE-060421-2603]	0.268709	0.00643757	0.16488	0.054175	1.62e-07	3.91e-05	4.96003	0.00368922	0.222951	232	10.9332	42	2.20427	1065	40.6879
ENSDARG00000044925	cdk5rap1	CDK5 regulatory subunit associated protein 1 [Source:ZFIN;Acc:ZDB-GENE-070424-90]	0.268946	0.00594781	0.157558	0.942594	0.821622	1	0.285325	0.00282296	0.198112	2278	46.6186	7169	163.388	10448	173.338
ENSDARG00000111386	CABZ01079178.1	CABZ01079178.1	0.269093	0.00645255	0.164964	1.32225	0.335243	1	0.203511	0.000311485	0.0688539	262	16.7519	1156	82.3142	1201	62.253
ENSDARG00000094965	nfil3-5	nuclear factor, interleukin 3 regulated, member 5 [Source:ZFIN;Acc:ZDB-GENE-030131-7677]	0.269654	0.00617296	0.160636	0.530172	0.300108	0.988978	0.508616	0.0732832	0.828282	712	14.0836	1257	27.69	3257	52.2283
ENSDARG00000112795	ckmt2b	creatine kinase, mitochondrial 2b (sarcomeric) [Source:ZFIN;Acc:ZDB-GENE-040426-1654]	0.270322	0.00625058	0.161411	0.218184	0.00387293	0.113396	1.23896	0.891401	1	792	23.6572	574	19.0944	3614	87.5149
ENSDARG00000012125	cnga1b	cyclic nucleotide gated channel alpha 1b [Source:ZFIN;Acc:ZDB-GENE-110408-39]	0.270616	0.00618765	0.160636	0.380311	0.0795854	0.644931	0.711565	0.281568	1	1951	36.0588	2462	50.6753	8893	133.247
ENSDARG00000041735	tmem237a	transmembrane protein 237a [Source:ZFIN;Acc:ZDB-GENE-070402-3]	0.271244	0.0109396	0.229483	0.15823	0.00139685	0.0560172	1.71424	0.49314	1	42	1.79351	22	1.04624	191	6.61215
ENSDARG00000000380	pde6a	phosphodiesterase 6A, cGMP-specific, rod, alpha [Source:ZFIN;Acc:ZDB-GENE-030616-42]	0.271757	0.00632025	0.162407	0.242818	0.00726571	0.170881	1.11918	0.932616	1	3369	47.2723	2703	42.2383	15292	173.951
ENSDARG00000086753	gb:bc139872	expressed sequence BC139872 [Source:ZFIN;Acc:ZDB-GENE-111013-4]	0.271791	0.0148978	0.279876	0.512236	0.309971	0.993674	0.530598	0.152461	1	26	3.1065	44	5.85472	118	11.4297
ENSDARG00000091931	gpatch4	G patch domain containing 4 [Source:ZFIN;Acc:ZDB-GENE-041008-158]	0.272478	0.00892811	0.203959	0.508483	0.275609	0.970468	0.535865	0.112926	0.956615	74	1.99389	124	3.72088	335	7.31761
ENSDARG00000057790	ankrd6a	ankyrin repeat domain 6a [Source:ZFIN;Acc:ZDB-GENE-120525-1]	0.273279	0.00696292	0.174062	0.25036	0.00933019	0.202954	1.09154	0.895075	1	327	6.08169	269	5.57165	1476	22.2545
ENSDARG00000071498	fhl1a	four and a half LIM domains 1a [Source:ZFIN;Acc:ZDB-GENE-040206-1]	0.27359	0.00805928	0.191381	0.94033	0.832381	1	0.290951	0.00416801	0.234623	116	4.60443	358	15.8254	523	16.8296
ENSDARG00000105033	BX897691.1	B- and T-lymphocyte attenuator-like [Source:NCBI gene;Acc:103910066]	0.273902	0.00714288	0.176586	0.140785	0.000219568	0.0146754	1.94553	0.275079	1	286	11.429	132	5.8745	1288	41.7266
ENSDARG00000070081	rspo3	R-spondin 3 [Source:ZFIN;Acc:ZDB-GENE-030131-9814]	0.27465	0.00946625	0.209213	0.960533	0.800763	1	0.285935	0.00479667	0.248553	57	2.12022	179	7.41505	256	7.71973
ENSDARG00000033533	ccdc115	coiled-coil domain containing 115 [Source:ZFIN;Acc:ZDB-GENE-050227-20]	0.275194	0.0088674	0.203101	0.328107	0.045942	0.50149	0.838731	0.523141	1	85	4.85716	91	5.79108	381	17.65
ENSDARG00000100990	nme3	NME/NM23 nucleoside diphosphate kinase 3 [Source:ZFIN;Acc:ZDB-GENE-000210-34]	0.275445	0.00737122	0.180803	0.425009	0.132434	0.783457	0.648092	0.206807	1	345	24.0051	478	37.0397	1545	87.1503
ENSDARG00000104685	grk1b	G protein-coupled receptor kinase 1 b [Source:ZFIN;Acc:ZDB-GENE-050417-211]	0.275947	0.00731972	0.179821	0.308148	0.0291921	0.396668	0.895502	0.571774	1	368	7.77309	369	8.68014	1645	28.1687
ENSDARG00000058803	grk1a	G protein-coupled receptor kinase 1 a [Source:ZFIN;Acc:ZDB-GENE-050823-1]	0.276401	0.00702433	0.17439	0.374015	0.0736264	0.623115	0.739009	0.319685	1	2418	50.712	2938	68.6216	10791	183.473
ENSDARG00000045481	gsap	gamma-secretase activating protein [Source:ZFIN;Acc:ZDB-GENE-041210-216]	0.276653	0.0078779	0.189082	0.599237	0.446091	1	0.461675	0.0488513	0.732273	218	3.88154	424	8.40753	972	14.0304
ENSDARG00000112511	BX571879.2	BX571879.2	0.277194	0.00752425	0.183407	0.306129	0.0283389	0.389901	0.905481	0.589852	1	360	9.15763	357	10.1136	1602	33.0369
ENSDARG00000077115	si:ch73-44m9.1	si:ch73-44m9.1 [Source:ZFIN;Acc:ZDB-GENE-081104-289]	0.27752	0.00765697	0.185486	0.395336	0.0969401	0.699235	0.701983	0.276105	1	326	13.2513	417	18.8769	1449	47.749
ENSDARG00000088423	si:ch211-66k16.28	si:ch211-66k16.28 [Source:ZFIN;Acc:ZDB-GENE-120709-59]	0.27765	0.00730415	0.179721	0.358876	0.0610314	0.567474	0.773664	0.372396	1	1021	10.1261	1185	13.0884	4536	36.4706
ENSDARG00000092764	si:dkey-57a22.14	si:dkey-57a22.14 [Source:ZFIN;Acc:ZDB-GENE-081104-426]	0.277702	0.0121872	0.246724	0.431536	0.164607	0.850749	0.643521	0.259979	1	43	3.1014	60	4.81943	191	11.1681
ENSDARG00000062902	si:dkey-220f10.4	si:dkey-220f10.4 [Source:ZFIN;Acc:ZDB-GENE-030131-9651]	0.278262	0.00748684	0.182779	0.336345	0.0448327	0.494931	0.827312	0.457839	1	656	13.931	712	16.8389	2908	50.0643
ENSDARG00000092758	caiap	CARD- and ANK-containing Inflammasome Adaptor Protein [Source:ZFIN;Acc:ZDB-GENE-041014-19]	0.278439	0.00937419	0.209213	0.323425	0.0425972	0.484272	0.860907	0.552695	1	93	1.47659	97	1.71516	412	5.3031
ENSDARG00000111855	gucd1	guanylyl cyclase domain containing 1 [Source:ZFIN;Acc:ZDB-GENE-060929-872]	0.279117	0.0139434	0.271056	0.501359	0.289047	0.980479	0.55672	0.159851	1	31	1.61536	50	2.90157	137	5.78741
ENSDARG00000074581	add2	adducin 2 (beta) [Source:ZFIN;Acc:ZDB-GENE-080718-4]	0.279455	0.00758084	0.183926	0.272868	0.0145808	0.271113	1.02414	0.781082	1	1128	20.6543	989	20.1675	4979	73.9093
ENSDARG00000098214	CABZ01072487.1	CABZ01072487.1	0.280121	0.00867431	0.199918	0.145947	0.000329418	0.0198923	1.91934	0.300433	1	171	5.73001	80	2.98541	753	20.4555
ENSDARG00000074387	alkal1	ALK and LTK ligand 1 [Source:ZFIN;Acc:ZDB-GENE-110411-243]	0.280498	0.0100814	0.217605	0.530671	0.314421	0.997767	0.528572	0.105786	0.93628	83	6.41683	141	12.1399	365	22.8766
ENSDARG00000097993	si:ch211-191c10.1	si:ch211-191c10.1 [Source:ZFIN;Acc:ZDB-GENE-131127-387]	0.280899	0.00918342	0.206246	0.102009	3.04e-05	0.00319503	2.75367	0.0813113	0.849942	138	10.5997	45	3.84929	606	37.7347
ENSDARG00000090454	gnb1a	guanine nucleotide binding protein (G protein), beta polypeptide 1a [Source:ZFIN;Acc:ZDB-GENE-030131-823]	0.281873	0.00785683	0.189082	0.38196	0.0808405	0.649426	0.737963	0.317239	1	9180	318.436	11170	431.506	40173	1129.72
ENSDARG00000010415	sirt4	sirtuin 4 [Source:ZFIN;Acc:ZDB-GENE-041010-65]	0.282515	0.0106396	0.223789	0.509607	0.27672	0.970805	0.554378	0.127026	0.978378	71	2.70042	115	4.87109	310	9.55852
ENSDARG00000011671	pde6b	phosphodiesterase 6B, cGMP-specific, rod, beta [Source:ZFIN;Acc:ZDB-GENE-090421-2]	0.282789	0.00803848	0.191177	0.440649	0.149999	0.819695	0.641756	0.192836	1	3680	50.9114	5149	79.3314	16052	180.033
ENSDARG00000113178	nr2e3	nuclear receptor subfamily 2, group E, member 3 [Source:ZFIN;Acc:ZDB-GENE-041114-63]	0.282891	0.00864815	0.199609	0.397899	0.100674	0.706967	0.710962	0.286328	1	308	8.67431	389	12.2008	1343	30.6631
ENSDARG00000052708	tnni1b	troponin I type 1b (skeletal, slow) [Source:ZFIN;Acc:ZDB-GENE-041212-37]	0.284657	0.0208791	0.3376	1.75112	0.134553	0.787701	0.162557	0.000224	0.0628335	21	1.38771	116	8.53677	91	4.87503
ENSDARG00000034211	capn2l	calpain 2, (m/II) large subunit, like [Source:ZFIN;Acc:ZDB-GENE-050417-341]	0.284785	0.00959259	0.210539	0.0940401	1.55e-05	0.00184713	3.02833	0.0512944	0.745321	172	2.90231	51	0.958386	745	10.1913
ENSDARG00000110206	CABZ01085887.1	CABZ01085887.1	0.284859	0.00848263	0.198192	0.305569	0.0270762	0.380136	0.932224	0.627716	1	1305	129.717	1257	139.148	5651	455.373
ENSDARG00000054389	rhof	ras homolog family member F [Source:ZFIN;Acc:ZDB-GENE-050522-280]	0.284958	0.0109863	0.230153	0.765112	0.826151	1	0.372439	0.0197134	0.474915	73	4.11185	176	11.0403	316	14.4297
ENSDARG00000054055	ostn	osteocrin [Source:ZFIN;Acc:ZDB-GENE-121211-2]	0.285275	0.0113289	0.23544	0.899408	0.916718	1	0.317181	0.00795142	0.315017	71	6.22097	201	19.6133	307	21.8069
ENSDARG00000013393	guca1b	guanylate cyclase activator 1B [Source:ZFIN;Acc:ZDB-GENE-011128-6]	0.285434	0.00850474	0.198233	0.403991	0.104068	0.715973	0.706537	0.274134	1	3278	195.829	4166	277.168	14166	686.075
ENSDARG00000101377	ccdc142	coiled-coil domain containing 142 [Source:ZFIN;Acc:ZDB-GENE-030131-6705]	0.285567	0.00956082	0.210137	0.154309	0.000500589	0.0268968	1.85062	0.328787	1	169	1.95028	82	1.05385	730	6.82949
ENSDARG00000031489	ognb	osteoglycin, paralog b [Source:ZFIN;Acc:ZDB-GENE-080723-61]	0.286352	0.0133024	0.264174	0.840179	0.990208	1	0.340822	0.0126991	0.3848	52	2.50036	137	7.33625	224	8.73177
ENSDARG00000098024	si:dkey-262k9.2	si:dkey-262k9.2 [Source:ZFIN;Acc:ZDB-GENE-131121-282]	0.286964	0.00930863	0.208101	0.119247	6.67e-05	0.00606794	2.40647	0.124943	0.973367	335	33.8682	125	14.0738	1440	118.023
ENSDARG00000101564	si:dkey-226n24.1	si:dkey-226n24.1 [Source:ZFIN;Acc:ZDB-GENE-141216-271]	0.287557	0.0088773	0.203101	0.389399	0.0883575	0.678322	0.738462	0.318371	1	4112	868.558	5000	1176.17	17639	3020.47
ENSDARG00000105644	zgc:172079	zgc:172079 [Source:ZFIN;Acc:ZDB-GENE-080204-103]	0.288695	0.0119505	0.243507	0.167018	0.00123902	0.0510348	1.72853	0.449714	1	77	4.62337	40	2.67474	329	16.0147
ENSDARG00000056805	plch2b	phospholipase C, eta 2b [Source:ZFIN;Acc:ZDB-GENE-101112-1]	0.288763	0.00943301	0.209213	0.313965	0.0317333	0.415235	0.91973	0.610155	1	633	9.59937	618	10.4372	2704	33.2431
ENSDARG00000036295	golga7ba	golgin A7 family, member Ba [Source:ZFIN;Acc:ZDB-GENE-050417-14]	0.288977	0.00989511	0.214769	0.243358	0.00819221	0.185153	1.18746	0.971977	1	283	21.1867	214	17.8421	1208	73.3161
ENSDARG00000002293	si:ch211-197g15.6	si:ch211-197g15.6 [Source:ZFIN;Acc:ZDB-GENE-050208-457]	0.289343	0.0128958	0.257734	0.350497	0.0659542	0.590117	0.825522	0.515107	1	57	1.85228	62	2.24377	243	6.40168
ENSDARG00000101236	cep83	centrosomal protein 83 [Source:ZFIN;Acc:ZDB-GENE-110321-1]	0.28955	0.0105123	0.22291	0.372788	0.0781265	0.639838	0.776714	0.39107	1	173	2.81866	200	3.62896	737	9.73464
ENSDARG00000105544	si:ch1073-363c19.3	si:ch1073-363c19.3 [Source:ZFIN;Acc:ZDB-GENE-160728-133]	0.289802	0.0151637	0.283509	0.579281	0.426934	1	0.500278	0.100859	0.917623	39	5.42724	70	10.8484	166	18.7274
ENSDARG00000003808	aqp3a	aquaporin 3a [Source:ZFIN;Acc:ZDB-GENE-040426-2826]	0.290773	0.00968504	0.21227	0.283346	0.0181559	0.306981	1.02621	0.786121	1	768	30.5871	672	29.8058	3258	105.192
ENSDARG00000078152	si:dkey-56i24.1	si:dkey-56i24.1 [Source:ZFIN;Acc:ZDB-GENE-081105-8]	0.290897	0.0104586	0.222508	0.605871	0.460011	1	0.48013	0.06057	0.774814	208	5.63009	389	11.7262	882	19.3543
ENSDARG00000031161	nr1d4a	nuclear receptor subfamily 1, group D, member 4a [Source:ZFIN;Acc:ZDB-GENE-080403-5]	0.291323	0.0102908	0.220002	1.13142	0.532817	1	0.257484	0.00155431	0.154926	316	6.58071	1102	25.5577	1338	22.589
ENSDARG00000013134	prph2la	peripherin 2-like a [Source:ZFIN;Acc:ZDB-GENE-130530-548]	0.292768	0.010617	0.223789	0.468548	0.195669	0.879722	0.624841	0.18055	1	286	10.9837	411	17.5784	1205	37.5168
ENSDARG00000012610	saga	S-antigen; retina and pineal gland (arrestin) a [Source:ZFIN;Acc:ZDB-GENE-040426-1538]	0.293292	0.00999535	0.216046	0.462662	0.182113	0.870757	0.633923	0.184068	1	3023	90.987	4282	143.53	12714	310.227
ENSDARG00000069615	ckmt2a	creatine kinase, mitochondrial 2a (sarcomeric) [Source:ZFIN;Acc:ZDB-GENE-030131-5717]	0.294695	0.0105899	0.223789	0.287716	0.0198488	0.324158	1.02426	0.781135	1	673	19.0446	590	18.5936	2817	64.6249
ENSDARG00000019752	rom1a	retinal outer segment membrane protein 1a [Source:ZFIN;Acc:ZDB-GENE-040426-1765]	0.295706	0.010465	0.222508	0.435789	0.143319	0.806881	0.678553	0.237239	1	4556	155.306	6029	228.878	19005	525.204
ENSDARG00000079110	cluap1	clusterin associated protein 1 [Source:ZFIN;Acc:ZDB-GENE-040426-1943]	0.295792	0.0121854	0.246724	0.371466	0.0783623	0.640327	0.796283	0.428412	1	141	3.89681	159	4.89375	588	13.1742
ENSDARG00000069735	hbaa2	hemoglobin, alpha adult 2 [Source:ZFIN;Acc:ZDB-GENE-081104-38]	0.296594	0.0122213	0.247094	0.0853108	7.76e-06	0.0010464	3.47662	0.0298043	0.576232	151	12.4036	39	3.56772	628	41.8202
ENSDARG00000089463	dhx58	DEXH (Asp-Glu-X-His) box polypeptide 58 [Source:ZFIN;Acc:ZDB-GENE-120612-3]	0.297224	0.0113811	0.236211	0.434974	0.144301	0.808385	0.683315	0.249169	1	433	7.53204	569	11.0228	1797	25.3413
ENSDARG00000093702	si:dkey-126g1.9	si:dkey-126g1.9 [Source:ZFIN;Acc:ZDB-GENE-030131-9862]	0.298268	0.0159938	0.291653	0.14075	0.000474904	0.0259703	2.11913	0.27538	1	59	5.13153	25	2.42153	244	17.2044
ENSDARG00000073988	mntb	MAX network transcriptional repressor b [Source:ZFIN;Acc:ZDB-GENE-070820-8]	0.299691	0.0115071	0.236648	0.300735	0.0250246	0.366203	0.996528	0.736382	1	940	20.1065	847	20.1765	3869	67.0908
ENSDARG00000095217	zgc:66156	zgc:66156 [Source:ZFIN;Acc:ZDB-GENE-040426-1554]	0.300496	0.0116259	0.238444	1.28221	0.367603	1	0.234358	0.000756103	0.108553	1258	26.7633	4820	114.199	5164	89.0637
ENSDARG00000017910	pdss1	prenyl (decaprenyl) diphosphate synthase, subunit 1 [Source:ZFIN;Acc:ZDB-GENE-030131-4430]	0.30117	0.0145696	0.276029	0.335402	0.0513726	0.523091	0.897936	0.60989	1	94	2.69876	94	3.00552	385	8.96092
ENSDARG00000078974	COA4	si:ch211-215a9.5 [Source:ZFIN;Acc:ZDB-GENE-141216-219]	0.30256	0.0429085	0.492907	0.518386	0.387279	1	0.583658	0.248713	1	13	1.80908	20	3.09956	53	5.97924
ENSDARG00000042677	cadm1b	cell adhesion molecule 1b [Source:ZFIN;Acc:ZDB-GENE-080327-34]	0.302573	0.0120445	0.245103	0.529789	0.298382	0.987244	0.571121	0.120929	0.968486	1772	56.5476	2786	99.0116	7224	186.889
ENSDARG00000011245	esrp1	epithelial splicing regulatory protein 1 [Source:ZFIN;Acc:ZDB-GENE-070112-1732]	0.302722	0.0126765	0.254872	0.0686427	8.46e-07	0.000163296	4.41011	0.00592007	0.271639	388	6.41888	79	1.45549	1581	21.2039
ENSDARG00000097451	chmp6a	charged multivesicular body protein 6a [Source:ZFIN;Acc:ZDB-GENE-100812-5]	0.302772	0.0149465	0.280118	0.412117	0.126341	0.769183	0.734675	0.34445	1	81	5.51699	99	7.50943	330	18.2216
ENSDARG00000052615	tnmd	tenomodulin [Source:ZFIN;Acc:ZDB-GENE-080220-31]	0.302858	0.0146214	0.276675	0.52349	0.302369	0.991683	0.578536	0.147045	1	96	4.75124	149	8.21253	391	15.688
ENSDARG00000024708	slc25a23b	solute carrier family 25 (mitochondrial carrier; phosphate carrier), member 23b [Source:ZFIN;Acc:ZDB-GENE-040724-220]	0.30385	0.0128368	0.257213	0.232928	0.0060609	0.151668	1.30448	0.809365	1	369	9.05551	254	6.94185	1498	29.8026
ENSDARG00000101873	dtwd2	DTW domain containing 2 [Source:ZFIN;Acc:ZDB-GENE-120215-183]	0.304	0.0134177	0.265453	0.261927	0.0124227	0.245458	1.16063	1	1	243	9.8775	188	8.51046	986	32.4918
ENSDARG00000040777	inhbb	inhibin subunit beta B [Source:ZFIN;Acc:ZDB-GENE-990415-2]	0.304592	0.013916	0.270859	0.34671	0.0559855	0.544536	0.878521	0.558255	1	181	5.43396	185	6.18534	733	17.8401
ENSDARG00000003132	apip	APAF1 interacting protein [Source:ZFIN;Acc:ZDB-GENE-040912-128]	0.305713	0.0159371	0.291653	0.340462	0.0555322	0.542827	0.897936	0.593564	1	86	4.20356	86	4.68135	347	13.75
ENSDARG00000112683	gria1a	glutamate receptor, ionotropic, AMPA 1a [Source:ZFIN;Acc:ZDB-GENE-020125-1]	0.306687	0.0149372	0.280118	0.248626	0.01009	0.213831	1.23353	0.927225	1	136	1.77756	99	1.44104	547	5.79599
ENSDARG00000114056	BX571704.2	BX571704.2	0.308074	0.0135713	0.266806	0.213811	0.00345199	0.106278	1.44087	0.64078	1	759	34.9335	473	24.2447	3039	113.393
ENSDARG00000041431	slc24a1	solute carrier family 24 (sodium/potassium/calcium exchanger), member 1 [Source:ZFIN;Acc:ZDB-GENE-060503-191]	0.308078	0.0134696	0.265808	0.346778	0.051799	0.52538	0.888402	0.554924	1	1025	16.7232	1036	18.8239	4104	54.2823
ENSDARG00000111326	BX323820.1	cadherin-related family member 5, related sequence [Source:NCBI gene;Acc:561298]	0.308228	0.0135072	0.266215	0.329533	0.0402136	0.471116	0.93535	0.632737	1	1025	22.2465	984	23.7841	4102	72.1753
ENSDARG00000055395	foxq1b	forkhead box Q1b [Source:ZFIN;Acc:ZDB-GENE-040426-2090]	0.308379	0.0160399	0.291653	0.0478551	1.56e-07	3.88e-05	6.44401	0.00157561	0.155252	122	4.73144	17	0.734239	488	15.343
ENSDARG00000060435	bnipl	BCL2 interacting protein like [Source:ZFIN;Acc:ZDB-GENE-060503-81]	0.308379	0.0167487	0.299123	0.133079	0.00028473	0.0179564	2.31725	0.179814	1	80	2.61406	31	1.12808	320	8.47677
ENSDARG00000101984	pde6gb	phosphodiesterase 6G, cGMP-specific, rod, gamma, paralog b [Source:ZFIN;Acc:ZDB-GENE-030904-1]	0.308698	0.0133872	0.265186	0.454664	0.169783	0.857967	0.678958	0.237341	1	14520	1951.72	19203	2874.58	58020	6322.43
ENSDARG00000063330	mgat4a	alpha-1,3-mannosyl-glycoprotein 4-beta-N-acetylglucosaminyltransferase A [Source:ZFIN;Acc:ZDB-GENE-070912-27]	0.308794	0.0142089	0.273161	0.202453	0.00257326	0.0874908	1.52526	0.559919	1	372	8.24015	219	5.40246	1486	26.685
ENSDARG00000039843	znf800b	zinc finger protein 800b [Source:ZFIN;Acc:ZDB-GENE-040426-1166]	0.308805	0.0143128	0.27426	0.152003	0.000376531	0.0216505	2.03158	0.23376	1	362	8.47912	160	4.17366	1446	27.4578
ENSDARG00000008487	dmd	dystrophin [Source:ZFIN;Acc:ZDB-GENE-010426-1]	0.308932	0.013616	0.267013	0.293031	0.0216218	0.336293	1.05426	0.829924	1	1396	4.54396	1189	4.31008	5574	14.7086
ENSDARG00000052705	pkp1b	plakophilin 1b [Source:ZFIN;Acc:ZDB-GENE-030131-417]	0.309122	0.0147948	0.279183	0.132407	0.000160865	0.0119806	2.33463	0.145716	1	208	3.33833	80	1.42992	830	10.7994
ENSDARG00000017240	traf5	Tnf receptor-associated factor 5 [Source:ZFIN;Acc:ZDB-GENE-071120-3]	0.309219	0.0171739	0.30231	0.194642	0.0029052	0.0942682	1.58866	0.533441	1	92	3.56408	52	2.24346	367	11.5261
ENSDARG00000112895	FO834857.1	homeobox protein TGIF2-like [Source:NCBI gene;Acc:100535338]	0.30937	0.0174018	0.305389	0.163433	0.00112642	0.0472312	1.89295	0.335217	1	78	10.4844	37	5.5387	311	33.8896
ENSDARG00000110896	plch2b	phospholipase C, eta 2b [Source:ZFIN;Acc:ZDB-GENE-101112-1]	0.309674	0.0148467	0.27925	0.339102	0.0486735	0.514014	0.91322	0.610285	1	239	3.62441	235	3.96882	952	11.7039
ENSDARG00000111950	mxi1	max interactor 1, dimerization protein [Source:ZFIN;Acc:ZDB-GENE-990415-151]	0.310064	0.020779	0.337217	0.360321	0.0795016	0.644919	0.860522	0.552389	1	46	2.22998	48	2.59143	183	7.19201
ENSDARG00000014480	nr6a1b	nuclear receptor subfamily 6, group A, member 1b [Source:ZFIN;Acc:ZDB-GENE-040724-202]	0.310139	0.0139848	0.271523	0.356828	0.0594429	0.561745	0.869156	0.523723	1	1057	29.5809	1092	34.034	4204	95.3793
ENSDARG00000068398	cep126	centrosomal protein 126 [Source:ZFIN;Acc:ZDB-GENE-050419-24]	0.310177	0.0145176	0.275382	0.147789	0.000309866	0.0190051	2.09879	0.207462	1	388	4.32564	166	2.06101	1543	13.9457
ENSDARG00000060797	pfkmb	phosphofructokinase, muscle b [Source:ZFIN;Acc:ZDB-GENE-081114-1]	0.310458	0.016338	0.294554	0.740884	0.769843	1	0.419037	0.0325541	0.604317	112	1.70502	240	4.06892	445	5.49197
ENSDARG00000041699	piwil1	piwi-like RNA-mediated gene silencing 1 [Source:ZFIN;Acc:ZDB-GENE-030813-2]	0.31063	0.0185453	0.31534	0.290788	0.027189	0.381036	1.06823	0.897112	1	69	3.53833	58	3.31231	274	11.3908
ENSDARG00000059610	gpr146	G protein-coupled receptor 146 [Source:ZFIN;Acc:ZDB-GENE-050823-3]	0.311807	0.0144466	0.274697	0.397063	0.0972517	0.699235	0.785283	0.390391	1	955	33.8213	1092	43.069	3778	108.469
ENSDARG00000102273	si:ch211-229l10.9	si:ch211-229l10.9 [Source:ZFIN;Acc:ZDB-GENE-110913-139]	0.311923	0.0174491	0.305389	0.138162	0.000335995	0.0201079	2.25767	0.199632	1	88	1.88458	35	0.834748	348	6.04181
ENSDARG00000074425	si:busm1-57f23.1	si:busm1-57f23.1 [Source:ZFIN;Acc:ZDB-GENE-030616-512]	0.312158	0.015082	0.282318	0.507099	0.259853	0.948889	0.615577	0.168801	1	351	28.6334	512	46.5147	1387	91.7271
ENSDARG00000104587	srl	sarcalumenin [Source:ZFIN;Acc:ZDB-GENE-061110-91]	0.313789	0.021273	0.340787	1.50628	0.222852	0.914479	0.208321	0.000600132	0.0971521	58	1.42041	250	6.81838	228	4.52665
ENSDARG00000110654	wdr21	WD repeat domain 21 [Source:ZFIN;Acc:ZDB-GENE-040109-2]	0.314241	0.0160706	0.291653	0.554974	0.352296	1	0.566228	0.121312	0.96851	268	6.28982	425	11.1083	1052	20.0159
ENSDARG00000029952	ampd2b	adenosine monophosphate deaminase 2b [Source:ZFIN;Acc:ZDB-GENE-070713-5]	0.314869	0.0152473	0.284053	0.280254	0.0170116	0.293465	1.12351	0.940905	1	1031	16.11	824	14.339	4039	51.1643
ENSDARG00000103606	ndst1b	N-deacetylase/N-sulfotransferase (heparan glucosaminyl) 1b [Source:ZFIN;Acc:ZDB-GENE-030131-8022]	0.315872	0.0154194	0.286238	0.309727	0.0290404	0.395638	1.01984	0.7732	1	1623	21.6436	1429	21.2225	6338	68.5201
ENSDARG00000070874	asmt2	acetylserotonin O-methyltransferase 2 [Source:ZFIN;Acc:ZDB-GENE-070410-45]	0.315929	0.01758	0.306017	0.491539	0.240294	0.931398	0.642733	0.209669	1	136	4.60943	190	7.17161	531	14.5901
ENSDARG00000099233	si:zfos-2372e4.1	si:zfos-2372e4.1 [Source:ZFIN;Acc:ZDB-GENE-131127-560]	0.316286	0.036071	0.45158	0.123283	0.00173281	0.0654616	2.56553	0.241983	1	20	1.80589	7	0.703907	78	5.70969
ENSDARG00000104992	epgn	epithelial mitogen homolog (mouse) [Source:ZFIN;Acc:ZDB-GENE-100426-1]	0.316286	0.0237307	0.361981	0.361043	0.0886579	0.678576	0.876035	0.593987	1	40	3.17547	41	3.62482	156	10.0399
ENSDARG00000074314	ttc37	tetratricopeptide repeat domain 37 [Source:ZFIN;Acc:ZDB-GENE-110125-2]	0.316577	0.0157283	0.288548	0.215961	0.00361288	0.108248	1.4659	0.614409	1	1004	7.48797	615	5.10811	3912	23.6529
ENSDARG00000045574	lrmp	lymphoid-restricted membrane protein [Source:ZFIN;Acc:ZDB-GENE-041210-152]	0.316887	0.0157256	0.288548	0.642072	0.535605	1	0.493538	0.062821	0.786949	1434	11.9536	2609	24.2203	5582	37.7222
ENSDARG00000053858	crip1	cysteine-rich protein 1 [Source:ZFIN;Acc:ZDB-GENE-041111-1]	0.316923	0.0189063	0.319509	0.775098	0.849865	1	0.408881	0.028702	0.567181	102	15.4682	224	37.8305	397	48.8073
ENSDARG00000071395	camk2g1	calcium/calmodulin-dependent protein kinase (CaM kinase) II gamma 1 [Source:ZFIN;Acc:ZDB-GENE-050913-146]	0.31705	0.0156979	0.288548	0.456045	0.172345	0.86015	0.695217	0.25945	1	2212	123.419	2857	177.526	8606	389.273
ENSDARG00000103298	ephx5	epoxide hydrolase 5 [Source:ZFIN;Acc:ZDB-GENE-030131-1050]	0.317383	0.0181952	0.311817	0.624192	0.507851	1	0.50847	0.0819395	0.850129	141	6.41475	249	12.6158	548	20.2114
ENSDARG00000020946	auts2b	autism susceptibility candidate 2b [Source:ZFIN;Acc:ZDB-GENE-131127-20]	0.318112	0.0160862	0.291653	0.435171	0.143173	0.806881	0.731005	0.309309	1	1340	21.162	1646	28.9492	5196	66.5237
ENSDARG00000095013	si:dkey-240n22.3	si:dkey-240n22.3 [Source:ZFIN;Acc:ZDB-GENE-070705-409]	0.318545	0.0179489	0.309002	0.550999	0.34659	1	0.578123	0.136817	1	188	2.06479	292	3.57154	728	6.48194
ENSDARG00000086405	mterf2	mitochondrial transcription termination factor 2 [Source:ZFIN;Acc:ZDB-GENE-070424-91]	0.318689	0.0201999	0.333617	0.18372	0.00216965	0.0764265	1.73465	0.427377	1	85	2.66693	44	1.53745	329	8.36843
ENSDARG00000013430	bhmt	betaine-homocysteine methyltransferase [Source:ZFIN;Acc:ZDB-GENE-030131-947]	0.31917	0.0176829	0.306735	0.387498	0.0897937	0.681735	0.82367	0.457559	1	244	7.19746	266	8.73827	943	22.5505
ENSDARG00000087907	ndufa4l2b	NDUFA4, mitochondrial complex associated like 2b [Source:ZFIN;Acc:ZDB-GENE-130530-919]	0.319525	0.0258179	0.382598	0.810993	0.933786	1	0.393992	0.0338707	0.618321	43	6.05512	98	15.3686	166	18.9504
ENSDARG00000035861	si:rp71-39b20.4	si:rp71-39b20.4 [Source:ZFIN;Acc:ZDB-GENE-070912-704]	0.319914	0.016986	0.301035	0.121271	6.98e-05	0.00623524	2.638	0.0813276	0.849942	520	11.3905	177	4.31785	2005	35.6049
ENSDARG00000096725	si:dkey-21c1.1	si:dkey-21c1.1 [Source:ZFIN;Acc:ZDB-GENE-130603-45]	0.320175	0.0199558	0.332221	0.210187	0.00444773	0.123777	1.52328	0.593272	1	95	8.71099	56	5.71856	366	27.207
ENSDARG00000070516	si:dkeyp-52c3.2	si:dkeyp-52c3.2 [Source:ZFIN;Acc:ZDB-GENE-110411-46]	0.320204	0.020128	0.333315	0.0688888	3.36e-06	0.000542534	4.64814	0.0110772	0.36571	88	3.28365	17	0.706445	339	10.2549
ENSDARG00000104175	CABZ01011209.1	CABZ01011209.1	0.320575	0.0195087	0.327567	0.362187	0.0692786	0.606673	0.885108	0.571291	1	138	4.94651	140	5.58859	531	15.4301
ENSDARG00000076241	txlnbb	taxilin beta b [Source:ZFIN;Acc:ZDB-GENE-070424-77]	0.320605	0.0235566	0.361556	0.889592	0.934441	1	0.360396	0.0182403	0.459167	59	2.04659	147	5.67873	227	6.38353
ENSDARG00000087994	si:ch211-114c17.1	si:ch211-114c17.1 [Source:ZFIN;Acc:ZDB-GENE-140106-201]	0.321461	0.0171316	0.30231	0.276132	0.0156649	0.279999	1.16416	1	1	1032	18.2196	796	15.6504	3960	56.6774
ENSDARG00000077072	si:ch73-280o22.2	si:ch73-280o22.2 [Source:ZFIN;Acc:ZDB-GENE-141216-272]	0.322029	0.018105	0.311004	0.137745	0.000201979	0.0137946	2.33787	0.14343	1	289	2.67277	111	1.14325	1107	8.29978
ENSDARG00000069265	matn3b	matrilin 3b [Source:ZFIN;Acc:ZDB-GENE-050221-9]	0.32227	0.0242857	0.367195	0.525975	0.313213	0.997368	0.612709	0.197938	1	58	1.99436	85	3.25498	222	6.18848
ENSDARG00000104441	hspb7	heat shock protein family, member 7 (cardiovascular) [Source:ZFIN;Acc:ZDB-GENE-041010-136]	0.32227	0.0316346	0.425754	0.717801	0.755926	1	0.448968	0.0664665	0.799488	29	2.11747	58	4.7163	111	6.57048
ENSDARG00000069425	hsbp1a	heat shock factor binding protein 1a [Source:ZFIN;Acc:ZDB-GENE-050320-136]	0.322612	0.0305885	0.420585	0.422684	0.158089	0.839377	0.763245	0.460787	1	34	5.15606	40	6.75544	130	15.9823
ENSDARG00000074908	col6a1	collagen, type VI, alpha 1 [Source:ZFIN;Acc:ZDB-GENE-070501-6]	0.322787	0.0174579	0.305389	0.553912	0.346052	1	0.58274	0.131978	0.983021	1333	15.6424	2054	26.8428	5094	48.4605
ENSDARG00000052138	slc1a2a	solute carrier family 1 (glial high affinity glutamate transporter), member 2a [Source:ZFIN;Acc:ZDB-GENE-100422-11]	0.322915	0.0174264	0.305389	0.216812	0.00363386	0.108533	1.48938	0.588201	1	1866	40.2043	1125	26.9941	7128	124.504
ENSDARG00000009477	prkar2ab	protein kinase, cAMP-dependent, regulatory, type II, alpha, B [Source:ZFIN;Acc:ZDB-GENE-040426-2427]	0.324436	0.0196364	0.328653	0.154062	0.000474142	0.0259703	2.10587	0.219716	1	197	5.50883	84	2.61594	749	16.9797
ENSDARG00000003867	cdk20	cyclin-dependent kinase 20 [Source:ZFIN;Acc:ZDB-GENE-041212-84]	0.324492	0.0205125	0.335774	0.249993	0.0106302	0.219915	1.29801	0.833855	1	146	5.00573	101	3.85648	555	15.4263
ENSDARG00000113549	ca7	carbonic anhydrase VII [Source:ZFIN;Acc:ZDB-GENE-040426-1786]	0.324728	0.0203352	0.334271	0.323968	0.0405765	0.473242	1.00235	0.754502	1	144	7.00955	129	6.99313	547	21.5859
ENSDARG00000021885	cacul1	CDK2 associated cullin domain 1 [Source:ZFIN;Acc:ZDB-GENE-170113-2]	0.325167	0.0225784	0.352273	0.566808	0.385774	1	0.573681	0.144134	1	92	4.81519	144	8.39349	349	14.8083
ENSDARG00000110779	ppp1r14ab	protein phosphatase 1, regulatory (inhibitor) subunit 14Ab [Source:ZFIN;Acc:ZDB-GENE-040426-1783]	0.326102	0.0359187	0.450894	1.29477	0.390507	1	0.25186	0.00400799	0.231942	23	1.81372	82	7.2013	87	5.56182
ENSDARG00000033832	ampd1	adenosine monophosphate deaminase 1 (isoform M) [Source:ZFIN;Acc:ZDB-GENE-040426-1906]	0.326394	0.0235857	0.361556	2.09599	0.0541653	0.537529	0.155723	5.62e-05	0.053668	77	1.26853	444	8.14605	291	3.88649
ENSDARG00000074507	rmdn1	regulator of microtubule dynamics 1 [Source:ZFIN;Acc:ZDB-GENE-070928-17]	0.326519	0.0207965	0.337217	0.371208	0.0768077	0.636414	0.879611	0.557917	1	144	5.75446	147	6.54205	544	17.6237
ENSDARG00000039669	TSTA3	zgc:100864 [Source:ZFIN;Acc:ZDB-GENE-040801-35]	0.326863	0.0188894	0.319509	0.170534	0.000764892	0.0364723	1.9167	0.279705	1	809	29.0862	379	15.1751	3053	88.9857
ENSDARG00000024433	pvalb4	parvalbumin 4 [Source:ZFIN;Acc:ZDB-GENE-040625-48]	0.328267	0.0193659	0.326219	1.69687	0.13186	0.781168	0.193455	0.00019361	0.0628335	784	84.3057	3639	435.791	2946	256.82
ENSDARG00000110073	epcam	epithelial cell adhesion molecule [Source:ZFIN;Acc:ZDB-GENE-040426-2209]	0.328983	0.0199836	0.332331	0.0690275	8.21e-07	0.000162591	4.76597	0.0035711	0.220016	483	18.7935	91	3.94327	1811	57.126
ENSDARG00000053744	dcdc2b	doublecortin domain containing 2B [Source:ZFIN;Acc:ZDB-GENE-051113-124]	0.330096	0.0316878	0.425754	0.270875	0.0252117	0.366801	1.21863	1	1	38	2.93144	28	2.40552	142	8.88057
ENSDARG00000026185	yju2	YJU2 splicing factor homolog [Source:ZFIN;Acc:ZDB-GENE-040426-841]	0.330446	0.0226583	0.352813	0.38313	0.0903572	0.683296	0.862491	0.529774	1	146	4.99126	152	5.78703	545	15.1046
ENSDARG00000059729	sec14l8	SEC14-like lipid binding 8 [Source:ZFIN;Acc:ZDB-GENE-060526-180]	0.330623	0.0202897	0.333873	0.314486	0.0320361	0.416974	1.05131	0.827207	1	706	21.0884	603	20.0591	2634	63.7837
ENSDARG00000016494	ddc	dopa decarboxylase [Source:ZFIN;Acc:ZDB-GENE-040426-2656]	0.331613	0.0214707	0.343202	0.576305	0.396838	1	0.575412	0.129985	0.980831	314	7.72179	490	13.4196	1168	23.2856
ENSDARG00000063049	thtpa	thiamine triphosphatase [Source:ZFIN;Acc:ZDB-GENE-070502-2]	0.331621	0.0201109	0.333315	1.16607	0.487809	1	0.284392	0.00275476	0.197331	3196	169.526	10091	596.098	11888	511.203
ENSDARG00000057986	ints8	integrator complex subunit 8 [Source:ZFIN;Acc:ZDB-GENE-050522-556]	0.331636	0.0200735	0.333118	0.653122	0.559883	1	0.50777	0.0711995	0.818784	5030	59.6769	8895	117.527	18709	179.947
ENSDARG00000055525	lgalslb	lectin, galactoside-binding-like b [Source:ZFIN;Acc:ZDB-GENE-030616-570]	0.331938	0.0218907	0.347935	0.494979	0.240492	0.931566	0.67061	0.236124	1	236	19.1202	316	28.5117	877	57.6018
ENSDARG00000042122	acot11b	acyl-CoA thioesterase 11b [Source:ZFIN;Acc:ZDB-GENE-051127-37]	0.3321	0.0213589	0.341765	0.404094	0.107025	0.722651	0.82184	0.452874	1	378	7.77152	413	9.45625	1404	23.4011
ENSDARG00000040326	dhx29	DEAH (Asp-Glu-Ala-His) box polypeptide 29 [Source:ZFIN;Acc:ZDB-GENE-130530-606]	0.332399	0.0210098	0.338602	0.281789	0.0179268	0.304425	1.1796	0.982058	1	557	4.7743	424	4.04739	2067	14.3632
ENSDARG00000023214	mob2a	MOB kinase activator 2a [Source:ZFIN;Acc:ZDB-GENE-040718-56]	0.332666	0.0236048	0.361556	0.455722	0.184063	0.870923	0.729977	0.331163	1	113	4.8138	139	6.59446	419	14.4704
ENSDARG00000058371	krt5	keratin 5 [Source:ZFIN;Acc:ZDB-GENE-991110-23]	0.332865	0.020612	0.336103	0.070346	7.26e-07	0.000147539	4.73182	0.00306656	0.204207	1876	39.1366	356	8.27095	6952	117.575
ENSDARG00000074119	frmpd2	FERM and PDZ domain containing 2 [Source:ZFIN;Acc:ZDB-GENE-110315-2]	0.333137	0.0208161	0.337217	0.204036	0.00250313	0.085853	1.63273	0.458995	1	1211	15.1903	666	9.3036	4484	45.5977
ENSDARG00000056874	lygl1	lysozyme g-like 1 [Source:ZFIN;Acc:ZDB-GENE-040718-461]	0.333656	0.0283677	0.404672	0.2252	0.00725526	0.170881	1.48159	0.668091	1	66	3.96288	40	2.67474	244	11.8772
ENSDARG00000112419	si:ch211-62a1.3	si:ch211-62a1.3 [Source:ZFIN;Acc:ZDB-GENE-061207-41]	0.334513	0.022064	0.348992	0.688978	0.643953	1	0.48552	0.0603832	0.774814	352	2.3497	651	4.83956	1298	7.02425
ENSDARG00000102251	pdzph1	PDZ and pleckstrin homology domains 1 [Source:ZFIN;Acc:ZDB-GENE-090313-385]	0.33508	0.0224224	0.351073	0.496779	0.243257	0.934404	0.674506	0.239555	1	320	24.5789	426	36.4399	1178	73.3523
ENSDARG00000077928	ccdc173	coiled-coil domain containing 173 [Source:ZFIN;Acc:ZDB-GENE-081104-457]	0.33523	0.025385	0.378693	0.329839	0.0467	0.503716	1.01634	0.777894	1	103	2.20715	91	2.17165	379	6.58399
ENSDARG00000061436	col6a2	collagen, type VI, alpha 2 [Source:ZFIN;Acc:ZDB-GENE-070501-7]	0.335824	0.021873	0.347935	0.6529	0.560733	1	0.514357	0.0770295	0.841279	881	10.2569	1538	19.9412	3236	30.5425
ENSDARG00000096701	si:dkey-21e13.3	si:dkey-21e13.3 [Source:ZFIN;Acc:ZDB-GENE-130531-75]	0.335913	0.0226781	0.352813	0.294369	0.0237756	0.356396	1.14113	0.974418	1	305	12.3552	240	10.8272	1120	36.7811
ENSDARG00000017004	myo10	myosin X [Source:ZFIN;Acc:ZDB-GENE-070912-277]	0.337137	0.0222659	0.35019	0.437561	0.146736	0.812816	0.770492	0.367657	1	1058	6.04573	1233	7.84659	3871	17.9326
ENSDARG00000045156	rgs9b	regulator of G protein signaling 9b [Source:ZFIN;Acc:ZDB-GENE-040426-1708]	0.33734	0.0232391	0.358922	0.498504	0.24451	0.936949	0.676705	0.242125	1	364	8.93281	483	13.2004	1331	26.4801
ENSDARG00000035918	bzw2	basic leucine zipper and W2 domains 2 [Source:ZFIN;Acc:ZDB-GENE-040426-746]	0.337422	0.0223771	0.350881	0.534952	0.30904	0.993018	0.630751	0.18201	1	1034	28.9829	1472	45.9498	3780	85.8951
ENSDARG00000109273	neb	nebulin [Source:ZFIN;Acc:ZDB-GENE-041111-216]	0.338015	0.0226807	0.352813	1.33492	0.323177	1	0.25321	0.00131129	0.144743	844	34.307	2993	135.488	3080	101.496
ENSDARG00000110320	si:dkey-13p1.4	si:dkey-13p1.4 [Source:ZFIN;Acc:ZDB-GENE-131127-57]	0.338222	0.027762	0.398575	0.837528	0.978598	1	0.403834	0.0278538	0.562032	85	1.81814	189	4.5022	310	5.37559
ENSDARG00000027738	si:ch211-13c6.2	si:ch211-13c6.2 [Source:ZFIN;Acc:ZDB-GENE-060503-666]	0.338318	0.0244515	0.368989	0.608506	0.466231	1	0.555982	0.113877	0.957192	226	3.30033	365	5.93603	824	9.75509
ENSDARG00000092533	si:ch211-133l5.4	si:ch211-133l5.4 [Source:ZFIN;Acc:ZDB-GENE-081104-114]	0.338331	0.0232569	0.358922	0.437862	0.149823	0.81931	0.772687	0.375995	1	401	66.8067	466	86.4601	1462	197.46
ENSDARG00000056324	zgc:123295	zgc:123295 [Source:ZFIN;Acc:ZDB-GENE-051127-11]	0.338939	0.0302372	0.417637	0.0309397	1.06e-07	2.86e-05	10.9548	0.000469533	0.0816414	61	2.32008	5	0.211786	222	6.84513
ENSDARG00000030177	uchl3	ubiquitin carboxyl-terminal esterase L3 (ubiquitin thiolesterase) [Source:ZFIN;Acc:ZDB-GENE-050522-158]	0.34005	0.0331847	0.436389	0.623745	0.520886	1	0.545175	0.136892	1	51	2.61151	84	4.79022	185	7.67978
ENSDARG00000014340	rab11al	RAB11a, member RAS oncogene family, like [Source:ZFIN;Acc:ZDB-GENE-031118-188]	0.340081	0.0267561	0.390221	0.356269	0.0674735	0.596881	0.954562	0.698368	1	118	6.43215	111	6.73832	428	18.9136
ENSDARG00000038858	setd7	SET domain containing 7, histone lysine methyltransferase [Source:ZFIN;Acc:ZDB-GENE-040718-156]	0.340576	0.0270461	0.392608	0.490843	0.241468	0.932329	0.693859	0.277162	1	119	3.76365	154	5.42422	431	11.0508
ENSDARG00000018179	acvrl1	activin A receptor like type 1 [Source:ZFIN;Acc:ZDB-GENE-021003-1]	0.340943	0.0244495	0.368989	0.245342	0.00840095	0.188509	1.38966	0.70372	1	390	9.17129	252	6.59965	1411	26.8998
ENSDARG00000033955	CABZ01088025.1	calcitonin receptor-like 2 [Source:NCBI gene;Acc:100537117]	0.341678	0.0259628	0.383656	0.464357	0.193539	0.879161	0.735808	0.327387	1	177	6.176	216	8.39349	639	18.0755
ENSDARG00000062955	dipk1aa	divergent protein kinase domain 1Aa [Source:ZFIN;Acc:ZDB-GENE-060421-4286]	0.341886	0.0245764	0.370517	0.389528	0.0909489	0.684989	0.877695	0.542617	1	477	13.1521	488	14.9848	1721	38.4692
ENSDARG00000019128	tpm4b	tropomyosin 4b [Source:ZFIN;Acc:ZDB-GENE-030131-2964]	0.341898	0.0342189	0.441461	0.500214	0.26969	0.963706	0.683503	0.303847	1	51	2.42273	67	3.54457	184	7.08611
ENSDARG00000045180	acta2	actin, alpha 2, smooth muscle, aorta [Source:ZFIN;Acc:ZDB-GENE-030131-1229]	0.342427	0.0262571	0.386483	0.827701	0.953934	1	0.413709	0.0285799	0.567181	176	6.21443	382	15.0213	634	18.1482
ENSDARG00000116327	arntl2	aryl hydrocarbon receptor nuclear translocator-like 2 [Source:ZFIN;Acc:ZDB-GENE-000509-2]	0.34285	0.0298525	0.415925	0.726289	0.7331	1	0.472058	0.0624278	0.785105	92	1.73562	175	3.67671	331	5.06232
ENSDARG00000063519	PLEKHB1	si:ch211-176g13.7 [Source:ZFIN;Acc:ZDB-GENE-030131-7664]	0.343318	0.0265029	0.387777	0.488924	0.232402	0.921943	0.702192	0.277637	1	226	14.1443	289	20.143	812	41.1987
ENSDARG00000007382	ubtd1a	ubiquitin domain containing 1a [Source:ZFIN;Acc:ZDB-GENE-070424-93]	0.343511	0.029501	0.414706	0.447764	0.174795	0.861307	0.767168	0.393501	1	88	4.50614	103	5.87373	316	13.1179
ENSDARG00000041381	arntl2	aryl hydrocarbon receptor nuclear translocator-like 2 [Source:ZFIN;Acc:ZDB-GENE-000509-2]	0.343961	0.0275407	0.396855	0.660444	0.588214	1	0.520803	0.0894777	0.879501	145	3.52669	250	6.77165	520	10.2532
ENSDARG00000018441	heg1	heart development protein with EGF-like domains 1 [Source:ZFIN;Acc:ZDB-GENE-040714-1]	0.344054	0.0255667	0.380316	0.279814	0.0176255	0.300286	1.22958	0.912314	1	393	5.52095	287	4.49012	1409	16.0468
ENSDARG00000110927	CR753817.1	CR753817.1	0.34482	0.0270031	0.392608	0.384014	0.0877258	0.677881	0.897936	0.583537	1	220	9.13086	220	10.1687	787	26.4801
ENSDARG00000029019	epb41b	erythrocyte membrane protein band 4.1b [Source:ZFIN;Acc:ZDB-GENE-030130-1]	0.345125	0.0257815	0.382422	0.230757	0.00564953	0.145327	1.49562	0.587572	1	533	4.10726	320	2.74619	1905	11.9008
ENSDARG00000034470	aldoab	aldolase a, fructose-bisphosphate, b [Source:ZFIN;Acc:ZDB-GENE-040426-2299]	0.345758	0.0295404	0.414706	1.46392	0.239974	0.930704	0.236187	0.00103592	0.12866	111	3.59719	422	15.2303	396	10.4038
ENSDARG00000019357	fabp1a	fatty acid binding protein 1a, liver [Source:ZFIN;Acc:ZDB-GENE-020318-3]	0.34625	0.0270347	0.392608	0.531715	0.308127	0.993018	0.651194	0.213184	1	256	23.6572	353	36.329	912	68.3241
ENSDARG00000114832	pdha1b	pyruvate dehydrogenase E1 alpha 1 subunit b [Source:ZFIN;Acc:ZDB-GENE-040718-96]	0.346333	0.0318816	0.426445	0.306446	0.0355451	0.441561	1.13016	0.974771	1	73	2.1916	58	1.93919	260	6.328
ENSDARG00000109686	si:ch211-59p23.1	si:ch211-59p23.1 [Source:ZFIN;Acc:ZDB-GENE-160113-50]	0.346401	0.0253805	0.378693	0.457775	0.174439	0.861081	0.756706	0.344361	1	11675	1684.13	13854	2225.61	41574	4861.8
ENSDARG00000056929	kdm6bb	lysine (K)-specific demethylase 6B, b [Source:ZFIN;Acc:ZDB-GENE-040724-166]	0.346585	0.0254489	0.378925	0.243677	0.00738635	0.172422	1.42231	0.657716	1	12911	88.7902	8151	62.4268	45951	256.186
ENSDARG00000079064	CABZ01079080.1	CABZ01079080.1	0.346674	0.0395976	0.473386	0.933773	0.852725	1	0.371262	0.0248224	0.52908	43	3.50779	104	9.4483	153	10.1184
ENSDARG00000062727	cep290	centrosomal protein 290 [Source:ZFIN;Acc:ZDB-GENE-041111-243]	0.347325	0.0258423	0.382598	0.692369	0.649502	1	0.501648	0.0673793	0.80123	3371	16.3419	6034	32.5765	11972	47.0507
ENSDARG00000105241	btr26	bloodthirsty-related gene family, member 26 [Source:ZFIN;Acc:ZDB-GENE-070705-378]	0.347914	0.0305559	0.420554	0.398027	0.108691	0.726467	0.874097	0.55976	1	110	4.81906	113	5.51319	390	13.8513
ENSDARG00000102750	cdh1	cadherin 1, type 1, E-cadherin (epithelial) [Source:ZFIN;Acc:ZDB-GENE-010606-1]	0.347914	0.02903	0.4105	0.4289	0.14057	0.803415	0.811179	0.440761	1	187	2.55717	207	3.15241	663	7.34999
ENSDARG00000056453	afap1l1b	actin filament associated protein 1-like 1b [Source:ZFIN;Acc:ZDB-GENE-061013-428]	0.34817	0.0445662	0.498155	0.731175	0.764346	1	0.476178	0.0880795	0.876259	35	1.96209	66	4.1205	124	5.63545
ENSDARG00000014348	stk17b	serine/threonine kinase 17b (apoptosis-inducing) [Source:ZFIN;Acc:ZDB-GENE-040426-1499]	0.348317	0.0300323	0.417015	0.32666	0.043964	0.49079	1.0663	0.875513	1	133	4.43156	112	4.15602	471	12.7228
ENSDARG00000003259	loxa	lysyl oxidase a [Source:ZFIN;Acc:ZDB-GENE-040426-2398]	0.348496	0.0283602	0.404672	0.902578	0.901086	1	0.386112	0.0195837	0.474019	215	6.21797	500	16.1041	761	17.8423
ENSDARG00000113695	atp6v0a2b	ATPase H+ transporting V0 subunit a2b [Source:ZFIN;Acc:ZDB-GENE-060526-4]	0.348587	0.0273829	0.395674	0.367454	0.0695623	0.607457	0.948656	0.660495	1	505	7.02759	478	7.40794	1787	20.1602
ENSDARG00000115779	dmd	dystrophin [Source:ZFIN;Acc:ZDB-GENE-010426-1]	0.34865	0.0294957	0.414706	0.280151	0.0193956	0.319987	1.24451	0.899142	1	158	3.20021	114	2.57146	559	9.17885
ENSDARG00000038363	drd4a	dopamine receptor D4a [Source:ZFIN;Acc:ZDB-GENE-070112-996]	0.348659	0.0276207	0.397575	0.649111	0.553441	1	0.537134	0.0961849	0.90558	396	42.073	662	78.3287	1401	120.671
ENSDARG00000029057	tm6sf2	transmembrane 6 superfamily member 2 [Source:ZFIN;Acc:ZDB-GENE-060503-338]	0.349073	0.0279366	0.399981	0.365697	0.0688318	0.604792	0.954539	0.672452	1	371	11.7024	349	12.2598	1311	33.5244
ENSDARG00000110143	BX324164.5	BX324164.5	0.34918	0.0290385	0.4105	0.338147	0.0498828	0.516667	1.03263	0.812414	1	184	10.937	160	10.5914	650	31.322
ENSDARG00000086362	pou6f2	POU class 6 homeobox 2 [Source:ZFIN;Acc:ZDB-GENE-091118-71]	0.349286	0.0308819	0.422439	0.697375	0.670306	1	0.500859	0.077196	0.841299	111	1.88917	199	3.77187	392	5.40867
ENSDARG00000031095	veph1	ventricular zone expressed PH domain-containing 1 [Source:ZFIN;Acc:ZDB-GENE-041014-375]	0.349496	0.0301579	0.417637	0.0663966	1.47e-06	0.000266744	5.26376	0.00302625	0.203581	170	2.47035	29	0.469312	600	7.06832
ENSDARG00000045175	pofut2	protein O-fucosyltransferase 2 [Source:ZFIN;Acc:ZDB-GENE-030131-3595]	0.349627	0.0321771	0.429275	0.398117	0.111777	0.734533	0.878201	0.563049	1	89	2.36572	91	2.69383	314	6.76642
ENSDARG00000071699	ids	iduronate 2-sulfatase [Source:ZFIN;Acc:ZDB-GENE-061215-37]	0.349747	0.0324311	0.430194	0.251291	0.0124299	0.245458	1.3918	0.718752	1	93	1.9574	60	1.40638	328	5.59663
ENSDARG00000037833	mitfb	melanocyte inducing transcription factor b [Source:ZFIN;Acc:ZDB-GENE-010919-1]	0.349763	0.028718	0.408442	0.382085	0.0849553	0.665796	0.915405	0.611323	1	262	6.18582	257	6.75747	924	17.6858
ENSDARG00000015236	pycr3	pyrroline-5-carboxylate reductase 3 [Source:ZFIN;Acc:ZDB-GENE-041014-244]	0.350482	0.0342972	0.441615	0.664051	0.609009	1	0.527794	0.101065	0.917623	77	3.15157	131	5.9712	271	8.99209
ENSDARG00000046079	cacng6b	calcium channel, voltage-dependent, gamma subunit 6b [Source:ZFIN;Acc:ZDB-GENE-100922-272]	0.351266	0.0425757	0.490985	0.427583	0.164146	0.849515	0.821516	0.536462	1	43	1.91936	47	2.33636	151	5.46412
ENSDARG00000112854	psme4b	proteasome activator subunit 4b [Source:ZFIN;Acc:ZDB-GENE-100316-4]	0.352031	0.0318624	0.426445	0.263454	0.0145957	0.271113	1.33621	0.789984	1	125	2.72298	84	2.03783	438	7.73506
ENSDARG00000061713	tpd52	tumor protein D52 [Source:ZFIN;Acc:ZDB-GENE-060503-680]	0.352037	0.0316089	0.425754	0.55875	0.367991	1	0.630043	0.194341	1	127	7.4368	181	11.8036	445	21.1251
ENSDARG00000112615	btbd17b	BTB (POZ) domain containing 17b [Source:ZFIN;Acc:ZDB-GENE-091204-214]	0.352081	0.0310859	0.424172	0.260486	0.0132956	0.256403	1.35163	0.757823	1	143	3.27808	95	2.42528	501	9.31059
ENSDARG00000109277	pvalb7	parvalbumin 7 [Source:ZFIN;Acc:ZDB-GENE-040718-285]	0.352433	0.03156	0.425754	1.85466	0.092809	0.688583	0.190025	0.000205884	0.0628335	142	15.2697	671	80.356	497	43.3264
ENSDARG00000063167	chkb	choline kinase beta [Source:ZFIN;Acc:ZDB-GENE-030131-2928]	0.353138	0.0299573	0.416343	0.174637	0.00104023	0.0453074	2.02212	0.245031	1	286	7.48447	127	3.7013	999	21.1942
ENSDARG00000069525	gpn3	GPN-loop GTPase 3 [Source:ZFIN;Acc:ZDB-GENE-040724-141]	0.353665	0.0363576	0.45425	0.571584	0.399118	1	0.618746	0.196905	1	82	3.39142	119	5.48112	286	9.58935
ENSDARG00000100847	esrrb	estrogen-related receptor beta [Source:ZFIN;Acc:ZDB-GENE-040616-2]	0.35377	0.0312904	0.424319	0.441926	0.159726	0.840268	0.800518	0.429356	1	189	5.10413	212	6.37603	659	14.4278
ENSDARG00000029463	asap1a	ArfGAP with SH3 domain, ankyrin repeat and PH domain 1a [Source:ZFIN;Acc:ZDB-GENE-070912-129]	0.353892	0.0287624	0.408442	0.325872	0.0379089	0.457481	1.08599	0.881105	1	1386	14.9312	1146	13.749	4831	42.1914
ENSDARG00000074447	dapk3	death-associated protein kinase 3 [Source:ZFIN;Acc:ZDB-GENE-030131-3026]	0.354064	0.0302173	0.417637	0.352335	0.0580238	0.555041	1.00491	0.75569	1	310	8.0768	277	8.03734	1080	22.8117
ENSDARG00000026629	gmds	GDP-mannose 4,6-dehydratase [Source:ZFIN;Acc:ZDB-GENE-050419-45]	0.354395	0.0326006	0.430574	0.275357	0.0186159	0.31106	1.28704	0.844158	1	129	4.11291	90	3.19563	449	11.6054
ENSDARG00000113649	actb1	actin, beta 1 [Source:ZFIN;Acc:ZDB-GENE-000329-1]	0.354847	0.0606028	0.563679	2.52163	0.0261795	0.37534	0.140721	8.01e-05	0.053668	21	1.91078	134	13.5784	73	5.38479
ENSDARG00000073695	mamdc2b	MAM domain containing 2b [Source:ZFIN;Acc:ZDB-GENE-091117-16]	0.356563	0.0337244	0.437606	0.931019	0.848169	1	0.382981	0.0195779	0.474019	148	2.50448	347	6.53944	512	7.02396
ENSDARG00000024829	tnn	tenascin N [Source:ZFIN;Acc:ZDB-GENE-990415-262]	0.357189	0.0312214	0.424275	0.256508	0.0108562	0.223703	1.3925	0.697944	1	397	5.55735	256	3.99091	1371	15.5586
ENSDARG00000029473	gstm.2	glutathione S-transferase mu tandem duplicate 2 [Source:ZFIN;Acc:ZDB-GENE-080218-30]	0.357234	0.0317227	0.425754	0.490714	0.23271	0.921943	0.727987	0.312767	1	287	15.431	354	21.1967	991	43.1957
ENSDARG00000063475	abcg1	ATP-binding cassette, sub-family G (WHITE), member 1 [Source:ZFIN;Acc:ZDB-GENE-070424-84]	0.357345	0.0308059	0.421769	0.291292	0.0215602	0.335857	1.22676	0.912585	1	582	10.214	426	8.32603	2009	28.5831
ENSDARG00000024877	ptgr1	prostaglandin reductase 1 [Source:ZFIN;Acc:ZDB-GENE-041212-80]	0.357451	0.0318191	0.426445	0.208244	0.0031888	0.100957	1.7165	0.405772	1	346	12.4021	181	7.22525	1194	34.696
ENSDARG00000014626	dlx3b	distal-less homeobox 3b [Source:ZFIN;Acc:ZDB-GENE-980526-280]	0.357911	0.0351249	0.445148	0.138796	0.000318842	0.0194034	2.57869	0.115934	0.958429	112	4.90668	39	1.90278	386	13.7092
ENSDARG00000058818	rbm38	RNA binding motif protein 38 [Source:ZFIN;Acc:ZDB-GENE-030131-5923]	0.357992	0.0324403	0.430194	0.190674	0.00184147	0.0680865	1.8775	0.306706	1	276	15.497	132	8.25404	951	43.2886
ENSDARG00000076416	shroom2a	shroom family member 2a [Source:ZFIN;Acc:ZDB-GENE-050208-128]	0.358188	0.0306711	0.421029	0.343965	0.0497132	0.515935	1.04135	0.808993	1	1307	118.923	1127	114.201	4501	332.013
ENSDARG00000053487	osbp2	oxysterol binding protein 2 [Source:ZFIN;Acc:ZDB-GENE-091113-18]	0.358423	0.032255	0.429947	0.19431	0.0021668	0.0764265	1.8446	0.329707	1	265	4.18502	129	2.2688	912	11.6762
ENSDARG00000113800	si:dkey-108k21.19	si:dkey-108k21.19 [Source:ZFIN;Acc:ZDB-GENE-131121-75]	0.358841	0.0487943	0.518864	0.262256	0.0245814	0.363313	1.36828	0.828551	1	32	2.94947	21	2.1556	110	8.21944
ENSDARG00000061579	myo1cb	myosin Ic, paralog b [Source:ZFIN;Acc:ZDB-GENE-090429-3]	0.359056	0.0313672	0.424749	0.475792	0.20431	0.891826	0.754648	0.344984	1	790	8.95077	940	11.8608	2714	24.9286
ENSDARG00000017261	gdpd1	glycerophosphodiester phosphodiesterase domain containing 1 [Source:ZFIN;Acc:ZDB-GENE-040822-22]	0.359071	0.0377021	0.462544	0.395181	0.108432	0.725971	0.908625	0.623951	1	85	3.15182	84	3.46878	292	8.77771
ENSDARG00000094280	usp21	ubiquitin specific peptidase 21 [Source:ZFIN;Acc:ZDB-GENE-100210-3]	0.360077	0.0316321	0.425754	0.404466	0.105505	0.719246	0.890254	0.558531	1	1043	30.4623	1052	34.2176	3573	84.5994
ENSDARG00000020702	odf2b	outer dense fiber of sperm tails 2b [Source:ZFIN;Acc:ZDB-GENE-041008-119]	0.36015	0.0456999	0.504185	0.381033	0.112542	0.73717	0.945196	0.723265	1	40	2.72968	38	2.88795	137	7.57928
ENSDARG00000061629	ndufaf5	NADH:ubiquinone oxidoreductase complex assembly factor 5 [Source:ZFIN;Acc:ZDB-GENE-070410-110]	0.360353	0.0363815	0.45425	0.459194	0.194655	0.879722	0.784751	0.416631	1	104	3.80859	119	4.85325	356	10.5691
ENSDARG00000013441	hey2	hes-related family bHLH transcription factor with YRPW motif 2 [Source:ZFIN;Acc:ZDB-GENE-000526-1]	0.360464	0.0368034	0.455327	0.147316	0.000533979	0.0281193	2.44687	0.142469	1	109	3.96713	40	1.62131	373	11.0056
ENSDARG00000078210	tulp1b	tubby like protein 1b [Source:ZFIN;Acc:ZDB-GENE-110411-113]	0.36081	0.0318832	0.426445	0.471956	0.197434	0.88149	0.7645	0.358214	1	1249	29.2553	1467	38.2672	4270	81.0822
ENSDARG00000078503	si:dkey-76b14.2	si:dkey-76b14.2 [Source:ZFIN;Acc:ZDB-GENE-090313-329]	0.36147	0.0387631	0.467928	0.674282	0.621537	1	0.536081	0.110877	0.952718	80	4.92859	134	9.19374	273	13.6349
ENSDARG00000103525	YTHDC2	YTH domain containing 2 [Source:NCBI gene;Acc:567114]	0.36149	0.0335861	0.436898	0.271276	0.0152331	0.277682	1.33255	0.770205	1	325	2.71682	219	2.03881	1109	7.51561
ENSDARG00000111437	tpd52	tumor protein D52 [Source:ZFIN;Acc:ZDB-GENE-060503-680]	0.361536	0.0330332	0.435132	0.49596	0.238841	0.92913	0.728962	0.308559	1	522	30.4164	643	41.7257	1781	84.1312
ENSDARG00000070734	dyrk4	dual-specificity tyrosine-(Y)-phosphorylation regulated kinase 4 [Source:ZFIN;Acc:ZDB-GENE-091015-3]	0.361623	0.0325553	0.430574	0.455918	0.173615	0.861081	0.793177	0.403982	1	742	14.4594	840	18.2297	2531	39.9846
ENSDARG00000040274	scamp5b	secretory carrier membrane protein 5b [Source:ZFIN;Acc:ZDB-GENE-120215-76]	0.361975	0.0335856	0.436898	0.481103	0.216421	0.909166	0.752385	0.347611	1	336	17.2052	401	22.8676	1145	47.5316
ENSDARG00000036179	myo1ea	myosin IE, a [Source:ZFIN;Acc:ZDB-GENE-030131-5127]	0.362047	0.0332681	0.436389	0.462967	0.18537	0.871533	0.782014	0.389554	1	425	5.11931	488	6.54631	1448	14.1399
ENSDARG00000098904	pex1	peroxisomal biogenesis factor 1 [Source:ZFIN;Acc:ZDB-GENE-070530-1]	0.3622	0.0342072	0.441461	0.38393	0.0878009	0.677951	0.943401	0.657221	1	249	2.3791	237	2.52183	848	6.56847
ENSDARG00000096620	tube1	tubulin, epsilon 1 [Source:ZFIN;Acc:ZDB-GENE-040426-1174]	0.362223	0.0418076	0.485691	0.768631	0.837102	1	0.471257	0.0648182	0.794315	74	1.85842	141	3.94354	252	5.13061
ENSDARG00000109838	BX936451.1	POF1B, actin binding protein [Source:NCBI gene;Acc:564098]	0.36227	0.0368349	0.455327	0.14004	0.000335928	0.0201079	2.58691	0.10794	0.94401	121	2.41359	42	0.933003	412	6.66242
ENSDARG00000103211	si:dkey-19b23.8	si:dkey-19b23.8 [Source:ZFIN;Acc:ZDB-GENE-030131-4634]	0.362291	0.0457491	0.504185	0.259374	0.021071	0.332544	1.39679	0.775122	1	42	1.81314	27	1.29808	143	5.00466
ENSDARG00000077712	zgc:113886	zgc:113886 [Source:ZFIN;Acc:ZDB-GENE-050913-91]	0.36246	0.0342584	0.441606	0.886769	0.930942	1	0.408742	0.025372	0.536549	315	10.7378	692	26.2703	1072	29.6247
ENSDARG00000016623	si:ch211-195b13.1	si:ch211-195b13.1 [Source:ZFIN;Acc:ZDB-GENE-030131-7626]	0.362603	0.0323758	0.430194	0.18925	0.00147387	0.0585058	1.916	0.273895	1	5343	149.057	2504	77.7959	18176	411.076
ENSDARG00000043180	gpd1b	glycerol-3-phosphate dehydrogenase 1b [Source:ZFIN;Acc:ZDB-GENE-030131-3906]	0.362608	0.0372783	0.46007	1.58645	0.179645	0.869023	0.228565	0.000837601	0.115997	112	3.47718	440	15.213	381	9.58935
ENSDARG00000112202	chchd2	coiled-coil-helix-coiled-coil-helix domain containing 2 [Source:ZFIN;Acc:ZDB-GENE-040426-1737]	0.362693	0.0356162	0.449315	0.451909	0.174376	0.861081	0.80258	0.428131	1	202	13.6536	226	17.0121	687	37.6451
ENSDARG00000103926	inpp5e	inositol polyphosphate-5-phosphatase E [Source:ZFIN;Acc:ZDB-GENE-050809-23]	0.362799	0.0348002	0.444038	0.40572	0.111425	0.732823	0.89421	0.578553	1	240	4.85553	241	5.42997	816	13.3835
ENSDARG00000109693	CR848754.1	CR848754.1	0.362799	0.0554158	0.546911	1.42221	0.296428	0.985573	0.255095	0.00419647	0.23497	25	1.54825	88	6.06929	85	4.26751
ENSDARG00000031678	col5a2a	collagen, type V, alpha 2a [Source:ZFIN;Acc:ZDB-GENE-030616-13]	0.362965	0.0338835	0.438943	0.556858	0.354988	1	0.65181	0.20997	1	384	2.98501	529	4.57957	1305	8.22395
ENSDARG00000029995	tnni2b.2	troponin I type 2b (skeletal, fast), tandem duplicate 2 [Source:ZFIN;Acc:ZDB-GENE-040801-9]	0.362976	0.034714	0.444038	1.76454	0.113339	0.738287	0.205706	0.000333874	0.0706052	241	16.1056	1052	78.2944	819	44.3711
ENSDARG00000011886	pdca	phosducin a [Source:ZFIN;Acc:ZDB-GENE-031023-1]	0.363025	0.0326322	0.430574	0.404407	0.104606	0.716762	0.897672	0.568556	1	3398	169.593	3399	188.926	11546	467.167
ENSDARG00000010408	igsf9b	immunoglobulin superfamily, member 9b [Source:ZFIN;Acc:ZDB-GENE-060810-28]	0.363572	0.0340465	0.440308	0.449777	0.166414	0.853512	0.808337	0.428094	1	415	2.5567	461	3.16292	1408	7.03219
ENSDARG00000052129	boka	BCL2 family apoptosis regulator BOK a [Source:ZFIN;Acc:ZDB-GENE-040801-131]	0.363729	0.0364031	0.45425	0.334625	0.048848	0.515389	1.08697	0.895206	1	161	8.61722	133	7.92771	546	23.6913
ENSDARG00000077410	myo9b	myosin IXb [Source:ZFIN;Acc:ZDB-GENE-030131-938]	0.363988	0.0351147	0.445148	0.531208	0.306832	0.993018	0.685208	0.255788	1	306	1.83269	401	2.67464	1037	5.03502
ENSDARG00000074510	si:busm1-104n07.3	si:busm1-104n07.3 [Source:ZFIN;Acc:ZDB-GENE-030616-99]	0.364031	0.035202	0.445693	0.705819	0.685464	1	0.515756	0.0809473	0.849942	278	13.101	484	25.4015	942	35.9887
ENSDARG00000089071	ushbp1	Usher syndrome 1C binding protein 1 [Source:ZFIN;Acc:ZDB-GENE-121024-2]	0.364077	0.0434106	0.494194	0.296531	0.0326031	0.422113	1.22779	0.943487	1	67	15.0478	49	12.256	227	41.3313
ENSDARG00000089326	arhgap20	Rho GTPase activating protein 20 [Source:ZFIN;Acc:ZDB-GENE-071015-1]	0.364099	0.033248	0.436389	0.644367	0.540587	1	0.565049	0.115414	0.95801	2042	26.6013	3245	47.0779	6918	73.0607
ENSDARG00000112128	BX004962.4	BX004962.4	0.365408	0.0356316	0.449315	0.216408	0.00396157	0.115017	1.68851	0.429344	1	346	8.67097	184	5.13528	1168	23.7296
ENSDARG00000045785	zgc:103499	zgc:103499 [Source:ZFIN;Acc:ZDB-GENE-041212-30]	0.365422	0.0366631	0.454696	0.771883	0.832869	1	0.473417	0.0553998	0.76226	213	7.72851	404	16.325	719	21.1495
ENSDARG00000010400	lrrfip2	leucine rich repeat (in FLII) interacting protein 2 [Source:ZFIN;Acc:ZDB-GENE-030131-7781]	0.365677	0.0381083	0.464136	0.441656	0.162029	0.845839	0.827967	0.482112	1	142	12.8219	154	15.4859	479	35.0634
ENSDARG00000056550	tango2	transport and golgi organization 2 homolog (Drosophila) [Source:ZFIN;Acc:ZDB-GENE-040808-42]	0.366329	0.0359297	0.450894	0.411425	0.115861	0.741881	0.89039	0.566284	1	354	15.2266	357	17.1011	1192	41.5655
ENSDARG00000059616	hs3st2	heparan sulfate (glucosamine) 3-O-sulfotransferase 2 [Source:ZFIN;Acc:ZDB-GENE-070202-7]	0.366587	0.0436977	0.495699	1.32407	0.344984	1	0.276864	0.00347883	0.220016	74	2.28542	240	8.25469	249	6.23433
ENSDARG00000089213	adam15	ADAM metallopeptidase domain 15 [Source:ZFIN;Acc:ZDB-GENE-070809-4]	0.366956	0.0349378	0.444867	0.329121	0.040121	0.470384	1.11496	0.927722	1	971	14.2148	782	12.7492	3264	38.7372
ENSDARG00000032849	ndrg1a	N-myc downstream regulated 1a [Source:ZFIN;Acc:ZDB-GENE-030826-34]	0.36705	0.0344214	0.441615	0.237261	0.00627997	0.153707	1.54703	0.530038	1	14417	433.926	8368	280.49	48450	1182.2
ENSDARG00000059287	mak	male germ cell-associated kinase [Source:ZFIN;Acc:ZDB-GENE-030131-7279]	0.367296	0.0351306	0.445148	0.3318	0.0418258	0.482335	1.10698	0.916683	1	932	17.4159	756	15.7328	3130	47.4165
ENSDARG00000054224	ipo11	importin 11 [Source:ZFIN;Acc:ZDB-GENE-040711-1]	0.367574	0.0364584	0.45425	0.274996	0.0163565	0.287434	1.33665	0.770205	1	326	4.0168	219	3.00512	1094	10.9279
ENSDARG00000112017	krt5	keratin 5 [Source:ZFIN;Acc:ZDB-GENE-991110-23]	0.367848	0.034816	0.444038	0.0748806	1.13e-06	0.000209879	4.91247	0.00224163	0.179021	12572	265.079	2298	53.9605	42158	720.62
ENSDARG00000052277	cabp2b	calcium binding protein 2b [Source:ZFIN;Acc:ZDB-GENE-081028-55]	0.367964	0.0420761	0.487018	0.507579	0.278814	0.971863	0.724939	0.329177	1	88	5.12767	109	7.07325	295	13.9353
ENSDARG00000101626	arf6a	ADP-ribosylation factor 6a [Source:ZFIN;Acc:ZDB-GENE-030131-8007]	0.368065	0.0551463	0.546911	0.775489	0.857426	1	0.474623	0.079735	0.847097	37	2.4867	70	5.23931	124	6.75613
ENSDARG00000078022	fyco1b	FYVE and coiled-coil domain containing 1b [Source:ZFIN;Acc:ZDB-GENE-130326-1]	0.36826	0.0361602	0.452335	0.377033	0.0777498	0.639481	0.976731	0.704724	1	595	6.96834	547	7.13435	1993	18.9224
ENSDARG00000043635	cmc2	C-x(9)-C motif containing 2 [Source:ZFIN;Acc:ZDB-GENE-030616-409]	0.368453	0.0636612	0.57649	0.64226	0.594519	1	0.573681	0.199277	1	23	3.44377	36	6.00294	77	9.34658
ENSDARG00000036942	gpd1c	glycerol-3-phosphate dehydrogenase 1c [Source:ZFIN;Acc:ZDB-GENE-040426-2576]	0.368537	0.0393666	0.471217	0.176242	0.00123998	0.0510348	2.09108	0.221022	1	170	5.74532	73	2.74753	569	15.5895
ENSDARG00000092945	si:ch211-250g4.3	si:ch211-250g4.3 [Source:ZFIN;Acc:ZDB-GENE-060503-506]	0.368807	0.0360268	0.451387	0.344331	0.050624	0.521237	1.07108	0.85943	1	798	9.06746	669	8.46572	2669	24.586
ENSDARG00000090369	zgc:86896	zgc:86896 [Source:ZFIN;Acc:ZDB-GENE-040625-80]	0.368946	0.0376633	0.462544	0.139312	0.000238948	0.0156366	2.64834	0.0864166	0.867436	233	7.69851	79	2.90692	779	20.8662
ENSDARG00000053484	syne2b	spectrin repeat containing, nuclear envelope 2b [Source:ZFIN;Acc:ZDB-GENE-071218-5]	0.369658	0.0359681	0.451014	0.323699	0.0365064	0.446513	1.14198	0.968473	1	1956	30.8079	1538	26.9777	6527	83.3418
ENSDARG00000052019	si:ch73-109d9.1	si:ch73-109d9.1 [Source:ZFIN;Acc:ZDB-GENE-110411-256]	0.369852	0.0368845	0.455568	0.444153	0.157898	0.839377	0.832714	0.46634	1	549	13.6236	592	16.3605	1831	36.8352
ENSDARG00000111542	nae1	nedd8 activating enzyme E1 subunit 1 [Source:ZFIN;Acc:ZDB-GENE-040426-1552]	0.370055	0.0400535	0.475928	0.442339	0.162099	0.845922	0.836586	0.494046	1	150	3.32264	161	3.97167	500	8.97879
ENSDARG00000057021	vps36	vacuolar protein sorting 36 homolog (S. cerevisiae) [Source:ZFIN;Acc:ZDB-GENE-030131-7753]	0.37022	0.0366191	0.454696	0.289302	0.0205143	0.327392	1.2797	0.837789	1	895	25.7582	628	20.1283	2982	69.5753
ENSDARG00000025504	gucy2f	guanylate cyclase 2F, retinal [Source:ZFIN;Acc:ZDB-GENE-011128-7]	0.370263	0.0364488	0.45425	0.379255	0.0790598	0.643673	0.97629	0.701448	1	1246	13.35	1146	13.6743	4151	36.0556
ENSDARG00000051754	rpgrip1l	RPGRIP1-like [Source:ZFIN;Acc:ZDB-GENE-081104-81]	0.371358	0.0383809	0.465587	0.339803	0.0489966	0.515479	1.09286	0.893999	1	342	3.21829	281	2.94482	1136	8.66627
ENSDARG00000013775	si:dkey-246g23.4	si:dkey-246g23.4 [Source:ZFIN;Acc:ZDB-GENE-050419-234]	0.371744	0.0710842	0.601002	0.0940906	0.000555732	0.0289722	3.95092	0.0837197	0.852911	22	2.20533	5	0.558183	73	5.9324
ENSDARG00000018742	psme4b	proteasome activator subunit 4b [Source:ZFIN;Acc:ZDB-GENE-100316-4]	0.372529	0.0374007	0.460491	0.395191	0.0947439	0.692751	0.942654	0.644178	1	2108	13.6404	2008	14.4702	6980	36.6158
ENSDARG00000115341	col11a1a	collagen, type XI, alpha 1a [Source:ZFIN;Acc:ZDB-GENE-070209-167]	0.372893	0.0393308	0.471217	0.668181	0.598154	1	0.558072	0.115223	0.95801	289	2.46821	465	4.42274	956	6.61908
ENSDARG00000109906	cpne3	copine III [Source:ZFIN;Acc:ZDB-GENE-040426-763]	0.373009	0.0385719	0.46647	0.302713	0.0266205	0.376825	1.23222	0.903335	1	505	11.2072	368	9.09513	1670	30.0454
ENSDARG00000111091	FO082779.1	coiled-coil domain containing 69 [Source:NCBI gene;Acc:794166]	0.373138	0.0423299	0.488511	0.415551	0.128593	0.777416	0.897936	0.588179	1	121	4.54369	121	5.06015	400	12.177
ENSDARG00000115984	CR354380.3	CR354380.3	0.373301	0.0433673	0.494194	0.183766	0.00177309	0.066184	2.0314	0.26367	1	138	5.33447	61	2.62601	456	14.29
ENSDARG00000111853	gucy2d	guanylate cyclase 2D, retinal [Source:ZFIN;Acc:ZDB-GENE-011128-9]	0.373609	0.038	0.464136	0.143715	0.000218834	0.0146754	2.59966	0.0815634	0.849942	1850	19.5209	639	7.50903	6108	52.2496
ENSDARG00000009372	diras1b	DIRAS family, GTP-binding RAS-like 1b [Source:ZFIN;Acc:ZDB-GENE-070912-620]	0.373991	0.0450023	0.500883	0.33247	0.0490549	0.515479	1.12489	0.950576	1	114	6.77619	91	6.02389	376	18.1186
ENSDARG00000068716	cuedc1a	CUE domain containing 1a [Source:ZFIN;Acc:ZDB-GENE-061027-344]	0.374217	0.0386533	0.467093	0.283481	0.0183422	0.308593	1.32008	0.784906	1	935	29.0282	636	21.9898	3082	77.5706
ENSDARG00000115061	esrp2	epithelial splicing regulatory protein 2 [Source:ZFIN;Acc:ZDB-GENE-030131-9824]	0.374257	0.0388495	0.468019	0.101859	1.75e-05	0.00203988	3.67426	0.0150069	0.420867	757	12.5762	185	3.42279	2495	33.6031
ENSDARG00000001975	hsd11b2	hydroxysteroid (11-beta) dehydrogenase 2 [Source:ZFIN;Acc:ZDB-GENE-030131-6030]	0.374324	0.0389415	0.468045	0.306792	0.0283712	0.389901	1.22013	0.920607	1	640	18.2417	471	14.9507	2109	48.7324
ENSDARG00000113300	aldh5a1	aldehyde dehydrogenase 5 family, member A1 (succinate-semialdehyde dehydrogenase) [Source:ZFIN;Acc:ZDB-GENE-070228-2]	0.374933	0.0408961	0.480108	0.388057	0.0912221	0.685217	0.966179	0.689059	1	269	6.08393	250	6.2969	885	16.2267
ENSDARG00000001976	fkbp16	FKBP prolyl isomerase 16 [Source:ZFIN;Acc:ZDB-GENE-050208-116]	0.375418	0.039386	0.471217	0.361936	0.0640486	0.580318	1.03725	0.802304	1	819	22.5119	709	21.7035	2691	59.965
ENSDARG00000002127	stam	signal transducing adaptor molecule (SH3 domain and ITAM motif) 1 [Source:ZFIN;Acc:ZDB-GENE-031118-123]	0.375418	0.0393475	0.471217	0.375358	0.0758129	0.632718	1.00016	0.741016	1	861	19.6991	773	19.696	2829	52.4725
ENSDARG00000104326	si:dkey-183i3.9	si:dkey-183i3.9 [Source:ZFIN;Acc:ZDB-GENE-141216-302]	0.375418	0.0746272	0.61365	0.676907	0.67782	1	0.554607	0.171981	1	21	1.97143	34	3.55465	69	5.25131
ENSDARG00000009311	pvalb6	parvalbumin 6 [Source:ZFIN;Acc:ZDB-GENE-040912-95]	0.375675	0.0405817	0.478931	1.23756	0.412495	1	0.303561	0.00445281	0.239901	381	40.97	1127	134.965	1251	109.057
ENSDARG00000113646	ankrd16	ankyrin repeat domain 16 [Source:ZFIN;Acc:ZDB-GENE-041210-253]	0.375991	0.0456715	0.504185	0.31221	0.0370028	0.450019	1.20429	0.965924	1	114	3.65437	85	3.03446	374	9.71929
ENSDARG00000062748	pkn1b	protein kinase N1b [Source:ZFIN;Acc:ZDB-GENE-070424-87]	0.376253	0.0405663	0.478931	0.944981	0.81918	1	0.398159	0.0216404	0.497705	431	5.60234	972	14.0706	1413	14.8898
ENSDARG00000058666	dennd2da	DENN/MADD domain containing 2Da [Source:ZFIN;Acc:ZDB-GENE-061013-542]	0.376327	0.0415705	0.484391	0.546385	0.337244	1	0.688758	0.261004	1	270	12.9126	352	18.7477	885	34.3123
ENSDARG00000073813	scly	selenocysteine lyase [Source:ZFIN;Acc:ZDB-GENE-080204-30]	0.376373	0.0438693	0.496428	0.293714	0.02642	0.375644	1.28143	0.853204	1	137	12.9642	96	10.117	449	34.445
ENSDARG00000055229	ncs1a	neuronal calcium sensor 1a [Source:ZFIN;Acc:ZDB-GENE-021220-1]	0.37639	0.0467007	0.507921	0.323717	0.0449779	0.495517	1.16271	1	1	101	7.04139	78	6.05601	331	18.7077
ENSDARG00000045560	mybpc1	myosin binding protein C, slow type [Source:ZFIN;Acc:ZDB-GENE-041114-196]	0.376575	0.0419169	0.485895	1.83608	0.094966	0.693726	0.205098	0.000321017	0.0688539	283	2.86601	1239	13.9739	927	7.61073
ENSDARG00000069495	tmem179b	transmembrane protein 179B [Source:ZFIN;Acc:ZDB-GENE-091204-145]	0.376646	0.0557236	0.548683	0.377512	0.10715	0.722651	0.997706	0.795875	1	40	2.12172	36	2.1266	131	5.63321
ENSDARG00000015404	arl3l2	ADP ribosylation factor like GTPase 3, like 2 [Source:ZFIN;Acc:ZDB-GENE-040426-1678]	0.377134	0.0408491	0.480108	0.387402	0.08839	0.678322	0.973496	0.699855	1	554	34.8566	511	35.8056	1812	92.425
ENSDARG00000103459	evplb	envoplakin b [Source:ZFIN;Acc:ZDB-GENE-030131-212]	0.377327	0.0408707	0.480108	0.160446	0.000537623	0.0282162	2.35174	0.131168	0.980831	550	3.89798	210	1.65749	1798	10.3305
ENSDARG00000116863	CU984579.1	leucine-rich repeat neuronal protein 4-like [Source:NCBI gene;Acc:564748]	0.378013	0.0508911	0.526368	0.709018	0.714169	1	0.533149	0.11717	0.959569	57	2.75196	96	5.16171	186	7.28008
ENSDARG00000052155	lrrc8ab	leucine rich repeat containing 8 VRAC subunit Ab [Source:ZFIN;Acc:ZDB-GENE-060531-43]	0.3782	0.0429314	0.492907	0.714401	0.704557	1	0.529395	0.0910751	0.88545	260	3.85877	441	7.28901	848	10.203
ENSDARG00000057110	slc25a1a	solute carrier family 25 (mitochondrial carrier; citrate transporter), member 1a [Source:ZFIN;Acc:ZDB-GENE-040426-1172]	0.378409	0.0456565	0.504185	0.380374	0.0873961	0.677129	0.994835	0.748004	1	154	5.06002	139	5.08629	502	13.3718
ENSDARG00000113238	BX957281.1	BX957281.1	0.378686	0.0452458	0.502971	0.496153	0.250524	0.941945	0.763245	0.373506	1	136	31.543	160	41.3274	443	83.2957
ENSDARG00000114127	lca5	Leber congenital amaurosis 5 [Source:ZFIN;Acc:ZDB-GENE-090313-268]	0.378815	0.0447199	0.498931	0.609079	0.473913	1	0.621947	0.181842	1	160	2.55754	231	4.11215	521	6.75142
ENSDARG00000090381	CABZ01072157.1	CABZ01072157.1	0.379154	0.0453703	0.503904	1.10067	0.577234	1	0.344477	0.0104333	0.352638	150	2.55294	391	7.41106	488	6.73324
ENSDARG00000092035	si:ch211-156j16.1	si:ch211-156j16.1 [Source:ZFIN;Acc:ZDB-GENE-030131-4106]	0.379543	0.0475289	0.512771	0.352237	0.0653929	0.5861	1.07752	0.885911	1	96	6.60201	80	6.12703	312	17.3946
ENSDARG00000040309	pxdc1b	PX domain containing 1b [Source:ZFIN;Acc:ZDB-GENE-091204-294]	0.379543	0.0509628	0.526762	0.372629	0.0888178	0.678608	1.01855	0.816873	1	76	3.84177	67	3.77179	247	10.1221
ENSDARG00000009637	rcvrn3	recoverin 3 [Source:ZFIN;Acc:ZDB-GENE-040426-1661]	0.379616	0.0412594	0.483103	0.108314	2.59e-05	0.00280782	3.50478	0.0181558	0.459167	1612	99.311	413	28.3359	5238	261.609
ENSDARG00000054814	si:ch211-251p5.5	si:ch211-251p5.5 [Source:ZFIN;Acc:ZDB-GENE-030131-2635]	0.379673	0.0437097	0.495699	0.248059	0.00950643	0.204979	1.53057	0.56017	1	225	40.1222	132	26.2138	731	105.676
ENSDARG00000035458	atp2a1l	ATPase sarcoplasmic/endoplasmic reticulum Ca2+ transporting 1, like [Source:ZFIN;Acc:ZDB-GENE-041229-2]	0.380322	0.0417434	0.485682	2.00985	0.0617279	0.570581	0.189228	0.000160384	0.0583686	1315	15.6801	6240	82.8631	4265	41.2284
ENSDARG00000096337	ighv5-1	immunoglobulin heavy variable 5-1 [Source:ZFIN;Acc:ZDB-GENE-040514-15]	0.380769	0.0421373	0.487114	0.865854	0.970098	1	0.439762	0.0356683	0.630704	1027	106.251	2097	241.609	3327	279.042
ENSDARG00000110438	BX465859.1	BX465859.1	0.380781	0.0512757	0.528599	0.376281	0.0956161	0.696967	1.01196	0.781815	1	71	2.75355	63	2.721	230	7.23131
ENSDARG00000006332	snx14	sorting nexin 14 [Source:ZFIN;Acc:ZDB-GENE-040724-144]	0.38087	0.0420521	0.487018	0.303716	0.0263333	0.375412	1.25403	0.870533	1	1303	16.4841	933	13.1449	4220	43.2803
ENSDARG00000070846	dazap1	DAZ associated protein 1 [Source:ZFIN;Acc:ZDB-GENE-070212-1]	0.380938	0.0439155	0.496428	0.304581	0.0290152	0.395638	1.2507	0.88118	1	273	8.38756	196	6.70631	884	22.0181
ENSDARG00000036057	tradd	tnfrsf1a-associated via death domain [Source:ZFIN;Acc:ZDB-GENE-000511-5]	0.380938	0.0525223	0.534505	0.44444	0.177563	0.864865	0.857121	0.546037	1	63	2.5347	66	2.95723	204	6.65384
ENSDARG00000062304	pdpk1a	3-phosphoinositide dependent protein kinase 1a [Source:ZFIN;Acc:ZDB-GENE-061013-109]	0.381368	0.043713	0.495699	0.461295	0.183576	0.870923	0.826734	0.458476	1	418	9.39992	454	11.3699	1352	24.6479
ENSDARG00000010113	ndufb8	NADH:ubiquinone oxidoreductase subunit B8 [Source:ZFIN;Acc:ZDB-GENE-040426-1858]	0.381484	0.0443498	0.49697	0.467826	0.196704	0.880999	0.81544	0.448683	1	257	16.0844	283	19.7248	831	42.1627
ENSDARG00000086778	pdgfba	platelet-derived growth factor beta polypeptide a [Source:ZFIN;Acc:ZDB-GENE-050208-525]	0.381955	0.0433218	0.494194	0.411085	0.114756	0.741032	0.929138	0.625462	1	536	23.925	518	25.7497	1731	62.6384
ENSDARG00000058835	si:ch73-212j7.3	si:ch73-212j7.3 [Source:ZFIN;Acc:ZDB-GENE-081104-259]	0.381981	0.0430793	0.493217	0.441554	0.153121	0.829222	0.865084	0.519431	1	711	9.08223	738	10.4987	2296	23.7766
ENSDARG00000099006	CABZ01029938.1	NACHT, LRR and PYD domains-containing protein 12 [Source:NCBI gene;Acc:568664]	0.382485	0.0460639	0.506163	0.523932	0.295703	0.985031	0.730029	0.322792	1	200	1.97143	246	2.70049	645	5.15428
ENSDARG00000061124	srpra	SRP receptor subunit alpha [Source:ZFIN;Acc:ZDB-GENE-030219-11]	0.382507	0.0430844	0.493217	0.51301	0.267949	0.961223	0.745614	0.330837	1	1072	19.4781	1291	26.1236	3457	50.9223
ENSDARG00000089586	ncam3	neural cell adhesion molecule 3 [Source:ZFIN;Acc:ZDB-GENE-131127-340]	0.382588	0.049142	0.518864	0.106519	6.51e-05	0.00604734	3.59174	0.0272074	0.557995	116	1.99436	29	0.555262	374	5.21282
ENSDARG00000005526	igfn1.1	immunoglobulin-like and fibronectin type III domain containing 1, tandem duplicate 1 [Source:ZFIN;Acc:ZDB-GENE-050327-30]	0.382706	0.046156	0.506163	1.87214	0.087915	0.677999	0.204422	0.000321192	0.0688539	242	5.35051	1063	26.1739	780	13.9807
ENSDARG00000113201	CU571089.1	CU571089.1	0.382755	0.0428193	0.492343	0.279724	0.0166305	0.289001	1.36833	0.721497	1	2842	184.708	1865	134.988	9159	482.576
ENSDARG00000100794	mmp13b	matrix metallopeptidase 13b [Source:ZFIN;Acc:ZDB-GENE-030131-6152]	0.382987	0.0525954	0.534505	0.930587	0.857351	1	0.411554	0.0315187	0.593545	77	1.95312	168	4.74571	248	5.0997
ENSDARG00000030161	ppp1r14bb	protein phosphatase 1, regulatory (inhibitor) subunit 14Bb [Source:ZFIN;Acc:ZDB-GENE-030616-595]	0.383111	0.0461182	0.506163	0.411352	0.119716	0.751346	0.931347	0.637271	1	223	20.4479	215	21.9552	718	53.3733
ENSDARG00000002945	bgnb	biglycan b [Source:ZFIN;Acc:ZDB-GENE-040426-21]	0.383248	0.0466688	0.507921	0.639049	0.534594	1	0.599716	0.159423	1	183	5.77236	274	9.62515	589	15.0617
ENSDARG00000042548	tpd52l1	tpd52 like 1 [Source:ZFIN;Acc:ZDB-GENE-050522-121]	0.3833	0.0442452	0.49697	0.350229	0.0558795	0.543843	1.09443	0.896292	1	518	52.6695	425	48.1253	1667	137.411
ENSDARG00000103259	opn4xb	opsin 4xb [Source:ZFIN;Acc:ZDB-GENE-070705-526]	0.383355	0.0483361	0.515969	0.180065	0.00151857	0.059976	2.12898	0.221194	1	147	3.77181	62	1.77166	473	9.83897
ENSDARG00000006447	slc19a3a	solute carrier family 19 (thiamine transporter), member 3a [Source:ZFIN;Acc:ZDB-GENE-110411-41]	0.38339	0.0490463	0.518864	0.504317	0.260879	0.950323	0.760216	0.373489	1	138	3.25169	163	4.27733	444	8.48142
ENSDARG00000077039	esama	endothelial cell adhesion molecule a [Source:ZFIN;Acc:ZDB-GENE-090629-1]	0.383441	0.0445477	0.498155	0.242798	0.00787635	0.179197	1.57926	0.51585	1	401	11.0566	228	7.0011	1290	28.8351
ENSDARG00000109579	CR925744.1	CR925744.1	0.383669	0.051581	0.53	0.339985	0.0575754	0.55217	1.12849	0.979948	1	93	15.7152	74	13.9259	299	40.9602
ENSDARG00000114734	c7b	complement component 7b [Source:ZFIN;Acc:ZDB-GENE-021120-1]	0.383962	0.0463333	0.507597	0.702013	0.677634	1	0.546944	0.1064	0.939119	254	3.65952	417	6.69085	816	9.53095
ENSDARG00000026979	krt1-c5	keratin, type 1, gene c5 [Source:ZFIN;Acc:ZDB-GENE-060316-3]	0.38405	0.0498178	0.520165	0.808286	0.916651	1	0.475141	0.0588318	0.769783	118	3.25356	223	6.84756	379	8.47171
ENSDARG00000022350	nek1	NIMA-related kinase 1 [Source:ZFIN;Acc:ZDB-GENE-040730-1]	0.384413	0.0442727	0.49697	0.299537	0.0246034	0.363313	1.28336	0.832381	1	929	9.15477	650	7.13345	2981	23.8149
ENSDARG00000033666	pi4k2a	phosphatidylinositol 4-kinase type 2 alpha [Source:ZFIN;Acc:ZDB-GENE-040426-2675]	0.384766	0.0456646	0.504185	0.431938	0.141543	0.804935	0.89079	0.563023	1	374	9.87478	377	11.0854	1199	25.6644
ENSDARG00000117131	pvalb3	parvalbumin 3 [Source:ZFIN;Acc:ZDB-GENE-040426-945]	0.385473	0.0557821	0.548683	1.86434	0.0944351	0.692436	0.206762	0.000480553	0.0826392	70	7.5273	304	36.4057	224	19.5274
ENSDARG00000086336	si:ch211-157b11.12	si:ch211-157b11.12 [Source:ZFIN;Acc:ZDB-GENE-041111-80]	0.386144	0.0542767	0.543263	1.05717	0.647035	1	0.365262	0.0177027	0.453814	72	4.95151	177	13.5561	230	12.823
ENSDARG00000070408	CR751235.1	cyclin D2, b [Source:NCBI gene;Acc:565038]	0.386466	0.054809	0.545961	0.341957	0.060105	0.563642	1.13016	0.974771	1	73	2.91719	58	2.58122	233	7.54837
ENSDARG00000113076	si:ch211-182p11.1	si:ch211-182p11.1 [Source:ZFIN;Acc:ZDB-GENE-131127-323]	0.386875	0.0565792	0.550969	0.393384	0.107575	0.723331	0.983453	0.756587	1	69	2.43634	63	2.47733	220	6.29748
ENSDARG00000063347	hrc	histidine rich calcium binding protein [Source:ZFIN;Acc:ZDB-GENE-041008-189]	0.387385	0.0474494	0.512771	0.0794716	3.54e-06	0.000561913	4.87451	0.00365034	0.222273	304	2.93303	56	0.601708	968	7.57136
ENSDARG00000111621	CU915775.1	CU915775.1	0.387691	0.0464985	0.507921	0.481304	0.213636	0.906968	0.805501	0.422394	1	732	121.951	816	151.398	2329	314.558
ENSDARG00000002037	pfkfb2b	6-phosphofructo-2-kinase/fructose-2,6-biphosphatase 2b [Source:ZFIN;Acc:ZDB-GENE-120222-1]	0.387794	0.0539036	0.540565	0.454845	0.185536	0.871533	0.852585	0.515297	1	94	12.6351	99	14.8198	299	32.582
ENSDARG00000017605	rpp40	ribonuclease P/MRP 40 subunit [Source:ZFIN;Acc:ZDB-GENE-040625-161]	0.388007	0.0582707	0.554671	0.780378	0.862587	1	0.497204	0.0861695	0.865512	67	2.18927	121	4.40317	213	5.64235
ENSDARG00000017634	pdcb	phosducin b [Source:ZFIN;Acc:ZDB-GENE-031023-2]	0.389127	0.04694	0.510114	0.113121	3.76e-05	0.0037453	3.43993	0.0208164	0.485479	1065	179.964	278	52.3161	3376	462.481
ENSDARG00000045681	irf5	interferon regulatory factor 5 [Source:ZFIN;Acc:ZDB-GENE-040426-2587]	0.389145	0.0615149	0.567264	0.572385	0.417615	1	0.679866	0.275231	1	53	4.82243	70	7.09321	168	12.3924
ENSDARG00000056511	arr3a	arrestin 3a, retinal (X-arrestin) [Source:ZFIN;Acc:ZDB-GENE-040718-102]	0.389334	0.0464308	0.507789	0.220949	0.00403639	0.115712	1.7621	0.361323	1	11113	367.183	5663	208.378	35209	943.105
ENSDARG00000070654	pex5	peroxisomal biogenesis factor 5 [Source:ZFIN;Acc:ZDB-GENE-040426-981]	0.389554	0.0473295	0.512567	0.365486	0.0669912	0.594633	1.06585	0.84956	1	895	17.615	754	16.5267	2834	45.2183
ENSDARG00000039949	fibina	fin bud initiation factor a [Source:ZFIN;Acc:ZDB-GENE-111031-2]	0.389791	0.0571205	0.553102	0.478056	0.228898	0.918405	0.815367	0.468108	1	79	4.62604	87	5.67357	250	11.868
ENSDARG00000014704	pgm2l1	phosphoglucomutase 2-like 1 [Source:ZFIN;Acc:ZDB-GENE-041008-205]	0.389973	0.049207	0.518864	0.351449	0.0578056	0.553631	1.10962	0.929006	1	325	6.20048	263	5.58795	1028	15.8998
ENSDARG00000071697	zgc:66433	zgc:66433 [Source:ZFIN;Acc:ZDB-GENE-030131-9832]	0.390037	0.0474673	0.512771	0.368521	0.0694055	0.606829	1.05839	0.837157	1	1095	13.2302	929	12.5003	3463	33.9203
ENSDARG00000112543	scn8ab	sodium channel, voltage gated, type VIII, alpha subunit b [Source:ZFIN;Acc:ZDB-GENE-060906-2]	0.390086	0.0493245	0.519434	0.347834	0.0555996	0.543147	1.12147	0.941307	1	296	32.7221	237	29.1778	936	83.8844
ENSDARG00000070037	rgs8	regulator of G protein signaling 8 [Source:ZFIN;Acc:ZDB-GENE-040718-264]	0.39077	0.0491506	0.518864	0.441479	0.154575	0.833484	0.885139	0.557182	1	415	28.0507	421	31.6907	1310	71.7831
ENSDARG00000012763	arl13b	ADP-ribosylation factor-like 13b [Source:ZFIN;Acc:ZDB-GENE-021217-3]	0.390867	0.050056	0.521522	0.323645	0.0392455	0.463861	1.2077	0.941523	1	308	8.92944	229	7.39373	972	22.8452
ENSDARG00000116730	fxr2	fragile X mental retardation, autosomal homolog 2 [Source:ZFIN;Acc:ZDB-GENE-040426-943]	0.391028	0.0502153	0.522486	0.281079	0.018409	0.308593	1.39117	0.707743	1	330	5.73193	213	4.12022	1041	14.6586
ENSDARG00000104756	CDHR1	cadherin-related family member 1-like [Source:NCBI gene;Acc:108191765]	0.391219	0.0480078	0.514642	0.305933	0.027328	0.382641	1.27877	0.836628	1	1464	23.0587	1028	18.0319	4616	58.9407
ENSDARG00000092394	dcun1d4	DCN1, defective in cullin neddylation 1, domain containing 4 (S. cerevisiae) [Source:ZFIN;Acc:ZDB-GENE-041014-248]	0.39154	0.0499215	0.52055	0.675323	0.615786	1	0.579782	0.132507	0.98623	359	13.8774	556	23.9355	1131	35.443
ENSDARG00000115497	zgc:92107	zgc:92107 [Source:ZFIN;Acc:ZDB-GENE-041114-4]	0.391592	0.0495738	0.519612	0.319445	0.0358506	0.444595	1.22585	0.918994	1	400	4.38503	293	3.57713	1260	11.1979
ENSDARG00000115722	guca1d	guanylate cyclase activator 1d [Source:ZFIN;Acc:ZDB-GENE-040724-231]	0.392082	0.0564608	0.550969	0.181528	0.00222123	0.0775448	2.1599	0.224211	1	89	5.65993	37	2.62046	280	14.4356
ENSDARG00000042777	ndufa11	NADH:ubiquinone oxidoreductase subunit A11 [Source:ZFIN;Acc:ZDB-GENE-040426-1631]	0.392111	0.0532251	0.536869	0.515525	0.281655	0.972497	0.760604	0.370479	1	144	12.5244	170	16.4664	453	31.941
ENSDARG00000014428	ppp2r5d	protein phosphatase 2, regulatory subunit B', delta [Source:ZFIN;Acc:ZDB-GENE-040426-2568]	0.392137	0.0484448	0.516426	0.492756	0.231403	0.920763	0.795803	0.40492	1	1909	35.748	2154	44.9207	6005	91.1621
ENSDARG00000112046	mtmr7b	myotubularin related protein 7b [Source:ZFIN;Acc:ZDB-GENE-050913-66]	0.392482	0.0527913	0.534713	0.361077	0.0678967	0.59919	1.08697	0.895206	1	161	3.50719	133	3.22656	506	8.93593
ENSDARG00000110724	BX470214.1	BX470214.1	0.39307	0.0511267	0.527739	0.308152	0.0301092	0.403051	1.27557	0.851963	1	304	33.9236	214	26.5948	954	86.3042
ENSDARG00000042992	crygs1	crystallin, gamma S1 [Source:ZFIN;Acc:ZDB-GENE-050223-4]	0.393522	0.0489285	0.518864	0.761525	0.806434	1	0.516756	0.077037	0.841279	19599	1324.74	34056	2563.56	61434	3366.36
ENSDARG00000110095	CR354591.1	ATPase phospholipid transporting 8A2 [Source:NCBI gene;Acc:100330943]	0.393759	0.0497471	0.520165	0.288065	0.0198764	0.324158	1.36691	0.725199	1	1093	11.4514	718	8.37759	3424	29.0823
ENSDARG00000116799	si:dkey-11k2.7	si:dkey-11k2.7 [Source:ZFIN;Acc:ZDB-GENE-160728-22]	0.393814	0.0553218	0.546911	0.416829	0.132127	0.782454	0.944785	0.666825	1	121	4.27242	115	4.52211	379	10.8488
ENSDARG00000042533	gstm.1	glutathione S-transferase mu, tandem duplicate 1 [Source:ZFIN;Acc:ZDB-GENE-030911-2]	0.394284	0.0544447	0.544065	0.807062	0.910952	1	0.488543	0.0655963	0.797846	179	9.62419	329	19.6998	560	24.4093
ENSDARG00000017780	rorcb	RAR-related orphan receptor C b [Source:ZFIN;Acc:ZDB-GENE-040724-215]	0.394413	0.050299	0.522662	0.544469	0.328143	1	0.724399	0.300452	1	910	22.3785	1128	30.8925	2846	56.7387
ENSDARG00000053468	adam10a	ADAM metallopeptidase domain 10a [Source:ZFIN;Acc:ZDB-GENE-040917-2]	0.394818	0.0514518	0.529368	0.324351	0.0382913	0.457506	1.21726	0.928087	1	507	7.8599	374	6.45707	1584	19.9076
ENSDARG00000014945	znf598	zinc finger protein 598 [Source:ZFIN;Acc:ZDB-GENE-060602-3]	0.395182	0.0526402	0.534566	0.657606	0.574613	1	0.60094	0.155026	1	346	4.29905	517	7.15389	1080	10.8787
ENSDARG00000001234	map4k2	mitogen-activated protein kinase kinase kinase kinase 2 [Source:ZFIN;Acc:ZDB-GENE-030616-163]	0.395656	0.0535973	0.539225	0.423966	0.133691	0.786554	0.933226	0.637854	1	238	14.437	229	15.47	742	36.4887
ENSDARG00000043589	ca4a	carbonic anhydrase IV a [Source:ZFIN;Acc:ZDB-GENE-080204-85]	0.395799	0.0516438	0.530298	0.286703	0.0199215	0.324279	1.38052	0.713806	1	575	22.1546	374	16.048	1792	55.9743
ENSDARG00000034930	cx52.6	connexin 52.6 [Source:ZFIN;Acc:ZDB-GENE-040310-6]	0.39622	0.0593376	0.558278	0.158186	0.000856096	0.0392649	2.50477	0.125777	0.975367	106	2.63965	38	1.05385	330	6.66208
ENSDARG00000056559	ccz1	CCZ1 homolog, vacuolar protein trafficking and biogenesis associated [Source:ZFIN;Acc:ZDB-GENE-040426-698]	0.396643	0.0610637	0.565005	0.383477	0.0973743	0.699235	1.03433	0.82486	1	91	2.23785	79	2.16357	283	5.64197
ENSDARG00000078856	slc22a23	solute carrier family 22, member 23 [Source:ZFIN;Acc:ZDB-GENE-030131-3564]	0.396971	0.0520155	0.532716	0.325639	0.0382896	0.457506	1.21905	0.923069	1	820	10.2857	604	8.4375	2548	25.9106
ENSDARG00000101018	ptdss2	phosphatidylserine synthase 2 [Source:ZFIN;Acc:ZDB-GENE-130424-2]	0.397115	0.0530971	0.536869	0.371805	0.0738726	0.623692	1.06807	0.853921	1	452	11.8025	380	11.0503	1404	29.7206
ENSDARG00000035452	camkk1a	calcium/calmodulin-dependent protein kinase kinase 1, alpha a [Source:ZFIN;Acc:ZDB-GENE-050327-62]	0.397466	0.0547509	0.54573	0.581712	0.408699	1	0.683269	0.253233	1	261	6.40512	343	9.37423	810	16.1149
ENSDARG00000105372	si:ch211-220f21.1	si:ch211-220f21.1 [Source:ZFIN;Acc:ZDB-GENE-160113-32]	0.397678	0.0562196	0.549863	1.29682	0.35959	1	0.306657	0.00516606	0.26142	167	1.67689	489	5.4683	518	4.21671
ENSDARG00000076563	rarres3l	retinoic acid receptor responder 3-like [Source:ZFIN;Acc:ZDB-GENE-040718-368]	0.398323	0.066029	0.583916	0.457908	0.206789	0.89443	0.869875	0.558985	1	62	4.28874	64	4.93029	192	10.767
ENSDARG00000002750	phf20a	PHD finger protein 20, a [Source:ZFIN;Acc:ZDB-GENE-070912-270]	0.398391	0.054295	0.543263	0.659262	0.576921	1	0.604298	0.156772	1	426	5.40084	633	8.93739	1319	13.5567
ENSDARG00000098304	taok1b	TAO kinase 1b [Source:ZFIN;Acc:ZDB-GENE-141024-1]	0.398582	0.0527483	0.534713	0.448018	0.161441	0.84472	0.889656	0.557159	1	1182	13.9535	1193	15.6842	3658	35.0078
ENSDARG00000096631	MED9	si:ch73-105m5.1 [Source:ZFIN;Acc:ZDB-GENE-121214-244]	0.399078	0.0767166	0.620845	0.646458	0.596451	1	0.617331	0.24337	1	33	5.34718	48	8.66177	102	13.3988
ENSDARG00000117041	aagab	alpha and gamma adaptin binding protein [Source:ZFIN;Acc:ZDB-GENE-040718-120]	0.399154	0.0586012	0.556602	0.57358	0.396157	1	0.6959	0.279182	1	155	5.6939	200	8.18206	479	14.2649
ENSDARG00000075067	aipl1	aryl hydrocarbon receptor interacting protein-like 1 [Source:ZFIN;Acc:ZDB-GENE-131121-577]	0.399267	0.0536158	0.539225	0.311076	0.0302628	0.403954	1.2835	0.831113	1	749	19.1353	524	14.9087	2314	47.926
ENSDARG00000037967	si:dkey-16l2.16	si:dkey-16l2.16 [Source:ZFIN;Acc:ZDB-GENE-141219-36]	0.399519	0.0626913	0.572045	0.483862	0.237381	0.928455	0.825688	0.486277	1	80	4.50614	87	5.45743	247	11.2789
ENSDARG00000114902	psme4b	proteasome activator subunit 4b [Source:ZFIN;Acc:ZDB-GENE-100316-4]	0.399541	0.0539564	0.540565	0.370288	0.0721109	0.617131	1.079	0.87277	1	584	12.7217	486	11.7903	1803	31.8409
ENSDARG00000007751	lmnl3	lamin L3 [Source:ZFIN;Acc:ZDB-GENE-020424-4]	0.399622	0.0578483	0.553243	0.463053	0.191393	0.876407	0.863016	0.529215	1	173	3.49803	180	4.05327	534	8.75336
ENSDARG00000100780	slco1e1	solute carrier organic anion transporter family, member 1E1 [Source:ZFIN;Acc:ZDB-GENE-100818-2]	0.399829	0.0565007	0.550969	0.562121	0.369196	1	0.711286	0.291782	1	282	4.79263	356	6.73797	870	11.9867
ENSDARG00000075331	golga4	golgin A4 [Source:ZFIN;Acc:ZDB-GENE-050208-275]	0.399881	0.053865	0.540565	0.413374	0.116332	0.742931	0.967358	0.688322	1	850	4.68296	789	4.84098	2622	11.7109
ENSDARG00000077983	GPR89B	si:ch73-390b10.2 [Source:ZFIN;Acc:ZDB-GENE-110411-241]	0.400408	0.0588753	0.556602	0.350024	0.0593735	0.561428	1.14395	0.979203	1	186	4.82483	146	4.21771	573	12.0498
ENSDARG00000103956	si:dkey-17o15.2	si:dkey-17o15.2 [Source:ZFIN;Acc:ZDB-GENE-030131-4187]	0.400538	0.0608575	0.56386	0.232901	0.00835638	0.187869	1.71978	0.432247	1	113	3.66201	59	2.12935	348	9.14272
ENSDARG00000008142	stxbp3	syntaxin binding protein 3 [Source:ZFIN;Acc:ZDB-GENE-040426-2833]	0.400664	0.0553156	0.546911	0.414796	0.119373	0.750096	0.965931	0.687098	1	483	9.66704	449	10.008	1487	24.1275
ENSDARG00000008141	rbl1	retinoblastoma-like 1 (p107) [Source:ZFIN;Acc:ZDB-GENE-030131-8179]	0.401122	0.0567925	0.552359	0.322628	0.0380648	0.457506	1.2433	0.894088	1	306	3.4179	221	2.74906	941	8.52085
ENSDARG00000078073	nudt5	nudix (nucleoside diphosphate linked moiety X)-type motif 5 [Source:ZFIN;Acc:ZDB-GENE-040625-63]	0.401382	0.0746623	0.61365	0.697764	0.691736	1	0.57524	0.169541	1	41	2.22465	64	3.86734	126	5.54247
ENSDARG00000078824	si:ch211-66e2.3	si:ch211-66e2.3 [Source:ZFIN;Acc:ZDB-GENE-080226-7]	0.401424	0.0593274	0.558278	0.846734	0.995225	1	0.474085	0.0572504	0.766455	151	5.54696	286	11.7003	464	13.8182
ENSDARG00000110495	bgnb	biglycan b [Source:ZFIN;Acc:ZDB-GENE-040426-21]	0.401558	0.0592735	0.558278	0.536147	0.319846	1	0.748969	0.350134	1	181	6.03092	217	8.0523	556	15.0188
ENSDARG00000102765	lonp1	lon peptidase 1, mitochondrial [Source:ZFIN;Acc:ZDB-GENE-030131-4006]	0.401686	0.0554056	0.546911	0.339009	0.0471728	0.506718	1.18488	0.973582	1	607	29.0687	460	24.5329	1864	72.3666
ENSDARG00000089302	hnrnpa0a	heterogeneous nuclear ribonucleoprotein A0a [Source:ZFIN;Acc:ZDB-GENE-030131-2249]	0.402211	0.0568686	0.552755	0.476715	0.208055	0.896898	0.843713	0.489449	1	389	15.037	414	17.8224	1193	37.3859
ENSDARG00000039827	bbs5	Bardet-Biedl syndrome 5 [Source:ZFIN;Acc:ZDB-GENE-040426-1083]	0.40278	0.0607481	0.563848	0.389377	0.097347	0.699235	1.03442	0.811393	1	144	4.96595	125	4.8007	441	12.3292
ENSDARG00000061138	senp7b	SUMO specific peptidase 7b [Source:ZFIN;Acc:ZDB-GENE-060531-45]	0.402925	0.0588814	0.556602	0.295213	0.0248767	0.3656	1.36486	0.745083	1	228	3.06469	150	2.24542	698	7.6061
ENSDARG00000037789	pvalb1	parvalbumin 1 [Source:ZFIN;Acc:ZDB-GENE-040625-57]	0.403003	0.0613489	0.5664	2.08939	0.0532506	0.531147	0.19288	0.000235727	0.0628335	148	15.9149	689	82.5116	453	39.4907
ENSDARG00000055445	slc22a15	solute carrier family 22, member 15 [Source:ZFIN;Acc:ZDB-GENE-070928-5]	0.403188	0.0642748	0.577403	0.306754	0.0340528	0.432283	1.31437	0.822917	1	101	2.39897	69	1.82519	309	5.95002
ENSDARG00000071353	si:ch211-235e9.8	si:ch211-235e9.8 [Source:ZFIN;Acc:ZDB-GENE-141219-2]	0.403249	0.0559488	0.548683	0.489462	0.226696	0.917319	0.823862	0.449773	1	1001	53.0961	1091	64.4478	3062	131.671
ENSDARG00000030107	si:ch211-207i1.2	si:ch211-207i1.2 [Source:ZFIN;Acc:ZDB-GENE-041014-149]	0.403265	0.0556345	0.548553	0.279194	0.0165899	0.289001	1.44439	0.635691	1	1615	2.44589	1004	1.69337	4940	6.06522
ENSDARG00000053746	CABZ01084566.1	oxysterol-binding protein-related protein 1-like [Source:NCBI gene;Acc:100331149]	0.403958	0.0576955	0.553102	0.289205	0.0213838	0.334421	1.39679	0.699024	1	392	10.2358	252	7.32809	1197	25.3388
ENSDARG00000075849	prr12b	proline rich 12b [Source:ZFIN;Acc:ZDB-GENE-130625-2]	0.404382	0.056071	0.549096	0.611439	0.466921	1	0.661361	0.215987	1	3911	185.79	5310	280.921	11930	459.442
ENSDARG00000112768	BX897656.1	BX897656.1	0.40446	0.0579304	0.553451	0.403635	0.106229	0.721749	1.00204	0.749643	1	462	14.1943	414	14.1654	1409	35.0945
ENSDARG00000058342	grhl2a	grainyhead-like transcription factor 2a [Source:ZFIN;Acc:ZDB-GENE-050913-123]	0.405035	0.0641983	0.577379	0.12302	0.000138074	0.0105857	3.29243	0.0384457	0.651952	132	2.62858	36	0.79837	402	6.48976
ENSDARG00000075141	gprc5bb	G protein-coupled receptor, class C, group 5, member Bb [Source:ZFIN;Acc:ZDB-GENE-090313-75]	0.40537	0.0578732	0.553243	0.198837	0.00221042	0.0775133	2.03871	0.22536	1	722	20.9834	318	10.2925	2197	51.7637
ENSDARG00000086126	trim33l	tripartite motif containing 33, like [Source:ZFIN;Acc:ZDB-GENE-030131-5695]	0.405577	0.0574931	0.553102	0.449938	0.164428	0.850415	0.901406	0.57703	1	1039	9.49762	1035	10.5365	3160	23.4176
ENSDARG00000109882	si:ch73-234b20.5	si:ch73-234b20.5 [Source:ZFIN;Acc:ZDB-GENE-041008-183]	0.405762	0.0903925	0.667872	1.2472	0.460507	1	0.325339	0.0171646	0.449931	25	3.08037	69	9.46817	76	7.59157
ENSDARG00000045025	ift52	intraflagellar transport 52 homolog (Chlamydomonas) [Source:ZFIN;Acc:ZDB-GENE-040614-3]	0.405804	0.0638593	0.57649	0.390955	0.100539	0.70671	1.03798	0.828498	1	126	3.41836	109	3.29328	383	8.42367
ENSDARG00000113575	CU462871.1	CU462871.1	0.405811	0.0576174	0.553102	0.504837	0.253293	0.942935	0.803845	0.418768	1	1085	229.179	1212	285.104	3298	564.744
ENSDARG00000110532	gadd45ab	growth arrest and DNA-damage-inducible, alpha, b [Source:ZFIN;Acc:ZDB-GENE-040704-60]	0.406157	0.0986947	0.695249	0.452323	0.233786	0.922637	0.897936	0.679362	1	27	2.03422	27	2.26544	82	5.00845
ENSDARG00000113360	churc1	churchill domain containing 1 [Source:ZFIN;Acc:ZDB-GENE-041001-150]	0.406446	0.0684982	0.593209	0.678967	0.632585	1	0.598624	0.165584	1	86	8.54841	129	14.2801	261	21.0321
ENSDARG00000067509	slc24a4b	solute carrier family 24 (sodium/potassium/calcium exchanger), member 4b [Source:ZFIN;Acc:ZDB-GENE-081031-75]	0.406832	0.0588569	0.556602	0.245023	0.00811723	0.18399	1.66038	0.442215	1	625	11.6058	338	6.98982	1895	28.5272
ENSDARG00000110151	ank3b	ankyrin 3b [Source:ZFIN;Acc:ZDB-GENE-060621-2]	0.406924	0.0584901	0.55642	0.564343	0.368142	1	0.721058	0.296633	1	958	87.8435	1193	121.826	2904	215.872
ENSDARG00000003210	si:ch73-86n2.1	si:ch73-86n2.1 [Source:ZFIN;Acc:ZDB-GENE-091204-400]	0.407169	0.0604231	0.563679	0.288117	0.0211051	0.332745	1.41321	0.67812	1	373	8.1806	237	5.78868	1130	20.0914
ENSDARG00000115920	CT027724.1	VPS50 EARP/GARPII complex subunit [Source:NCBI gene;Acc:100034394]	0.407596	0.0673596	0.587901	0.394199	0.104443	0.716386	1.03399	0.811828	1	114	7.83989	99	7.5822	345	19.2345
ENSDARG00000036721	tomm40l	translocase of outer mitochondrial membrane 40 homolog, like [Source:ZFIN;Acc:ZDB-GENE-040426-2319]	0.407934	0.0704432	0.599321	0.589511	0.444068	1	0.691987	0.290668	1	84	2.93098	109	4.2356	254	7.18494
ENSDARG00000098990	zgc:162858	zgc:162858 [Source:ZFIN;Acc:ZDB-GENE-030131-7909]	0.408148	0.0813113	0.633686	0.151514	0.00157561	0.0616064	2.69381	0.130877	0.980831	45	5.37664	15	1.99593	136	13.1733
ENSDARG00000104267	postnb	periostin, osteoblast specific factor b [Source:ZFIN;Acc:ZDB-GENE-030131-9120]	0.408177	0.0593632	0.558278	0.239198	0.00684736	0.16375	1.70644	0.405639	1	954	14.141	502	8.28685	2883	34.6442
ENSDARG00000070787	jupa	junction plakoglobin a [Source:ZFIN;Acc:ZDB-GENE-991207-22]	0.408262	0.0606768	0.563679	0.287272	0.020609	0.328233	1.42117	0.668769	1	421	6.8217	266	4.80007	1272	16.7091
ENSDARG00000052518	stx4	syntaxin 4 [Source:ZFIN;Acc:ZDB-GENE-030131-2455]	0.409008	0.0741023	0.611573	0.469958	0.221022	0.913512	0.870307	0.564733	1	63	2.50068	65	2.87333	190	6.11402
ENSDARG00000009557	wrap73	WD repeat containing, antisense to TP73 [Source:ZFIN;Acc:ZDB-GENE-030131-6313]	0.409074	0.0670979	0.587901	0.311891	0.0364539	0.446513	1.31159	0.813475	1	130	3.44009	89	2.62283	392	8.40945
ENSDARG00000032578	pax2b	paired box 2b [Source:ZFIN;Acc:ZDB-GENE-001030-4]	0.409166	0.0752663	0.615705	0.381962	0.100331	0.705879	1.07122	0.895587	1	68	3.28304	57	3.06477	205	8.02374
ENSDARG00000099197	actc1b	actin, alpha, cardiac muscle 1b [Source:ZFIN;Acc:ZDB-GENE-000322-1]	0.40962	0.069329	0.595256	2.48825	0.022556	0.344171	0.164622	8.4e-05	0.053668	88	2.75375	480	16.7278	265	6.72269
ENSDARG00000016721	sdha	succinate dehydrogenase complex, subunit A, flavoprotein (Fp) [Source:ZFIN;Acc:ZDB-GENE-040426-874]	0.409661	0.0600438	0.562102	0.590689	0.42268	1	0.693531	0.257794	1	1537	27.4631	1990	39.5989	4628	67.0385
ENSDARG00000056080	si:dkey-191g9.5	si:dkey-191g9.5 [Source:ZFIN;Acc:ZDB-GENE-090313-217]	0.4098	0.0600572	0.562102	0.359657	0.0615506	0.569954	1.13942	0.964634	1	1793	37.8052	1413	33.1793	5397	92.2526
ENSDARG00000104085	abcd3a	ATP-binding cassette, sub-family D (ALD), member 3a [Source:ZFIN;Acc:ZDB-GENE-040426-2868]	0.41022	0.061953	0.570631	0.305272	0.028395	0.389901	1.34379	0.75778	1	431	7.75971	288	5.77452	1296	18.916
ENSDARG00000038862	kcnb2	potassium voltage-gated channel, Shab-related subfamily, member 2 [Source:ZFIN;Acc:ZDB-GENE-070912-170]	0.410573	0.0604912	0.563679	0.378269	0.0777681	0.639481	1.0854	0.87945	1	2287	34.5934	1892	31.8715	6871	84.2563
ENSDARG00000073963	si:ch211-258f14.2	si:ch211-258f14.2 [Source:ZFIN;Acc:ZDB-GENE-070705-151]	0.41073	0.0631402	0.575135	0.190344	0.0018913	0.0692059	2.15783	0.189237	1	310	6.6189	129	3.06739	931	16.115
ENSDARG00000068965	nrip1a	nuclear receptor interacting protein 1a [Source:ZFIN;Acc:ZDB-GENE-040723-8]	0.410913	0.0623878	0.571665	0.54569	0.33214	1	0.753016	0.346163	1	530	5.79941	632	7.70158	1591	14.1135
ENSDARG00000105392	si:ch73-22o18.1	si:ch73-22o18.1 [Source:ZFIN;Acc:ZDB-GENE-160113-40]	0.411172	0.0708858	0.600267	0.164156	0.00108714	0.0459536	2.50477	0.125777	0.975367	106	2.42521	38	0.968237	318	5.89829
ENSDARG00000077764	faah	fatty acid amide hydrolase [Source:ZFIN;Acc:ZDB-GENE-070619-3]	0.411172	0.0650833	0.579846	0.266225	0.0143788	0.268359	1.54445	0.549313	1	215	4.30313	125	2.78619	645	10.4655
ENSDARG00000113254	CABZ01070469.1	cytochrome c oxidase subunit 5B1 [Source:NCBI gene;Acc:100002384]	0.411172	0.0633889	0.57649	0.276198	0.0166148	0.289001	1.48868	0.601114	1	378	34.9314	228	23.4646	1134	84.9557
ENSDARG00000079291	rapgef3	Rap guanine nucleotide exchange factor (GEF) 3 [Source:ZFIN;Acc:ZDB-GENE-090312-38]	0.411172	0.0663532	0.585322	0.399397	0.107295	0.722811	1.02948	0.79882	1	180	2.58079	157	2.50688	540	6.27667
ENSDARG00000062056	elmod1	ELMO/CED-12 domain containing 1 [Source:ZFIN;Acc:ZDB-GENE-070112-262]	0.411172	0.0623778	0.571665	0.741489	0.763547	1	0.554522	0.109157	0.946896	570	29.1875	923	52.6354	1710	70.9861
ENSDARG00000070448	grk4	G protein-coupled receptor kinase 4 [Source:ZFIN;Acc:ZDB-GENE-060929-1198]	0.4121	0.0640626	0.57649	0.303894	0.0285813	0.391772	1.35607	0.746689	1	296	6.09977	196	4.49814	886	14.8017
ENSDARG00000057286	swap70b	switching B cell complex subunit SWAP70b [Source:ZFIN;Acc:ZDB-GENE-030131-3587]	0.412298	0.0701425	0.598319	0.534435	0.325871	1	0.771466	0.387812	1	122	9.31026	142	12.0683	365	22.5814
ENSDARG00000075666	tsc22d3	TSC22 domain family, member 3 [Source:ZFIN;Acc:ZDB-GENE-040426-1433]	0.412768	0.0623637	0.571665	0.43231	0.139672	0.802821	0.954795	0.665459	1	1293	106.211	1216	111.24	3864	257.314
ENSDARG00000110120	CU571321.1	CU571321.1	0.413877	0.0727574	0.607567	0.379581	0.0901836	0.682842	1.09035	0.910167	1	102	8.09744	84	7.42645	304	19.5649
ENSDARG00000057910	mrps34	mitochondrial ribosomal protein S34 [Source:ZFIN;Acc:ZDB-GENE-041114-71]	0.414027	0.0688226	0.594373	0.502426	0.260849	0.950323	0.824055	0.465501	1	145	7.76085	158	9.41788	432	18.7448
ENSDARG00000100093	ppp2r2ca	protein phosphatase 2, regulatory subunit B, gamma a [Source:ZFIN;Acc:ZDB-GENE-051120-168]	0.414095	0.0637029	0.57649	0.455195	0.17254	0.86015	0.909708	0.591957	1	850	23.1666	839	25.466	2532	55.9452
ENSDARG00000109384	atg16l2	ATG16 autophagy related 16-like 2 (S. cerevisiae) [Source:ZFIN;Acc:ZDB-GENE-060503-197]	0.414277	0.0643523	0.577429	2.01009	0.0620185	0.572591	0.206099	0.000313481	0.0688539	667	40.8792	2906	198.347	1986	98.6759
ENSDARG00000116948	thoc6	THO complex 6 [Source:ZFIN;Acc:ZDB-GENE-041010-198]	0.414406	0.0665246	0.586032	0.861278	0.980134	1	0.481152	0.0579638	0.766455	299	10.9159	558	22.687	890	26.3411
ENSDARG00000102325	ehmt2	euchromatic histone-lysine N-methyltransferase 2 [Source:ZFIN;Acc:ZDB-GENE-010501-6]	0.414966	0.065293	0.580051	0.375699	0.0781422	0.639838	1.10452	0.913613	1	401	4.06102	326	3.67674	1192	9.78639
ENSDARG00000069956	pdlim2	PDZ and LIM domain 2 (mystique) [Source:ZFIN;Acc:ZDB-GENE-070308-4]	0.415379	0.0649438	0.579773	0.842124	0.98279	1	0.493252	0.0635449	0.791061	724	23.4628	1318	47.5676	2150	56.4852
ENSDARG00000068893	mettl5	methyltransferase like 5 [Source:ZFIN;Acc:ZDB-GENE-041010-21]	0.415466	0.0702187	0.598319	0.62768	0.517306	1	0.661907	0.234959	1	129	7.33601	175	11.0831	383	17.6573
ENSDARG00000024740	gng13a	guanine nucleotide binding protein (G protein), gamma 13a [Source:ZFIN;Acc:ZDB-GENE-081022-188]	0.415565	0.0655126	0.581183	0.198622	0.00230437	0.0795594	2.09223	0.20676	1	473	82.2784	203	39.3256	1404	197.992
ENSDARG00000103399	zgc:63569	zgc:63569 [Source:ZFIN;Acc:ZDB-GENE-030131-9816]	0.415628	0.0666959	0.586032	0.465577	0.190899	0.876407	0.892715	0.569041	1	342	6.16674	344	6.90785	1015	14.8372
ENSDARG00000110161	AL954130.1	centrosomal protein 162 [Source:NCBI gene;Acc:562035]	0.415715	0.0665924	0.586032	0.359242	0.0635543	0.579761	1.1572	1	1	366	3.16931	284	2.73877	1086	7.62375
ENSDARG00000114284	fus	FUS RNA binding protein [Source:ZFIN;Acc:ZDB-GENE-040426-1010]	0.416126	0.0728403	0.607935	0.70755	0.69653	1	0.588122	0.153671	1	112	2.5091	171	4.26629	332	6.02967
ENSDARG00000069407	zgc:194990	zgc:194990 [Source:ZFIN;Acc:ZDB-GENE-081022-171]	0.416142	0.0656115	0.581243	0.570623	0.382317	1	0.729276	0.309413	1	614	17.671	756	24.2308	1820	42.4638
ENSDARG00000044282	smc5	structural maintenance of chromosomes 5 [Source:ZFIN;Acc:ZDB-GENE-061013-288]	0.41646	0.069791	0.596482	0.746493	0.7791	1	0.557889	0.116583	0.959487	210	5.58204	338	10.0056	622	13.4035
ENSDARG00000034825	uspl1	ubiquitin specific peptidase like 1 [Source:ZFIN;Acc:ZDB-GENE-040930-7]	0.416505	0.0647073	0.578962	0.507	0.256141	0.946833	0.821509	0.444757	1	2655	30.9408	2902	37.6634	7863	74.2868
ENSDARG00000042272	tmem231	transmembrane protein 231 [Source:ZFIN;Acc:ZDB-GENE-040426-1386]	0.416633	0.0706382	0.599321	0.258062	0.012548	0.247479	1.61447	0.503419	1	178	6.79191	99	4.2069	527	16.3019
ENSDARG00000013863	fam133b	family with sequence similarity 133 member B [Source:ZFIN;Acc:ZDB-GENE-060503-229]	0.416672	0.0749298	0.614381	0.583488	0.425492	1	0.714106	0.319817	1	101	5.73451	127	8.03033	299	13.7626
ENSDARG00000027424	slc25a3a	solute carrier family 25 (mitochondrial carrier; phosphate carrier), member 3a [Source:ZFIN;Acc:ZDB-GENE-040426-1673]	0.416864	0.0651493	0.579932	0.288917	0.0200311	0.324611	1.44285	0.63711	1	1782	59.2095	1109	41.0365	5273	142.036
ENSDARG00000078244	si:ch211-197l9.2	si:ch211-197l9.2 [Source:ZFIN;Acc:ZDB-GENE-091204-369]	0.416894	0.0678775	0.590447	0.41239	0.117903	0.746561	1.01092	0.765726	1	340	7.3658	302	7.28623	1006	17.6683
ENSDARG00000115913	fam169aa	family with sequence similarity 169 member Aa [Source:ZFIN;Acc:ZDB-GENE-060825-117]	0.416988	0.0652172	0.580051	0.653976	0.562493	1	0.63762	0.188742	1	1864	51.6359	2625	80.9823	5514	123.831
ENSDARG00000041051	mid1ip1a	MID1 interacting protein 1a [Source:ZFIN;Acc:ZDB-GENE-990415-81]	0.417046	0.0785665	0.626331	0.137372	0.000484226	0.0262962	3.03588	0.0696057	0.811064	71	5.48909	21	1.80807	210	13.1619
ENSDARG00000038378	sagb	S-antigen; retina and pineal gland (arrestin) b [Source:ZFIN;Acc:ZDB-GENE-050913-98]	0.417104	0.0650539	0.579846	0.213215	0.00324588	0.10235	1.95626	0.255058	1	3586	109.89	1646	56.1734	10605	263.459
ENSDARG00000061257	zgc:153240	zgc:153240 [Source:ZFIN;Acc:ZDB-GENE-060825-218]	0.417383	0.0739806	0.611189	0.830044	0.959735	1	0.502844	0.0791322	0.847097	112	3.60982	200	7.17881	331	8.64871
ENSDARG00000056961	ccdc30	coiled-coil domain containing 30 [Source:ZFIN;Acc:ZDB-GENE-130530-667]	0.417766	0.0666941	0.586032	0.322695	0.0366899	0.446908	1.29461	0.817702	1	718	6.88803	498	5.32053	2120	16.4878
ENSDARG00000070835	tnnc2	troponin C type 2 (fast) [Source:ZFIN;Acc:ZDB-GENE-000322-2]	0.41794	0.0674183	0.587901	2.13408	0.0465136	0.503716	0.195841	0.000219815	0.0628335	494	36.294	2265	185.324	1458	86.8402
ENSDARG00000004306	klhl18	kelch-like family member 18 [Source:ZFIN;Acc:ZDB-GENE-030131-5785]	0.418471	0.072057	0.60516	0.544612	0.339944	1	0.768383	0.378314	1	172	3.52603	201	4.5889	507	8.426
ENSDARG00000053254	mylpfa	myosin light chain, phosphorylatable, fast skeletal muscle a [Source:ZFIN;Acc:ZDB-GENE-990712-15]	0.419119	0.0679579	0.590491	2.14863	0.044801	0.494931	0.195064	0.000209396	0.0628335	668	46.4795	3075	238.278	1966	110.898
ENSDARG00000116442	TENT5A	terminal nucleotidyltransferase 5Aa [Source:NCBI gene;Acc:100330676]	0.419314	0.0713063	0.601873	0.591653	0.433783	1	0.708716	0.290972	1	206	6.1845	261	8.72635	606	14.7491
ENSDARG00000116156	pex5	peroxisomal biogenesis factor 5 [Source:ZFIN;Acc:ZDB-GENE-040426-981]	0.419403	0.0674745	0.587901	0.315113	0.032147	0.417244	1.33096	0.769391	1	1002	18.4615	676	13.8708	2947	44.0184
ENSDARG00000111906	si:ch73-266o15.4	si:ch73-266o15.4 [Source:ZFIN;Acc:ZDB-GENE-070705-229]	0.41952	0.0704665	0.599321	0.55437	0.353097	1	0.756751	0.353887	1	268	9.2692	318	12.2487	788	22.0948
ENSDARG00000056892	mpp6a	membrane protein, palmitoylated 6a (MAGUK p55 subfamily member 6) [Source:ZFIN;Acc:ZDB-GENE-050506-35]	0.419824	0.0696118	0.595602	0.447434	0.164016	0.849515	0.938292	0.645793	1	372	7.98592	356	8.51112	1093	19.0221
ENSDARG00000014233	sept8b	septin 8b [Source:ZFIN;Acc:ZDB-GENE-070424-3]	0.419899	0.069024	0.594829	0.48669	0.225467	0.915962	0.862763	0.51682	1	417	11.6333	434	13.4838	1225	27.7051
ENSDARG00000089930	iqce	IQ motif containing E [Source:ZFIN;Acc:ZDB-GENE-090312-217]	0.420446	0.0742854	0.61216	0.289205	0.0240003	0.358514	1.4538	0.65193	1	136	2.36225	84	1.62488	399	5.61843
ENSDARG00000068370	ralgps1	Ral GEF with PH domain and SH3 binding motif 1 [Source:ZFIN;Acc:ZDB-GENE-070720-16]	0.420854	0.0691573	0.595256	0.74479	0.770844	1	0.565065	0.117166	0.959569	623	12.6619	990	22.4079	1826	30.0862
ENSDARG00000032575	ywhaz	tyrosine 3-monooxygenase/tryptophan 5-monooxygenase activation protein, zeta polypeptide [Source:ZFIN;Acc:ZDB-GENE-030131-8554]	0.420895	0.068271	0.592165	0.350856	0.0547692	0.540777	1.19962	0.947473	1	1515	73.1443	1134	60.9727	4440	173.783
ENSDARG00000012281	zgc:65851	zgc:65851 [Source:ZFIN;Acc:ZDB-GENE-030131-9669]	0.42102	0.0716179	0.604125	0.322455	0.038751	0.460237	1.30567	0.811905	1	285	5.98784	196	4.58602	835	14.2222
ENSDARG00000037655	pls3	plastin 3 (T isoform) [Source:ZFIN;Acc:ZDB-GENE-040718-10]	0.421034	0.0687977	0.594373	0.368523	0.0696883	0.607696	1.14249	0.97224	1	925	17.4227	727	15.2498	2710	41.3808
ENSDARG00000040698	plekha8	pleckstrin homology domain containing, family A (phosphoinositide binding specific) member 8 [Source:ZFIN;Acc:ZDB-GENE-041114-69]	0.421357	0.0718853	0.60516	0.36358	0.0683429	0.601521	1.15891	1	1	262	5.63472	203	4.86208	767	13.3728
ENSDARG00000041078	chka	choline kinase alpha [Source:ZFIN;Acc:ZDB-GENE-050208-149]	0.421753	0.0700146	0.59774	0.636357	0.525134	1	0.662762	0.221918	1	558	15.7527	756	23.7682	1632	37.3504
ENSDARG00000051975	cd99	CD99 molecule [Source:ZFIN;Acc:ZDB-GENE-061103-391]	0.421812	0.0734285	0.609917	0.449444	0.171046	0.859187	0.93852	0.651784	1	185	9.90178	177	10.5504	541	23.4744
ENSDARG00000110159	lig1	ligase I, DNA, ATP-dependent [Source:ZFIN;Acc:ZDB-GENE-110404-2]	0.422171	0.0711551	0.601245	0.79008	0.872413	1	0.534339	0.0930853	0.891841	435	4.86797	731	9.11026	1271	11.5308
ENSDARG00000092713	si:dkey-31b16.7	si:dkey-31b16.7 [Source:ZFIN;Acc:ZDB-GENE-090313-305]	0.42236	0.0756583	0.617371	0.426757	0.141319	0.804599	0.989696	0.744737	1	151	9.68962	137	9.79051	441	22.9416
ENSDARG00000053685	gtf2a2	general transcription factor IIA, 2 [Source:ZFIN;Acc:ZDB-GENE-050522-513]	0.422437	0.108945	0.719356	0.60218	0.51274	1	0.701512	0.388873	1	25	2.68832	32	3.83218	73	6.36384
ENSDARG00000062959	zgc:158785	zgc:158785 [Source:ZFIN;Acc:ZDB-GENE-070112-1712]	0.422475	0.0727293	0.607567	0.506688	0.260913	0.950323	0.833797	0.477917	1	299	15.2446	322	18.2834	873	36.0841
ENSDARG00000001313	g2e3	G2/M-phase specific E3 ubiquitin protein ligase [Source:ZFIN;Acc:ZDB-GENE-030616-400]	0.422861	0.0742655	0.61216	0.523761	0.295678	0.985031	0.807355	0.439314	1	205	3.42979	228	4.24819	598	8.11094
ENSDARG00000076673	wu:fi04e12	wu:fi04e12 [Source:ZFIN;Acc:ZDB-GENE-030131-5575]	0.423196	0.0696795	0.595855	0.226916	0.00481821	0.130375	1.86499	0.301058	1	3238	17.3465	1559	9.30112	9438	40.9893
ENSDARG00000113601	rgcc	regulator of cell cycle [Source:ZFIN;Acc:ZDB-GENE-040704-31]	0.423605	0.0759434	0.617371	0.5845	0.421403	1	0.72473	0.320723	1	159	14.6934	197	20.2742	463	34.6865
ENSDARG00000024478	mpc2	mitochondrial pyruvate carrier 2 [Source:ZFIN;Acc:ZDB-GENE-030131-330]	0.424593	0.0801702	0.627813	0.391328	0.100416	0.706162	1.08501	0.904445	1	116	10.7197	96	9.87983	337	25.247
ENSDARG00000045863	asb15b	ankyrin repeat and SOCS box containing 15b [Source:ZFIN;Acc:ZDB-GENE-041210-265]	0.424625	0.0723275	0.605958	0.695757	0.660078	1	0.610306	0.161812	1	505	10.211	743	16.731	1467	24.0471
ENSDARG00000008403	phospho1	phosphatase, orphan 1 [Source:ZFIN;Acc:ZDB-GENE-040801-198]	0.424993	0.0817883	0.633931	0.450212	0.180329	0.869317	0.943984	0.678251	1	82	3.46409	78	3.66965	238	8.15095
ENSDARG00000101535	col10a1b	collagen, type X, alpha 1b [Source:ZFIN;Acc:ZDB-GENE-030131-7079]	0.425009	0.0733417	0.609843	1.05231	0.642308	1	0.403883	0.0236493	0.514876	430	7.70652	956	19.0811	1248	18.1326
ENSDARG00000104936	si:ch211-225h24.2	si:ch211-225h24.2 [Source:ZFIN;Acc:ZDB-GENE-030131-1581]	0.425038	0.073165	0.608725	0.341416	0.0493685	0.515479	1.24493	0.887088	1	470	24.2771	339	19.5008	1364	57.1174
ENSDARG00000035066	ubtf	upstream binding transcription factor [Source:ZFIN;Acc:ZDB-GENE-030616-252]	0.425099	0.0720186	0.60516	0.693625	0.653852	1	0.612866	0.163359	1	875	14.0625	1282	22.9456	2539	33.0807
ENSDARG00000091317	hunk	hormonally up-regulated Neu-associated kinase [Source:ZFIN;Acc:ZDB-GENE-050309-240]	0.425456	0.0801968	0.627813	0.531764	0.319675	1	0.800084	0.436417	1	139	5.66957	156	7.08623	403	13.3259
ENSDARG00000101892	ino80e	INO80 complex subunit E [Source:ZFIN;Acc:ZDB-GENE-040426-1818]	0.425548	0.0795463	0.627813	0.329822	0.0456856	0.499667	1.29024	0.836411	1	148	3.37309	103	2.61432	429	7.92646
ENSDARG00000040157	glt8d1	glycosyltransferase 8 domain containing 1 [Source:ZFIN;Acc:ZDB-GENE-041114-23]	0.425548	0.0795463	0.627813	0.403471	0.114893	0.741614	1.05472	0.851289	1	148	4.78315	126	4.53501	429	11.24
ENSDARG00000018958	nrarpb	NOTCH regulated ankyrin repeat protein b [Source:ZFIN;Acc:ZDB-GENE-030515-7]	0.425726	0.09773	0.691435	0.401176	0.137307	0.796249	1.0612	0.870672	1	39	4.11889	33	3.88136	113	9.67497
ENSDARG00000044010	loxl2a	lysyl oxidase-like 2a [Source:ZFIN;Acc:ZDB-GENE-070818-1]	0.425795	0.0750339	0.614446	0.596334	0.439977	1	0.714021	0.293569	1	330	5.28922	415	7.40764	956	12.422
ENSDARG00000104285	armh3	armadillo-like helical domain containing 3 [Source:ZFIN;Acc:ZDB-GENE-040426-1249]	0.426223	0.074645	0.61365	0.535997	0.315276	0.997767	0.795197	0.411895	1	387	6.63431	437	8.34297	1120	15.5653
ENSDARG00000071049	si:dkey-119m7.4	si:dkey-119m7.4 [Source:ZFIN;Acc:ZDB-GENE-040724-70]	0.426457	0.0847206	0.645469	0.15831	0.000976612	0.0438914	2.69381	0.107405	0.943521	93	2.65715	31	0.986393	269	6.23076
ENSDARG00000115452	mrps16	mitochondrial ribosomal protein S16 [Source:ZFIN;Acc:ZDB-GENE-041010-123]	0.426986	0.0849461	0.645763	0.680991	0.650278	1	0.627007	0.203546	1	81	7.37013	116	11.7545	234	17.2608
ENSDARG00000053130	pcp4a	Purkinje cell protein 4a [Source:ZFIN;Acc:ZDB-GENE-031118-105]	0.427101	0.0801238	0.627813	0.655263	0.57478	1	0.651801	0.218822	1	143	26.4295	197	40.5485	413	61.8813
ENSDARG00000103826	gpib	glucose-6-phosphate isomerase b [Source:ZFIN;Acc:ZDB-GENE-020513-3]	0.427171	0.0795495	0.627813	2.64054	0.01548	0.279492	0.161774	5.91e-05	0.053668	178	3.80053	988	23.4928	514	8.89698
ENSDARG00000111999	dnpep	aspartyl aminopeptidase [Source:ZFIN;Acc:ZDB-GENE-040426-852]	0.427315	0.0799879	0.627813	0.314084	0.0361845	0.44589	1.36051	0.754749	1	150	3.7275	99	2.73979	433	8.72309
ENSDARG00000078167	si:dkeyp-100h4.1	si:dkeyp-100h4.1 [Source:ZFIN;Acc:ZDB-GENE-081103-7]	0.427698	0.0735507	0.610607	0.247865	0.0083604	0.187869	1.72553	0.388719	1	1570	16.9134	817	9.80185	4528	39.5452
ENSDARG00000102295	dnaja3b	DnaJ heat shock protein family (Hsp40) member A3b [Source:ZFIN;Acc:ZDB-GENE-040115-3]	0.427861	0.0850423	0.646032	0.588014	0.442512	1	0.727638	0.327558	1	94	2.34082	116	3.21701	271	5.47098
ENSDARG00000111362	CABZ01050062.1	CABZ01050062.1	0.427954	0.131133	0.768718	0.476598	0.308333	0.993018	0.897936	0.7571	1	17	2.87266	17	3.19918	49	6.71255
ENSDARG00000116322	impdh1a	IMP (inosine 5'-monophosphate) dehydrogenase 1a [Source:ZFIN;Acc:ZDB-GENE-040704-15]	0.427959	0.0737171	0.611017	0.475749	0.203356	0.890893	0.899548	0.572705	1	1674	36.3991	1671	40.4637	4825	85.0526
ENSDARG00000070271	tut4	terminal uridylyl transferase 4 [Source:ZFIN;Acc:ZDB-GENE-030131-2403]	0.428069	0.0888178	0.661814	0.338726	0.0586981	0.558898	1.26376	0.872503	1	76	6.70876	54	5.30857	219	15.6721
ENSDARG00000114581	egf	epidermal growth factor [Source:ZFIN;Acc:ZDB-GENE-070922-1]	0.428069	0.0784248	0.626311	0.409817	0.116858	0.743783	1.04454	0.822288	1	228	2.41876	196	2.31563	657	5.65041
ENSDARG00000011862	inaa	internexin neuronal intermediate filament protein, alpha a [Source:ZFIN;Acc:ZDB-GENE-060531-65]	0.42842	0.0740113	0.611189	0.261206	0.0113326	0.230489	1.64016	0.451831	1	1896	47.2148	1038	28.7867	5459	110.207
ENSDARG00000061737	ece1	endothelin converting enzyme 1 [Source:ZFIN;Acc:ZDB-GENE-061110-100]	0.428542	0.0753111	0.615749	0.419218	0.124295	0.764739	1.02224	0.778932	1	699	10.9803	614	10.7414	2012	25.6225
ENSDARG00000068868	nap1l4b	nucleosome assembly protein 1-like 4b [Source:ZFIN;Acc:ZDB-GENE-041114-168]	0.428895	0.0789315	0.627813	0.617781	0.488527	1	0.694251	0.266898	1	242	37.1756	313	53.5478	696	86.6778
ENSDARG00000111899	zgc:171435	zgc:171435 [Source:ZFIN;Acc:ZDB-GENE-080305-7]	0.429049	0.0890006	0.661814	0.351726	0.0724418	0.618145	1.21984	0.9469	1	72	2.91664	53	2.39101	207	6.79793
ENSDARG00000103285	CCDC134	si:dkey-167k11.5 [Source:ZFIN;Acc:ZDB-GENE-091204-218]	0.429049	0.0824185	0.637551	0.41809	0.134075	0.787348	1.02621	0.803582	1	128	6.66988	112	6.49951	368	15.5457
ENSDARG00000111852	si:dkey-172h23.2	si:dkey-172h23.2 [Source:ZFIN;Acc:ZDB-GENE-141212-258]	0.429116	0.0778256	0.624881	0.452198	0.172468	0.86015	0.948955	0.666601	1	279	15.6407	264	16.482	802	36.4486
ENSDARG00000111556	porcn	porcupine O-acyltransferase [Source:ZFIN;Acc:ZDB-GENE-081105-87]	0.429206	0.0834163	0.64177	0.257071	0.0137856	0.262616	1.6696	0.462737	1	119	3.17028	64	1.89883	342	7.38639
ENSDARG00000042529	gnat2	guanine nucleotide binding protein (G protein), alpha transducing activity polypeptide 2 [Source:ZFIN;Acc:ZDB-GENE-011128-10]	0.429319	0.074394	0.612733	0.2892	0.0199461	0.324279	1.48451	0.591696	1	4763	158.703	2881	106.906	13685	369.663
ENSDARG00000115219	CU179663.1	ATPase phospholipid transporting 11A [Source:NCBI gene;Acc:562925]	0.429488	0.0749868	0.614381	0.370223	0.0706732	0.611637	1.16008	0.996348	1	1571	16.4449	1216	14.1757	4512	38.2895
ENSDARG00000111234	urm1	ubiquitin related modifier 1 [Source:ZFIN;Acc:ZDB-GENE-091204-300]	0.429548	0.0771961	0.622848	0.387559	0.0894554	0.680493	1.10834	0.922824	1	374	43.3716	303	39.1319	1074	100.97
ENSDARG00000078916	chrdl2	chordin-like 2 [Source:ZFIN;Acc:ZDB-GENE-081104-305]	0.429904	0.0765043	0.620641	1.0342	0.668987	1	0.415686	0.0269314	0.554538	612	15.9101	1322	38.2744	1756	37.0086
ENSDARG00000014196	myl1	myosin, light chain 1, alkali; skeletal, fast [Source:ZFIN;Acc:ZDB-GENE-030131-8109]	0.430296	0.086674	0.654299	1.43762	0.261744	0.951605	0.299312	0.00526688	0.26142	90	5.57369	270	18.6217	258	12.9532
ENSDARG00000077284	gdpd5a	glycerophosphodiester phosphodiesterase domain containing 5a [Source:ZFIN;Acc:ZDB-GENE-091204-253]	0.430556	0.0767279	0.620845	0.276488	0.0161541	0.28548	1.55723	0.524175	1	770	15.1548	444	9.73188	2206	35.1982
ENSDARG00000105215	kdrl	kinase insert domain receptor like [Source:ZFIN;Acc:ZDB-GENE-000705-1]	0.430662	0.0781063	0.62585	0.505911	0.25898	0.947917	0.851261	0.497746	1	383	3.47954	404	4.08751	1097	8.07951
ENSDARG00000099382	si:ch211-209n20.1	si:ch211-209n20.1 [Source:ZFIN;Acc:ZDB-GENE-070705-98]	0.431159	0.0830715	0.640703	0.486527	0.234663	0.924808	0.886198	0.575602	1	151	2.76489	153	3.11995	432	6.41269
ENSDARG00000009169	mob1ba	MOB kinase activator 1Ba [Source:ZFIN;Acc:ZDB-GENE-040426-919]	0.431491	0.0788478	0.627813	0.851921	1	1	0.506492	0.0738521	0.830346	361	20.1421	640	39.7679	1032	46.6802
ENSDARG00000077537	nudt19	nudix (nucleoside diphosphate linked moiety X)-type motif 19 [Source:ZFIN;Acc:ZDB-GENE-081022-80]	0.43156	0.0844769	0.645461	0.393574	0.105587	0.719246	1.09652	0.926619	1	127	3.77446	104	3.44222	363	8.74607
ENSDARG00000077174	qsox2	quiescin Q6 sulfhydryl oxidase 2 [Source:ZFIN;Acc:ZDB-GENE-110203-4]	0.431608	0.0790918	0.627813	0.340017	0.0494643	0.515479	1.26937	0.854392	1	352	6.3374	249	4.99255	1006	14.6832
ENSDARG00000087941	pde8a	phosphodiesterase 8A [Source:ZFIN;Acc:ZDB-GENE-070112-622]	0.431642	0.07716	0.622848	0.27258	0.0148088	0.273466	1.58354	0.503023	1	977	17.945	554	11.3321	2792	41.5737
ENSDARG00000112234	endouc	endonuclease, polyU-specific C [Source:ZFIN;Acc:ZDB-GENE-060503-141]	0.431938	0.0868288	0.654836	0.439406	0.164656	0.850749	0.983003	0.734619	1	104	3.96831	95	4.03692	297	9.18722
ENSDARG00000010710	msi1	musashi RNA-binding protein 1 [Source:ZFIN;Acc:ZDB-GENE-050320-86]	0.432184	0.0766417	0.620845	0.745318	0.77005	1	0.579865	0.128133	0.980606	7048	462.3	10914	797.253	20116	1069.68
ENSDARG00000099583	CABZ01034082.1	CABZ01034082.1	0.432366	0.0795029	0.627813	0.886765	0.929473	1	0.487577	0.0610942	0.777029	442	14.0544	814	28.825	1261	32.5058
ENSDARG00000021346	pdhb	pyruvate dehydrogenase E1 beta subunit [Source:ZFIN;Acc:ZDB-GENE-040426-2173]	0.432474	0.0783878	0.626311	0.440524	0.151745	0.824919	0.981726	0.713259	1	785	45.517	718	46.3642	2239	105.248
ENSDARG00000070425	dll4	delta-like 4 (Drosophila) [Source:ZFIN;Acc:ZDB-GENE-041014-73]	0.433285	0.0823126	0.637047	0.537945	0.320836	1	0.805445	0.437789	1	209	3.6143	233	4.48733	595	8.34161
ENSDARG00000017391	unc13ba	unc-13 homolog Ba (C. elegans) [Source:ZFIN;Acc:ZDB-GENE-100921-10]	0.43357	0.0780903	0.62585	0.268546	0.0132496	0.255831	1.61451	0.472264	1	2368	36.807	1317	22.7976	6737	84.8929
ENSDARG00000016934	ttyh2	tweety family member 2 [Source:ZFIN;Acc:ZDB-GENE-040718-193]	0.433649	0.0809088	0.631807	0.820867	0.940286	1	0.528281	0.0887201	0.877765	373	8.23148	634	15.5816	1061	18.9819
ENSDARG00000034883	acbd5a	acyl-CoA binding domain containing 5a [Source:ZFIN;Acc:ZDB-GENE-050522-268]	0.43379	0.0809668	0.631944	0.569461	0.382028	1	0.761756	0.359523	1	358	8.40207	422	11.0299	1018	19.369
ENSDARG00000027495	elovl4b	ELOVL fatty acid elongase 4b [Source:ZFIN;Acc:ZDB-GENE-030131-7672]	0.435863	0.0799889	0.627813	0.390756	0.0901026	0.682754	1.11544	0.927009	1	2436	94.7845	1961	84.9752	6894	217.464
ENSDARG00000074757	arv1	ARV1 homolog, fatty acid homeostasis modulator [Source:ZFIN;Acc:ZDB-GENE-080204-35]	0.436475	0.105472	0.711476	0.612892	0.518622	1	0.712156	0.333593	1	46	2.26715	58	3.1835	130	5.19423
ENSDARG00000002013	grb10a	growth factor receptor-bound protein 10a [Source:ZFIN;Acc:ZDB-GENE-040822-32]	0.436628	0.0842056	0.644684	0.477013	0.21139	0.902824	0.915338	0.607492	1	263	5.15908	258	5.63626	743	11.8157
ENSDARG00000004377	ppp1r13ba	protein phosphatase 1, regulatory subunit 13Ba [Source:ZFIN;Acc:ZDB-GENE-030131-9805]	0.436666	0.0806882	0.630399	0.421893	0.125725	0.768103	1.03501	0.797656	1	2318	24.6793	2011	23.8444	6548	56.5176
ENSDARG00000060340	si:dkey-157l19.2	si:dkey-157l19.2 [Source:ZFIN;Acc:ZDB-GENE-090313-190]	0.437017	0.0993084	0.695249	0.204096	0.00592591	0.149005	2.14123	0.253916	1	62	3.31843	26	1.54978	175	7.59338
ENSDARG00000029480	specc1	sperm antigen with calponin homology and coiled-coil domains 1 [Source:ZFIN;Acc:ZDB-GENE-060526-207]	0.43716	0.0847057	0.645469	0.458941	0.180837	0.869651	0.95254	0.669813	1	314	3.58512	296	3.76375	886	8.20093
ENSDARG00000062707	plat	plasminogen activator, tissue [Source:ZFIN;Acc:ZDB-GENE-081104-181]	0.437457	0.085474	0.648682	0.284363	0.0203829	0.3272	1.53838	0.556725	1	233	4.95695	136	3.2222	657	11.3313
ENSDARG00000070360	inka1a	inka box actin regulator 1a [Source:ZFIN;Acc:ZDB-GENE-060512-186]	0.438222	0.0945345	0.681737	0.367531	0.083581	0.660206	1.19234	0.97646	1	81	3.1007	61	2.60052	228	7.07564
ENSDARG00000116662	casq1a	calsequestrin 1a [Source:ZFIN;Acc:ZDB-GENE-040801-139]	0.438305	0.0997018	0.695249	2.02223	0.0667179	0.593217	0.216743	0.000669208	0.0997375	70	1.53334	290	7.07445	197	3.49834
ENSDARG00000014333	ormdl1	ORMDL sphingolipid biosynthesis regulator 1 [Source:ZFIN;Acc:ZDB-GENE-030616-529]	0.438583	0.118797	0.742733	0.747916	0.804241	1	0.586407	0.192231	1	32	2.45789	49	4.19145	90	5.60417
ENSDARG00000032458	mark2b	MAP/microtubule affinity-regulating kinase 2b [Source:ZFIN;Acc:ZDB-GENE-080215-4]	0.438609	0.0835633	0.641964	0.437391	0.147357	0.814369	1.00278	0.746866	1	746	11.184	668	11.1529	2098	25.4987
ENSDARG00000074865	frmpd3	FERM and PDZ domain containing 3 [Source:ZFIN;Acc:ZDB-GENE-100316-9]	0.438767	0.0834039	0.64177	0.931891	0.84253	1	0.470835	0.050833	0.742736	689	4.80254	1314	10.2	1937	10.9455
ENSDARG00000035390	tnpo1	transportin 1 [Source:ZFIN;Acc:ZDB-GENE-080819-1]	0.438864	0.0876444	0.656871	0.3379	0.0492782	0.515479	1.2988	0.814702	1	243	3.22237	168	2.48103	683	7.34252
ENSDARG00000109621	sh3bp4	SH3-domain binding protein 4 [Source:ZFIN;Acc:ZDB-GENE-081104-509]	0.439048	0.107552	0.716675	0.232834	0.0145179	0.270632	1.88567	0.403125	1	42	5.52002	20	2.92736	118	12.5727
ENSDARG00000079011	col17a1b	collagen, type XVII, alpha 1b [Source:ZFIN;Acc:ZDB-GENE-030131-7145]	0.439365	0.0846542	0.645469	0.083357	4.03e-06	0.00061738	5.27088	0.00180377	0.167993	587	40.8435	100	7.74889	1648	92.9603
ENSDARG00000114425	med8	mediator complex subunit 8 [Source:ZFIN;Acc:ZDB-GENE-040426-2091]	0.439769	0.084831	0.645763	0.607116	0.460103	1	0.724357	0.303134	1	651	28.7329	807	39.6668	1826	65.3364
ENSDARG00000099184	map2k6	mitogen-activated protein kinase kinase 6 [Source:ZFIN;Acc:ZDB-GENE-010202-3]	0.440098	0.0916077	0.672747	0.445252	0.166943	0.854631	0.988425	0.741736	1	142	4.63995	129	4.69429	398	10.543
ENSDARG00000013302	gpx8	glutathione peroxidase 8 (putative) [Source:ZFIN;Acc:ZDB-GENE-040426-965]	0.440541	0.100331	0.695249	0.384944	0.103348	0.713	1.14443	1	1	65	3.64388	51	3.18402	182	8.27138
ENSDARG00000096613	si:ch73-212j7.3	si:ch73-212j7.3 [Source:ZFIN;Acc:ZDB-GENE-081104-259]	0.440541	0.0867466	0.654531	0.538144	0.320217	1	0.818631	0.450565	1	320	15.706	351	19.1857	896	35.6517
ENSDARG00000014670	colgalt2	collagen beta(1-O)galactosyltransferase 2 [Source:ZFIN;Acc:ZDB-GENE-070222-1]	0.440541	0.0899065	0.664909	0.653293	0.570742	1	0.674339	0.246119	1	190	3.66032	253	5.42801	532	8.30869
ENSDARG00000087333	scoca	short coiled-coil protein a [Source:ZFIN;Acc:ZDB-GENE-061013-114]	0.440895	0.0971111	0.689668	0.540662	0.34455	1	0.815472	0.474127	1	89	8.77289	98	10.758	249	19.8979
ENSDARG00000036587	cbr1	carbonyl reductase 1 [Source:ZFIN;Acc:ZDB-GENE-030902-2]	0.44094	0.098113	0.693796	0.652674	0.586452	1	0.67559	0.2662	1	79	3.3735	105	4.99342	221	7.65071
ENSDARG00000077492	atp8a2	ATPase phospholipid transporting 8A2 [Source:ZFIN;Acc:ZDB-GENE-100209-2]	0.441143	0.0849507	0.645763	0.296884	0.0234	0.355062	1.48591	0.592212	1	1256	12.2884	759	8.26997	3512	27.8559
ENSDARG00000059212	ciao1	cytosolic iron-sulfur assembly component 1 [Source:ZFIN;Acc:ZDB-GENE-040426-839]	0.441516	0.0958061	0.686479	0.653912	0.582244	1	0.675192	0.257349	1	97	3.46639	129	5.13393	271	7.8511
ENSDARG00000075296	fam83c	family with sequence similarity 83 member C [Source:ZFIN;Acc:ZDB-GENE-120201-3]	0.441584	0.0929463	0.676383	0.121928	0.000163218	0.0120412	3.62167	0.0244343	0.524516	121	2.45079	30	0.676701	338	5.55
ENSDARG00000043938	lrrc57	leucine rich repeat containing 57 [Source:ZFIN;Acc:ZDB-GENE-040718-372]	0.441732	0.0949423	0.683705	0.668298	0.610157	1	0.66098	0.238183	1	106	5.24616	144	7.93694	296	11.8764
ENSDARG00000111432	si:dkey-238c7.16	si:dkey-238c7.16 [Source:ZFIN;Acc:ZDB-GENE-030131-4169]	0.441856	0.100311	0.695249	0.751789	0.807165	1	0.58774	0.162471	1	72	3.9984	110	6.80302	201	9.04911
ENSDARG00000090793	si:ch211-207j7.2	si:ch211-207j7.2 [Source:ZFIN;Acc:ZDB-GENE-120215-232]	0.441953	0.085584	0.648893	0.324757	0.0373896	0.452962	1.36087	0.731935	1	1364	19.724	900	14.4936	3807	44.6292
ENSDARG00000013881	pi4k2b	phosphatidylinositol 4-kinase type 2 beta [Source:ZFIN;Acc:ZDB-GENE-070112-990]	0.442025	0.0904509	0.667988	0.666876	0.598901	1	0.66283	0.225823	1	234	5.51373	317	8.31848	653	12.4738
ENSDARG00000062906	kcnv2b	potassium channel, subfamily V, member 2b [Source:ZFIN;Acc:ZDB-GENE-060526-28]	0.442544	0.0884081	0.660593	0.141609	0.00023627	0.0155263	3.1251	0.0371122	0.645093	442	9.90198	127	3.16853	1232	22.3752
ENSDARG00000105003	scn1bb	sodium channel, voltage-gated, type I, beta b [Source:ZFIN;Acc:ZDB-GENE-090408-1]	0.442852	0.0870221	0.655156	0.421876	0.127845	0.775298	1.04972	0.823286	1	657	37.9093	562	36.1136	1830	85.6025
ENSDARG00000062688	gpnmb	glycoprotein (transmembrane) nmb [Source:ZFIN;Acc:ZDB-GENE-060503-106]	0.442853	0.0866173	0.654299	0.443271	0.155025	0.834338	0.999059	0.73976	1	1067	20.0973	959	20.1163	2972	45.3815
ENSDARG00000100406	zgc:112265	zgc:112265 [Source:ZFIN;Acc:ZDB-GENE-050626-133]	0.443342	0.094982	0.683705	2.12272	0.049428	0.515479	0.208855	0.000417787	0.0787704	147	1.89001	632	9.04936	409	4.26309
ENSDARG00000042112	dio1	iodothyronine deiodinase 1 [Source:ZFIN;Acc:ZDB-GENE-030328-41]	0.44342	0.108807	0.718882	0.978665	0.778994	1	0.453087	0.0562377	0.765819	55	2.55127	109	5.63086	153	5.75361
ENSDARG00000100031	TADA1	transcriptional adaptor 1 [Source:HGNC Symbol;Acc:HGNC:30631]	0.443454	0.100519	0.695249	0.386005	0.101997	0.711365	1.14883	1	1	87	4.59415	68	3.99898	242	10.3599
ENSDARG00000028663	tek	TEK tyrosine kinase, endothelial [Source:ZFIN;Acc:ZDB-GENE-990415-56]	0.443765	0.0920788	0.674598	0.312019	0.0334853	0.429526	1.42223	0.680429	1	236	2.53547	149	1.78274	656	5.71355
ENSDARG00000099273	zgc:103508	zgc:103508 [Source:ZFIN;Acc:ZDB-GENE-041212-28]	0.443765	0.110151	0.720389	0.879518	0.961122	1	0.504554	0.0946397	0.898676	59	3.40433	105	6.7472	164	7.67148
ENSDARG00000022309	dspa	desmoplakin a [Source:ZFIN;Acc:ZDB-GENE-030131-2743]	0.443934	0.0875566	0.656871	0.257231	0.0105454	0.219171	1.72582	0.390375	1	1084	6.22438	564	3.60662	3012	14.0209
ENSDARG00000069305	si:ch211-203k16.3	si:ch211-203k16.3 [Source:ZFIN;Acc:ZDB-GENE-041014-290]	0.444026	0.089396	0.663197	0.628653	0.510118	1	0.706313	0.28057	1	446	12.3839	567	17.5332	1239	27.8902
ENSDARG00000070589	mrpl35	mitochondrial ribosomal protein L35 [Source:ZFIN;Acc:ZDB-GENE-060929-1082]	0.444065	0.125574	0.758974	0.370905	0.112538	0.73717	1.19725	1	1	36	2.25307	27	1.88187	100	5.07373
ENSDARG00000098123	si:dkey-44g17.6	si:dkey-44g17.6 [Source:ZFIN;Acc:ZDB-GENE-120215-200]	0.444065	0.125574	0.758974	0.590701	0.476642	1	0.75176	0.43103	1	36	5.83329	43	7.7595	100	13.1361
ENSDARG00000039521	ssx2ipa	synovial sarcoma, X breakpoint 2 interacting protein a [Source:ZFIN;Acc:ZDB-GENE-040426-1756]	0.444146	0.0886583	0.661618	0.272796	0.0150893	0.277493	1.62813	0.46486	1	660	13.3223	364	8.18262	1833	29.9954
ENSDARG00000040158	cdc42l	cell division cycle 42, like [Source:ZFIN;Acc:ZDB-GENE-030131-6069]	0.444331	0.0924347	0.674678	0.48745	0.232653	0.921943	0.911541	0.61311	1	201	12.3831	198	13.5848	558	27.8691
ENSDARG00000077691	slc13a5a	info solute carrier family 13 (sodium-dependent citrate transporter), member 5a [Source:ZFIN;Acc:ZDB-GENE-030131-4628]	0.44451	0.0969158	0.689668	0.387778	0.100009	0.704711	1.1463	0.984112	1	120	2.6631	94	2.32321	333	5.9911
ENSDARG00000012177	rab4b	RAB4B, member RAS oncogene family [Source:ZFIN;Acc:ZDB-GENE-040822-15]	0.444874	0.098166	0.693857	0.379087	0.089969	0.682228	1.17354	1	1	132	7.29615	101	6.21722	366	16.4005
ENSDARG00000077852	samd11	sterile alpha motif domain containing 11 [Source:ZFIN;Acc:ZDB-GENE-060428-2]	0.445301	0.0884365	0.660593	0.458651	0.176846	0.864865	0.970893	0.691932	1	1557	25.9396	1440	26.7173	4313	58.2519
ENSDARG00000035957	gmnn	geminin, DNA replication inhibitor [Source:ZFIN;Acc:ZDB-GENE-030429-30]	0.445524	0.0916112	0.672747	0.616233	0.486267	1	0.72298	0.307801	1	281	17.1332	349	23.698	778	38.4563
ENSDARG00000038123	myl9a	myosin, light chain 9a, regulatory [Source:ZFIN;Acc:ZDB-GENE-041010-120]	0.445791	0.0926037	0.675282	0.859467	0.985699	1	0.518683	0.0831175	0.85285	279	18.8582	483	36.3578	772	42.3027
ENSDARG00000112349	CABZ01015105.1	CABZ01015105.1	0.445991	0.0910959	0.671483	0.41677	0.122311	0.758804	1.07011	0.857418	1	491	44.6757	412	41.7486	1358	100.172
ENSDARG00000100139	si:ch211-113d22.2	si:ch211-113d22.2 [Source:ZFIN;Acc:ZDB-GENE-141222-39]	0.446132	0.0888649	0.661814	0.50254	0.248267	0.940626	0.887755	0.552428	1	2616	245.584	2646	276.635	7233	550.474
ENSDARG00000019160	sh3bp5la	SH3-binding domain protein 5-like, a [Source:ZFIN;Acc:ZDB-GENE-040426-2187]	0.447099	0.0917277	0.673287	0.656853	0.57192	1	0.680669	0.243889	1	448	12.4395	591	18.2754	1236	27.8226
ENSDARG00000007693	nfkbiab	nuclear factor of kappa light polypeptide gene enhancer in B-cells inhibitor, alpha b [Source:ZFIN;Acc:ZDB-GENE-030131-1819]	0.447199	0.0923436	0.674678	0.403062	0.106278	0.721749	1.1095	0.922845	1	451	16.9895	365	15.3127	1244	37.9909
ENSDARG00000051955	brms1	BRMS1, transcriptional repressor and anoikis regulator [Source:ZFIN;Acc:ZDB-GENE-030616-596]	0.447525	0.0996311	0.695249	0.55284	0.362059	1	0.809503	0.447881	1	119	5.17502	132	6.39283	328	11.5636
ENSDARG00000077721	knop1	lysine-rich nucleolar protein 1 [Source:ZFIN;Acc:ZDB-GENE-090313-76]	0.447837	0.100005	0.695249	0.441866	0.170148	0.858673	1.01351	0.783054	1	114	6.46228	101	6.37612	314	14.43
ENSDARG00000042107	si:dkey-44k1.5	si:dkey-44k1.5 [Source:ZFIN;Acc:ZDB-GENE-131120-10]	0.448088	0.0906069	0.668509	0.23789	0.00646576	0.156782	1.88359	0.29139	1	2727	38.8166	1300	20.6078	7507	86.6273
ENSDARG00000030263	mfsd2b	major facilitator superfamily domain containing 2B [Source:ZFIN;Acc:ZDB-GENE-041210-308]	0.448163	0.101278	0.696422	0.427803	0.15003	0.819695	1.04759	0.845259	1	105	2.25001	90	2.14779	289	5.02051
ENSDARG00000031164	tuba8l2	tubulin, alpha 8 like 2 [Source:ZFIN;Acc:ZDB-GENE-040426-1646]	0.448373	0.0962806	0.687808	0.617085	0.488433	1	0.726598	0.313669	1	229	6.01945	283	8.28442	630	13.4251
ENSDARG00000000690	sypl2b	synaptophysin-like 2b [Source:ZFIN;Acc:ZDB-GENE-050417-309]	0.448551	0.0974746	0.690529	0.324103	0.0421259	0.482335	1.38397	0.718067	1	168	8.52878	109	6.16253	462	19.0141
ENSDARG00000111560	leng9	leukocyte receptor cluster (LRC) member 9 [Source:ZFIN;Acc:ZDB-GENE-061013-607]	0.448713	0.0966714	0.689652	0.561435	0.370551	1	0.799227	0.418835	1	251	5.46774	282	6.84129	690	12.1854
ENSDARG00000003961	parp3	poly (ADP-ribose) polymerase family, member 3 [Source:ZFIN;Acc:ZDB-GENE-030131-7435]	0.448888	0.0970991	0.689668	0.532963	0.311351	0.994753	0.84225	0.491635	1	242	5.38068	258	6.38846	665	11.9867
ENSDARG00000029381	aldh3a2b	aldehyde dehydrogenase 3 family, member A2b [Source:ZFIN;Acc:ZDB-GENE-040912-103]	0.448954	0.0928613	0.676383	0.41395	0.117347	0.745453	1.08456	0.881224	1	709	17.0804	587	15.7487	1948	38.0449
ENSDARG00000004643	cdhr1a	cadherin-related family member 1a [Source:ZFIN;Acc:ZDB-GENE-040924-4]	0.449245	0.0919851	0.674598	0.356104	0.05884	0.559087	1.26156	0.859795	1	1589	21.9064	1131	17.3646	4363	48.7626
ENSDARG00000057833	gulp1b	GULP PTB domain containing engulfment adaptor 1b [Source:ZFIN;Acc:ZDB-GENE-120228-2]	0.449564	0.101478	0.696757	0.682724	0.645189	1	0.658486	0.230412	1	121	3.57815	165	5.43391	332	7.95916
ENSDARG00000026329	arhgap29a	Rho GTPase activating protein 29a [Source:ZFIN;Acc:ZDB-GENE-030131-9510]	0.449671	0.0963533	0.68788	0.385877	0.0890546	0.679753	1.16532	1	1	292	2.61663	225	2.24542	801	5.81899
ENSDARG00000104637	fam219b	family with sequence similarity 219 member B [Source:ZFIN;Acc:ZDB-GENE-050327-82]	0.44987	0.103629	0.70447	0.610095	0.478011	1	0.737378	0.340812	1	124	8.28671	151	11.2381	340	18.4202
ENSDARG00000097803	si:ch211-275j6.5	si:ch211-275j6.5 [Source:ZFIN;Acc:ZDB-GENE-130109-1]	0.449985	0.0931654	0.677169	0.78218	0.853691	1	0.575296	0.125636	0.975239	970	83.1431	1514	144.522	2659	184.769
ENSDARG00000058410	CR956623.1	acyl-CoA binding domain containing 5b [Source:NCBI gene;Acc:100004736]	0.450501	0.0962559	0.687808	0.230945	0.00609613	0.15205	1.95069	0.269105	1	378	10.8789	174	5.57694	1035	24.1484
ENSDARG00000004167	zgc:110366	zgc:110366 [Source:ZFIN;Acc:ZDB-GENE-050417-302]	0.450599	0.107344	0.716675	0.608453	0.476323	1	0.740566	0.358793	1	80	3.26306	97	4.40618	219	7.24161
ENSDARG00000059773	SRCIN1	si:ch211-278a6.1 [Source:ZFIN;Acc:ZDB-GENE-060503-699]	0.450634	0.0942686	0.681705	0.438769	0.149646	0.819235	1.02704	0.786283	1	708	5.9018	619	5.74641	1938	13.0967
ENSDARG00000039943	tent5ba	terminal nucleotidyltransferase 5ba [Source:ZFIN;Acc:ZDB-GENE-061110-129]	0.450658	0.095975	0.686745	0.368525	0.0723774	0.618145	1.22287	0.919372	1	350	10.5076	257	8.59261	958	23.3162
ENSDARG00000111047	BX323587.1	coronin, actin binding protein, 2Ba [Source:NCBI gene;Acc:560235]	0.450707	0.0968815	0.689668	0.688415	0.645028	1	0.654703	0.216427	1	323	8.21643	443	12.5499	884	18.2301
ENSDARG00000043497	scrn2	secernin 2 [Source:ZFIN;Acc:ZDB-GENE-040724-75]	0.450817	0.0933936	0.678513	0.302623	0.0257989	0.371884	1.4897	0.588168	1	1664	47.3144	1003	31.7611	4553	104.953
ENSDARG00000018530	mapkapk2b	mitogen-activated protein kinase-activated protein kinase 2b [Source:ZFIN;Acc:ZDB-GENE-071018-1]	0.451203	0.0940511	0.680761	0.399122	0.0996679	0.704711	1.13049	0.95145	1	1191	35.3967	946	31.311	3256	78.4496
ENSDARG00000063229	xpo1b	exportin 1 (CRM1 homolog, yeast) b [Source:ZFIN;Acc:ZDB-GENE-070530-6]	0.451361	0.0951722	0.684444	0.489582	0.227885	0.918262	0.921931	0.612246	1	730	8.05493	711	8.73702	1995	17.8459
ENSDARG00000074628	si:dkey-10o6.2	si:dkey-10o6.2 [Source:ZFIN;Acc:ZDB-GENE-070705-284]	0.451525	0.101783	0.697987	0.958327	0.803924	1	0.47116	0.0569108	0.766455	138	4.62422	263	9.81453	377	10.2413
ENSDARG00000102701	eva1ba	eva-1 homolog Ba (C. elegans) [Source:ZFIN;Acc:ZDB-GENE-030131-8941]	0.451882	0.13136	0.768718	0.516846	0.333439	1	0.874306	0.599598	1	37	2.60511	38	2.97963	101	5.76503
ENSDARG00000103743	si:dkeyp-72e1.9	si:dkeyp-72e1.9 [Source:ZFIN;Acc:ZDB-GENE-120215-89]	0.452249	0.0948033	0.683047	0.517076	0.275146	0.970158	0.874628	0.531751	1	1501	39.8983	1541	45.6175	4094	88.222
ENSDARG00000004836	dnajc5ab	DnaJ (Hsp40) homolog, subfamily C, member 5ab [Source:ZFIN;Acc:ZDB-GENE-081021-2]	0.452678	0.0984273	0.695076	0.56769	0.379576	1	0.797404	0.417702	1	349	20.6409	393	25.8852	951	45.5974
ENSDARG00000055897	zgc:154093	zgc:154093 [Source:ZFIN;Acc:ZDB-GENE-061103-517]	0.452823	0.0971995	0.689668	0.388924	0.0914576	0.685665	1.1643	1	1	424	18.4387	327	15.8368	1155	40.7195
ENSDARG00000111106	arl3l1	ADP ribosylation factor like GTPase 3, like 1 [Source:ZFIN;Acc:ZDB-GENE-040426-1649]	0.452861	0.0955766	0.686375	0.154669	0.000383368	0.0218828	2.92795	0.0472842	0.721285	1213	76.3197	372	26.0659	3304	168.528
ENSDARG00000035116	CR925780.1	zgc:113050 [Source:NCBI gene;Acc:550604]	0.453522	0.100408	0.695249	0.62328	0.498168	1	0.727638	0.314515	1	282	5.75115	348	7.90387	767	12.6811
ENSDARG00000116605	BX510912.1	WASH complex subunit 2C [Source:NCBI gene;Acc:567272]	0.453561	0.0976103	0.691178	0.546657	0.334864	1	0.829699	0.462899	1	535	4.57909	579	5.51898	1455	10.0959
ENSDARG00000099617	sdr39u1	short chain dehydrogenase/reductase family 39U, member 1 [Source:ZFIN;Acc:ZDB-GENE-060929-104]	0.45358	0.110088	0.720389	0.498976	0.263236	0.954781	0.909021	0.628027	1	82	3.21174	81	3.53319	223	7.08088
ENSDARG00000099517	adssl1	adenylosuccinate synthase like 1 [Source:ZFIN;Acc:ZDB-GENE-040516-18]	0.453707	0.105709	0.712367	1.34214	0.326815	1	0.338046	0.009732	0.344241	128	3.31305	340	9.80057	348	7.30218
ENSDARG00000116387	hapln3	hyaluronan and proteoglycan link protein 3 [Source:ZFIN;Acc:ZDB-GENE-040426-2089]	0.45378	0.112948	0.729239	1.77232	0.120318	0.752432	0.256038	0.00208217	0.174987	71	2.30723	249	9.01128	193	5.08446
ENSDARG00000037539	tnnc1b	troponin C type 1b (slow) [Source:ZFIN;Acc:ZDB-GENE-040625-62]	0.45378	0.112948	0.729239	2.57662	0.0191033	0.317509	0.176114	0.000151583	0.0576512	71	5.18414	362	29.4362	193	11.4244
ENSDARG00000079636	fam177a1	family with sequence similarity 177 member A1 [Source:ZFIN;Acc:ZDB-GENE-070928-21]	0.453934	0.112085	0.728071	0.609933	0.482211	1	0.744235	0.364957	1	92	5.25716	111	7.06384	250	11.5813
ENSDARG00000031269	rnf123	ring finger protein 123 [Source:ZFIN;Acc:ZDB-GENE-050208-529]	0.454396	0.098883	0.695249	0.565721	0.375072	1	0.803217	0.422148	1	424	3.85498	474	4.79943	1151	8.48374
ENSDARG00000112191	arl2	ADP-ribosylation factor-like 2 [Source:ZFIN;Acc:ZDB-GENE-041010-19]	0.454453	0.107799	0.717265	0.709456	0.707993	1	0.640566	0.208753	1	112	7.1611	157	11.1793	304	15.7576
ENSDARG00000091628	cspp1b	centrosome and spindle pole associated protein 1b [Source:ZFIN;Acc:ZDB-GENE-070912-619]	0.454587	0.0966897	0.689652	0.422533	0.126555	0.769634	1.07586	0.864111	1	2328	39.0965	1943	36.3398	6317	86.0046
ENSDARG00000075156	tbc1d4	TBC1 domain family, member 4 [Source:ZFIN;Acc:ZDB-GENE-030131-9881]	0.454629	0.100764	0.695249	0.485829	0.2266	0.917319	0.93578	0.643781	1	272	3.1328	261	3.34779	738	6.89089
ENSDARG00000003068	gorasp1a	golgi reassembly stacking protein 1a [Source:ZFIN;Acc:ZDB-GENE-030826-23]	0.454635	0.100132	0.695249	0.460049	0.182069	0.870757	0.988231	0.727932	1	394	10.6161	358	10.7425	1069	23.3508
ENSDARG00000094695	si:dkey-204f11.64	si:dkey-204f11.64 [Source:ZFIN;Acc:ZDB-GENE-030131-8332]	0.454947	0.108771	0.718882	0.825278	0.957854	1	0.551264	0.119195	0.963971	97	16.1602	158	29.3148	263	35.5211
ENSDARG00000098942	rp9	RP9, pre-mRNA splicing factor [Source:ZFIN;Acc:ZDB-GENE-041114-42]	0.455083	0.131343	0.768718	0.50681	0.32075	1	0.897936	0.640815	1	38	8.32384	38	9.26997	103	18.2908
ENSDARG00000021891	zbtb7b	zinc finger and BTB domain containing 7B [Source:ZFIN;Acc:ZDB-GENE-040426-1134]	0.455324	0.103274	0.703925	0.285808	0.0213617	0.334421	1.59311	0.510076	1	220	5.56839	124	3.49529	596	12.2295
ENSDARG00000061304	ppp1r9a	protein phosphatase 1, regulatory subunit 9A [Source:ZFIN;Acc:ZDB-GENE-060503-660]	0.455452	0.0997906	0.695249	0.637548	0.528775	1	0.71438	0.2896	1	432	8.09819	543	11.336	1170	17.7806
ENSDARG00000053179	cttnbp2nla	CTTNBP2 N-terminal like a [Source:ZFIN;Acc:ZDB-GENE-140106-51]	0.455721	0.102807	0.702267	0.563641	0.376731	1	0.808531	0.440586	1	208	4.97041	231	6.14745	563	10.9067
ENSDARG00000116249	mob1a	MOB kinase activator 1A [Source:ZFIN;Acc:ZDB-GENE-030131-6506]	0.455757	0.11424	0.730883	0.810993	0.928333	1	0.561973	0.134004	0.991969	92	4.94651	147	8.80203	249	10.8534
ENSDARG00000068123	gkap1	G kinase anchoring protein 1 [Source:ZFIN;Acc:ZDB-GENE-040426-2485]	0.456486	0.102144	0.699543	0.640646	0.536782	1	0.712541	0.29113	1	319	18.2286	402	25.5826	862	39.9325
ENSDARG00000011703	clocka	clock circadian regulator a [Source:ZFIN;Acc:ZDB-GENE-990630-14]	0.456546	0.100184	0.695249	0.711985	0.69677	1	0.641229	0.195516	1	597	7.90782	836	12.3323	1613	17.321
ENSDARG00000009087	cd74a	CD74 molecule, major histocompatibility complex, class II invariant chain a [Source:ZFIN;Acc:ZDB-GENE-000901-1]	0.45668	0.10068	0.695249	0.772664	0.833577	1	0.591046	0.14156	1	572	28.4284	869	48.0985	1545	62.2502
ENSDARG00000114912	cldn7b	claudin 7b [Source:ZFIN;Acc:ZDB-GENE-001103-5]	0.456699	0.112434	0.729167	0.118834	0.000175084	0.0126189	3.84317	0.0228544	0.510905	107	5.85954	25	1.52467	289	12.8302
ENSDARG00000116431	rab11fip4b	RAB11 family interacting protein 4 (class II) b [Source:ZFIN;Acc:ZDB-GENE-080722-8]	0.457978	0.105959	0.712876	0.39696	0.10314	0.712312	1.15371	0.99082	1	212	4.98542	165	4.3212	571	10.8857
ENSDARG00000020944	ezra	ezrin a [Source:ZFIN;Acc:ZDB-GENE-050522-18]	0.458302	0.107382	0.716675	0.336644	0.0496178	0.515479	1.36139	0.747418	1	188	3.73117	124	2.74071	506	8.1413
ENSDARG00000007682	ppdpfa	pancreatic progenitor cell differentiation and proliferation factor a [Source:ZFIN;Acc:ZDB-GENE-030219-204]	0.458423	0.0999643	0.695249	0.413206	0.114659	0.741032	1.10943	0.916926	1	6982	907.553	5651	818.036	18787	1979.73
ENSDARG00000109418	AL845437.1	sterile alpha motif domain containing 11 [Source:NCBI gene;Acc:569122]	0.458478	0.100791	0.695249	0.464478	0.185926	0.871533	0.987082	0.719203	1	1373	27.3412	1249	27.699	3694	59.6348
ENSDARG00000013227	glulc	glutamate-ammonia ligase (glutamine synthase) c [Source:ZFIN;Acc:ZDB-GENE-060929-540]	0.458511	0.111395	0.725792	0.103933	6.43e-05	0.00601842	4.4116	0.00971263	0.344241	113	3.5931	23	0.814467	304	7.83646
ENSDARG00000042815	alkal2b	ALK and LTK ligand 2b [Source:ZFIN;Acc:ZDB-GENE-111115-2]	0.458828	0.108591	0.718882	0.540603	0.336134	1	0.848734	0.510327	1	138	8.32831	146	9.81262	371	18.1513
ENSDARG00000101510	cetn2	centrin, EF-hand protein, 2 [Source:ZFIN;Acc:ZDB-GENE-091118-94]	0.459288	0.121441	0.749085	0.387273	0.110399	0.729464	1.18595	1	1	70	4.78614	53	4.03569	188	10.4208
ENSDARG00000002894	aven	apoptosis, caspase activation inhibitor [Source:ZFIN;Acc:ZDB-GENE-041001-171]	0.459545	0.122064	0.750561	0.437706	0.169885	0.858203	1.04989	0.860345	1	76	2.7832	65	2.65094	204	6.05643
ENSDARG00000043820	nme2a	NME/NM23 nucleoside diphosphate kinase 2a [Source:ZFIN;Acc:ZDB-GENE-030131-7656]	0.459599	0.103486	0.704414	0.338852	0.0479464	0.509431	1.35634	0.741398	1	503	38.635	333	28.4847	1350	84.0625
ENSDARG00000040556	ift20	intraflagellar transport 20 homolog (Chlamydomonas) [Source:ZFIN;Acc:ZDB-GENE-040614-2]	0.459765	0.131292	0.768718	0.599443	0.481009	1	0.766987	0.42521	1	41	3.64641	48	4.75421	110	7.93104
ENSDARG00000035327	ckma	creatine kinase, muscle a [Source:ZFIN;Acc:ZDB-GENE-980526-109]	0.459837	0.102685	0.702018	2.48576	0.0208399	0.330563	0.184989	0.000138858	0.0574937	863	26.7227	4189	144.456	2315	58.1135
ENSDARG00000011648	snrpd1	small nuclear ribonucleoprotein D1 polypeptide [Source:ZFIN;Acc:ZDB-GENE-020419-14]	0.459955	0.120928	0.74769	0.799398	0.912013	1	0.575376	0.154721	1	66	6.50574	103	11.3069	177	14.1443
ENSDARG00000030092	tram2	translocation associated membrane protein 2 [Source:ZFIN;Acc:ZDB-GENE-040426-2024]	0.460121	0.116663	0.73848	0.779533	0.865021	1	0.590251	0.154739	1	94	2.98895	143	5.06386	252	6.49601
ENSDARG00000019541	gpt2l	glutamic pyruvate transaminase (alanine aminotransferase) 2, like [Source:ZFIN;Acc:ZDB-GENE-050302-11]	0.460196	0.114875	0.732984	0.956323	0.811547	1	0.481214	0.0659102	0.799204	97	5.92448	181	12.3115	260	12.8738
ENSDARG00000002190	chmp2bb	charged multivesicular body protein 2Bb [Source:ZFIN;Acc:ZDB-GENE-040426-2539]	0.460232	0.109265	0.719654	0.421483	0.132727	0.784228	1.09193	0.904159	1	197	10.8383	162	9.92579	528	23.5497
ENSDARG00000022340	ufc1	ubiquitin-fold modifier conjugating enzyme 1 [Source:ZFIN;Acc:ZDB-GENE-040801-268]	0.460396	0.131065	0.768718	0.957736	0.816649	1	0.480713	0.0746623	0.830543	53	3.75399	99	7.80921	142	8.15382
ENSDARG00000009447	atp5mc3b	ATP synthase membrane subunit c locus 3b [Source:ZFIN;Acc:ZDB-GENE-020814-1]	0.4606	0.103356	0.703925	0.38514	0.085658	0.669176	1.19593	0.953246	1	907	76.089	681	63.6233	2429	165.195
ENSDARG00000005162	tpm3	tropomyosin 3 [Source:ZFIN;Acc:ZDB-GENE-030826-16]	0.46091	0.105109	0.71071	1.34418	0.317836	1	0.342893	0.00931118	0.337729	417	19.8094	1092	57.7712	1116	42.9788
ENSDARG00000003991	fhl2b	four and a half LIM domains 2b [Source:ZFIN;Acc:ZDB-GENE-041010-121]	0.461227	0.11796	0.741049	1.3797	0.30447	0.992685	0.334296	0.00986359	0.345314	86	3.63307	231	10.8678	230	7.87697
ENSDARG00000025549	ndufaf1	NADH:ubiquinone oxidoreductase complex assembly factor 1 [Source:ZFIN;Acc:ZDB-GENE-050306-9]	0.461573	0.111403	0.725792	0.688339	0.649291	1	0.670561	0.243678	1	174	7.10533	233	10.5961	465	15.3937
ENSDARG00000045760	prmt8b	protein arginine methyltransferase 8b [Source:ZFIN;Acc:ZDB-GENE-030131-7791]	0.461744	0.124486	0.757123	0.161614	0.00159278	0.0619678	2.85707	0.0870806	0.871307	70	2.47165	22	0.8651	187	5.35286
ENSDARG00000099294	si:ch73-199g24.2	si:ch73-199g24.2 [Source:ZFIN;Acc:ZDB-GENE-081105-181]	0.461749	0.103954	0.705759	0.388321	0.0880879	0.677999	1.18909	0.963033	1	1409	95.419	1064	80.2454	3764	206.647
ENSDARG00000020642	gtdc1	glycosyltransferase-like domain containing 1 [Source:ZFIN;Acc:ZDB-GENE-050417-8]	0.462148	0.108678	0.718882	0.568953	0.384794	1	0.812277	0.438067	1	275	7.49509	304	9.22725	734	16.2179
ENSDARG00000092345	si:dkey-57a22.13	si:dkey-57a22.13 [Source:ZFIN;Acc:ZDB-GENE-081104-425]	0.462411	0.107425	0.716675	1.20955	0.441884	1	0.3823	0.0175019	0.452705	367	25.0931	862	65.6371	979	54.2658
ENSDARG00000018159	ano10b	anoctamin 10b [Source:ZFIN;Acc:ZDB-GENE-061013-169]	0.462568	0.13105	0.768718	0.410209	0.140578	0.803415	1.12764	0.966621	1	54	5.47496	43	4.85523	144	11.836
ENSDARG00000039093	got1	glutamic-oxaloacetic transaminase 1, soluble [Source:ZFIN;Acc:ZDB-GENE-040426-2003]	0.462608	0.104763	0.709403	0.417142	0.120322	0.752432	1.10899	0.917514	1	1466	42.1916	1187	38.045	3909	91.2038
ENSDARG00000070412	mtmr7b	myotubularin related protein 7b [Source:ZFIN;Acc:ZDB-GENE-050913-66]	0.462857	0.1105	0.722026	0.342786	0.0547493	0.540777	1.35028	0.752708	1	200	4.165	133	3.08455	533	8.99846
ENSDARG00000113222	elmod1	ELMO/CED-12 domain containing 1 [Source:ZFIN;Acc:ZDB-GENE-070112-262]	0.463077	0.107374	0.716675	0.562184	0.365776	1	0.823711	0.45661	1	455	23.2988	496	28.2851	1212	50.313
ENSDARG00000103428	ogdhb	oxoglutarate (alpha-ketoglutarate) dehydrogenase b (lipoamide) [Source:ZFIN;Acc:ZDB-GENE-090311-8]	0.463574	0.105865	0.712552	0.408371	0.110055	0.72842	1.13518	0.958589	1	1268	14.6471	1003	12.903	3374	31.5962
ENSDARG00000090126	si:ch211-105f12.2	si:ch211-105f12.2 [Source:ZFIN;Acc:ZDB-GENE-131127-333]	0.463802	0.108708	0.718882	0.400342	0.1041	0.715973	1.15851	1	1	329	16.8225	255	14.5208	875	36.271
ENSDARG00000070433	vps18	vacuolar protein sorting 18 homolog (S. cerevisiae) [Source:ZFIN;Acc:ZDB-GENE-020419-33]	0.463983	0.109061	0.719516	0.399514	0.102673	0.711365	1.16137	1	1	410	4.97408	317	4.28295	1090	10.7204
ENSDARG00000013804	capns1b	calpain, small subunit 1 b [Source:ZFIN;Acc:ZDB-GENE-030131-5206]	0.46418	0.111779	0.72716	0.45711	0.182497	0.87087	1.01547	0.782762	1	216	11.9392	191	11.7573	574	25.721
ENSDARG00000105060	rdh8b	retinol dehydrogenase 8b [Source:ZFIN;Acc:ZDB-GENE-040426-1759]	0.464448	0.111348	0.725792	0.420912	0.131064	0.780003	1.10343	0.915121	1	247	9.18763	201	8.3264	656	19.7818
ENSDARG00000035993	sumo3b	small ubiquitin-like modifier 3b [Source:ZFIN;Acc:ZDB-GENE-040718-426]	0.464571	0.113732	0.730505	0.743357	0.773698	1	0.624963	0.189039	1	174	21.665	250	34.6661	462	46.6345
ENSDARG00000054362	ccdc47	coiled-coil domain containing 47 [Source:ZFIN;Acc:ZDB-GENE-040912-15]	0.464893	0.109821	0.72017	0.35321	0.058983	0.559088	1.31619	0.791896	1	450	10.9299	307	8.3042	1194	23.5106
ENSDARG00000052917	si:ch211-202f3.3	si:ch211-202f3.3 [Source:ZFIN;Acc:ZDB-GENE-080917-19]	0.46494	0.116708	0.73848	0.929905	0.854801	1	0.499987	0.074901	0.831884	147	2.3593	264	4.71873	390	5.07442
ENSDARG00000042571	rnaseh1	ribonuclease H1 [Source:ZFIN;Acc:ZDB-GENE-040718-407]	0.464977	0.113001	0.729239	0.499048	0.254253	0.943645	0.931729	0.634108	1	193	8.24159	186	8.84548	512	17.7247
ENSDARG00000075936	sugp1	SURP and G patch domain containing 1 [Source:ZFIN;Acc:ZDB-GENE-070615-33]	0.465069	0.107876	0.717265	0.549248	0.338141	1	0.846738	0.486996	1	860	38.5326	912	45.5071	2281	82.8535
ENSDARG00000056186	eif5a2	eukaryotic translation initiation factor 5A2 [Source:ZFIN;Acc:ZDB-GENE-040426-2405]	0.466455	0.118732	0.742675	1.0428	0.665511	1	0.447311	0.0437911	0.69856	135	10.2363	271	22.8841	357	21.9449
ENSDARG00000104047	si:ch211-262i1.3	si:ch211-262i1.3 [Source:ZFIN;Acc:ZDB-GENE-141222-7]	0.46659	0.11611	0.735783	1.48123	0.230617	0.92041	0.315002	0.00625486	0.280465	174	2.29707	496	7.29226	460	4.9231
ENSDARG00000105882	CABZ01041495.1	limb bud and heart development, like [Source:NCBI gene;Acc:100000094]	0.466951	0.113281	0.729519	0.347868	0.0563017	0.546507	1.34232	0.765822	1	293	18.9387	196	14.1089	774	40.5582
ENSDARG00000088308	notchl	notch homolog, like [Source:ZFIN;Acc:ZDB-GENE-070220-2]	0.466974	0.112503	0.729239	0.538042	0.320215	1	0.867914	0.529054	1	318	4.79172	329	5.52096	840	10.2612
ENSDARG00000046148	tnfaip8l2b	tumor necrosis factor, alpha-induced protein 8-like 2b [Source:ZFIN;Acc:ZDB-GENE-040426-1359]	0.467542	0.140949	0.793993	0.631469	0.555781	1	0.740403	0.374611	1	47	2.97297	57	4.01533	124	6.35871
ENSDARG00000061207	ttc7b	tetratricopeptide repeat domain 7B [Source:ZFIN;Acc:ZDB-GENE-070105-3]	0.467697	0.11016	0.720389	0.35672	0.0596846	0.561858	1.3111	0.795812	1	1117	16.172	765	12.3347	2946	34.578
ENSDARG00000086288	scg3	secretogranin III [Source:ZFIN;Acc:ZDB-GENE-040426-1725]	0.467979	0.109698	0.72017	0.487768	0.222775	0.914479	0.959429	0.671875	1	2746	67.8108	2570	70.6783	7238	144.901
ENSDARG00000116609	BX247888.3	post-GPI attachment to proteins 1 [Source:NCBI gene;Acc:100147850]	0.468028	0.11517	0.733837	0.470263	0.201857	0.889422	0.995249	0.747111	1	225	2.81336	203	2.82679	593	6.01108
ENSDARG00000100968	si:ch211-1a19.3	si:ch211-1a19.3 [Source:ZFIN;Acc:ZDB-GENE-141216-322]	0.468195	0.139904	0.792159	0.942554	0.851976	1	0.49673	0.0834339	0.852911	52	2.56287	94	5.15947	137	5.47392
ENSDARG00000114055	cdk17	cyclin-dependent kinase 17 [Source:ZFIN;Acc:ZDB-GENE-041210-15]	0.468588	0.113039	0.729239	0.291865	0.0221918	0.340191	1.6055	0.485254	1	506	12.2148	283	7.60814	1332	26.0674
ENSDARG00000114589	jam3a	junctional adhesion molecule 3a [Source:ZFIN;Acc:ZDB-GENE-070424-177]	0.468598	0.134208	0.778072	0.706048	0.703948	1	0.663692	0.258209	1	68	2.6634	92	4.013	179	5.68375
ENSDARG00000052846	fsta	follistatin a [Source:ZFIN;Acc:ZDB-GENE-990714-11]	0.469454	0.118612	0.742675	0.808229	0.916442	1	0.580843	0.138149	1	196	7.17773	303	12.3574	515	15.2895
ENSDARG00000112777	jupa	junction plakoglobin a [Source:ZFIN;Acc:ZDB-GENE-991207-22]	0.469657	0.112828	0.729239	0.287508	0.0200677	0.324611	1.63354	0.461136	1	795	12.8818	437	7.88582	2088	27.4282
ENSDARG00000114248	hnrnph3	heterogeneous nuclear ribonucleoprotein H3 (2H9) [Source:ZFIN;Acc:ZDB-GENE-060421-3878]	0.469665	0.128089	0.766295	0.327624	0.0497629	0.516109	1.43355	0.688752	1	91	2.71134	57	1.89135	239	5.77293
ENSDARG00000002193	rho	rhodopsin [Source:ZFIN;Acc:ZDB-GENE-990415-271]	0.469708	0.110948	0.72403	0.327169	0.0381684	0.457506	1.43567	0.64259	1	201453	6712.42	125998	4675.45	529042	14290.6
ENSDARG00000079068	adam12	ADAM metallopeptidase domain 12 [Source:ZFIN;Acc:ZDB-GENE-070809-1]	0.469729	0.11467	0.732739	0.713088	0.699883	1	0.658724	0.219602	1	369	4.6335	503	7.03405	969	9.86421
ENSDARG00000008380	brd7	bromodomain containing 7 [Source:ZFIN;Acc:ZDB-GENE-040426-2687]	0.46978	0.115438	0.733894	0.541534	0.326637	1	0.867497	0.525316	1	342	6.43145	354	7.4138	898	13.6904
ENSDARG00000004714	tcf12	transcription factor 12 [Source:ZFIN;Acc:ZDB-GENE-040516-11]	0.47029	0.112125	0.728071	0.397406	0.0971766	0.699235	1.1834	0.970779	1	2421	53.6275	1837	45.3165	6350	114.031
ENSDARG00000114088	arhgef7a	Rho guanine nucleotide exchange factor (GEF) 7a [Source:ZFIN;Acc:ZDB-GENE-060322-11]	0.471077	0.11745	0.740191	0.401806	0.106246	0.721749	1.1724	0.994279	1	346	4.78119	265	4.07812	906	10.1495
ENSDARG00000115533	ogfod2	2-oxoglutarate and iron-dependent oxygenase domain containing 2 [Source:ZFIN;Acc:ZDB-GENE-061215-54]	0.471477	0.130637	0.768718	1.58741	0.184063	0.870923	0.29701	0.0048694	0.250662	86	2.94006	260	9.89887	225	6.23585
ENSDARG00000098209	si:ch211-199b20.3	si:ch211-199b20.3 [Source:ZFIN;Acc:ZDB-GENE-141215-17]	0.472655	0.121178	0.748345	0.323531	0.041201	0.478029	1.46093	0.631874	1	205	3.14509	126	2.1528	535	6.65409
ENSDARG00000079191	zgc:172122	zgc:172122 [Source:ZFIN;Acc:ZDB-GENE-080208-1]	0.472776	0.128349	0.766911	0.72276	0.733004	1	0.654125	0.224353	1	110	3.53573	151	5.40527	287	7.47865
ENSDARG00000086853	dpyda.3	dihydropyrimidine dehydrogenase a, tandem duplicate 3 [Source:ZFIN;Acc:ZDB-GENE-131121-37]	0.472812	0.119915	0.744664	0.631866	0.520282	1	0.74828	0.348832	1	225	3.78045	270	5.05219	587	7.99567
ENSDARG00000015385	ndufs3	NADH:ubiquinone oxidoreductase core subunit S3 [Source:ZFIN;Acc:ZDB-GENE-050417-274]	0.473192	0.122283	0.751375	0.483489	0.223462	0.914479	0.978702	0.71908	1	206	9.51833	189	9.72546	537	20.1152
ENSDARG00000078169	cacna2d2b	calcium channel, voltage-dependent, alpha 2/delta subunit 2b [Source:ZFIN;Acc:ZDB-GENE-060503-99]	0.474082	0.118449	0.742549	0.847766	0.995143	1	0.559213	0.112984	0.956615	525	5.89745	843	10.546	1366	12.4397
ENSDARG00000017119	vps37a	vacuolar protein sorting 37A [Source:ZFIN;Acc:ZDB-GENE-030131-8312]	0.474111	0.11925	0.743777	0.353024	0.0595997	0.561858	1.343	0.763814	1	344	60.4313	230	44.9973	895	127.462
ENSDARG00000076111	CABZ01072254.1	glucoside xylosyltransferase 1a [Source:NCBI gene;Acc:100333154]	0.474325	0.119495	0.743777	0.196032	0.00223592	0.0778839	2.41963	0.120144	0.965654	353	12.8873	131	5.32617	918	27.1698
ENSDARG00000077176	zgc:174888	zgc:174888 [Source:ZFIN;Acc:ZDB-GENE-030328-33]	0.474429	0.152293	0.803368	1.27979	0.40299	1	0.370707	0.0216804	0.497705	45	2.34488	109	6.32542	117	4.94253
ENSDARG00000101471	fgd4a	FYVE, RhoGEF and PH domain containing 4a [Source:ZFIN;Acc:ZDB-GENE-050420-347]	0.474561	0.12165	0.749612	0.475079	0.209394	0.899455	0.998908	0.747574	1	277	4.49455	249	4.49946	720	9.47096
ENSDARG00000000161	itsn2a	intersectin 2a [Source:ZFIN;Acc:ZDB-GENE-041014-84]	0.474755	0.117742	0.740278	0.566484	0.373411	1	0.838073	0.474892	1	784	5.65465	840	6.7472	2037	11.9107
ENSDARG00000030157	mybpc2a	myosin binding protein C, fast type a [Source:ZFIN;Acc:ZDB-GENE-060901-1]	0.474936	0.125466	0.758974	2.08262	0.0547509	0.540777	0.228047	0.000764929	0.108822	144	1.5047	567	6.59819	374	3.16821
ENSDARG00000003113	ada	adenosine deaminase [Source:ZFIN;Acc:ZDB-GENE-040718-393]	0.474955	0.128611	0.768184	0.460445	0.193661	0.879202	1.03151	0.805899	1	139	4.52941	121	4.39104	361	9.53652
ENSDARG00000045514	atp5f1c	ATP synthase F1 subunit gamma [Source:ZFIN;Acc:ZDB-GENE-030131-8901]	0.475003	0.11747	0.740191	0.439001	0.14879	0.816219	1.08201	0.874725	1	1399	56.4786	1161	52.1979	3633	118.901
ENSDARG00000031618	unm_sa1261	un-named sa1261 [Source:ZFIN;Acc:ZDB-GENE-120411-10]	0.475028	0.120874	0.74769	0.489129	0.231719	0.920763	0.971172	0.700836	1	305	8.79933	282	9.06053	792	18.5238
ENSDARG00000095962	fhdc5	FH2 domain containing 5 [Source:ZFIN;Acc:ZDB-GENE-110411-151]	0.475146	0.121865	0.750223	0.336168	0.0480052	0.509709	1.41342	0.679537	1	255	7.73409	162	5.47191	662	16.2773
ENSDARG00000070256	suz12a	SUZ12, polycomb repressive complex 2 subunit a [Source:ZFIN;Acc:ZDB-GENE-040801-36]	0.47519	0.118562	0.742675	0.432918	0.142172	0.805062	1.09765	0.903595	1	720	12.9432	589	11.7917	1869	27.2378
ENSDARG00000056640	rpia	ribose 5-phosphate isomerase A (ribose 5-phosphate epimerase) [Source:ZFIN;Acc:ZDB-GENE-041114-24]	0.47536	0.120227	0.746302	0.319841	0.0360691	0.44589	1.48624	0.596723	1	432	18.5143	261	12.4572	1121	38.9481
ENSDARG00000003938	rpa1	replication protein A1 [Source:ZFIN;Acc:ZDB-GENE-030912-3]	0.475472	0.119726	0.744095	0.610802	0.471039	1	0.778439	0.384354	1	456	8.95988	526	11.5101	1183	18.8442
ENSDARG00000038151	zgc:92360	zgc:92360 [Source:ZFIN;Acc:ZDB-GENE-040718-470]	0.47585	0.132764	0.773504	0.493923	0.253057	0.942935	0.96341	0.702823	1	103	3.22314	96	3.34555	267	6.77343
ENSDARG00000052782	glrba	glycine receptor, beta a [Source:ZFIN;Acc:ZDB-GENE-010410-2]	0.476173	0.13048	0.768718	0.696962	0.673229	1	0.683212	0.267203	1	105	2.48899	138	3.64307	272	5.22706
ENSDARG00000004105	tie1	tyrosine kinase with immunoglobulin-like and EGF-like domains 1 [Source:ZFIN;Acc:ZDB-GENE-990415-55]	0.47633	0.121104	0.748345	0.750668	0.784907	1	0.634541	0.188736	1	424	4.87873	600	7.68859	1098	10.2423
ENSDARG00000074508	si:dkey-28e7.3	si:dkey-28e7.3 [Source:ZFIN;Acc:ZDB-GENE-141215-28]	0.476395	0.118304	0.74202	0.28628	0.0189187	0.315445	1.66409	0.431837	1	3523	56.7741	1901	34.1173	9122	119.174
ENSDARG00000078929	abhd16a	abhydrolase domain containing 16A [Source:ZFIN;Acc:ZDB-GENE-010601-2]	0.476753	0.120443	0.746962	0.358612	0.0622685	0.573879	1.32944	0.773414	1	647	14.0682	437	10.5821	1674	29.5084
ENSDARG00000013063	oxct1a	3-oxoacid CoA transferase 1a [Source:ZFIN;Acc:ZDB-GENE-040723-3]	0.476765	0.119099	0.743429	0.52831	0.296013	0.985031	0.902435	0.577353	1	1805	270.261	1796	299.48	4670	566.864
ENSDARG00000116040	txn	thioredoxin [Source:ZFIN;Acc:ZDB-GENE-040718-162]	0.476874	0.122431	0.751375	1.79717	0.104387	0.716386	0.265347	0.00187891	0.172959	375	41.8465	1269	157.705	970	87.7516
ENSDARG00000071594	TIMM21	si:dkey-118j18.1 [Source:ZFIN;Acc:ZDB-GENE-120709-89]	0.476959	0.143244	0.797609	0.622754	0.535274	1	0.765886	0.418546	1	58	2.87054	68	3.748	150	6.01842
ENSDARG00000076634	capn10	calpain 10 [Source:ZFIN;Acc:ZDB-GENE-110411-137]	0.476989	0.125716	0.758974	0.869695	0.968507	1	0.548455	0.109621	0.947357	215	3.91254	352	7.13375	556	8.20258
ENSDARG00000103735	elovl1b	ELOVL fatty acid elongase 1b [Source:ZFIN;Acc:ZDB-GENE-040426-2755]	0.477095	0.126026	0.759248	0.585819	0.421222	1	0.814407	0.441566	1	234	8.62272	258	10.5877	605	18.0734
ENSDARG00000005191	ahcy	adenosylhomocysteinase [Source:ZFIN;Acc:ZDB-GENE-031219-6]	0.477539	0.12194	0.750388	0.841904	0.982707	1	0.567213	0.119453	0.964544	626	17.0615	991	30.0796	1617	35.7281
ENSDARG00000052658	pptc7b	PTC7 protein phosphatase homolog b [Source:ZFIN;Acc:ZDB-GENE-081105-111]	0.47772	0.123631	0.753387	0.382737	0.0866143	0.675592	1.24817	0.884519	1	335	13.2973	241	10.6534	865	27.8349
ENSDARG00000090195	mtx3	metaxin 3 [Source:ZFIN;Acc:ZDB-GENE-021210-3]	0.47851	0.123326	0.7533	0.563579	0.368201	1	0.849056	0.496222	1	469	17.6676	496	20.8085	1209	36.9221
ENSDARG00000016923	si:dkey-94f20.4	si:dkey-94f20.4 [Source:ZFIN;Acc:ZDB-GENE-121214-276]	0.4787	0.12278	0.752007	0.490496	0.229978	0.91925	0.975951	0.702122	1	638	34.7772	587	35.6342	1644	72.6493
ENSDARG00000079502	gal3st2	galactose-3-O-sulfotransferase 2 [Source:ZFIN;Acc:ZDB-GENE-131127-533]	0.479072	0.1272	0.763869	0.441104	0.157638	0.838879	1.08607	0.888325	1	254	4.69448	210	4.32243	654	9.79912
ENSDARG00000100753	CABZ01076275.1	scavenger receptor class B, member 2b [Source:NCBI gene;Acc:564077]	0.479134	0.131943	0.770357	0.843912	0.987826	1	0.567753	0.130443	0.980831	141	3.18289	223	5.60611	363	6.64301
ENSDARG00000079249	ogdhl	oxoglutarate dehydrogenase like [Source:ZFIN;Acc:ZDB-GENE-111201-4]	0.479393	0.127255	0.763869	0.408626	0.11517	0.741881	1.17318	1	1	260	3.04801	199	2.59807	669	6.35805
ENSDARG00000114918	tph1a	tryptophan hydroxylase 1 (tryptophan 5-monooxygenase) a [Source:ZFIN;Acc:ZDB-GENE-030317-1]	0.479624	0.122398	0.751375	0.408394	0.109994	0.72842	1.17442	0.9848	1	1406	34.3616	1075	29.2585	3616	71.6428
ENSDARG00000051920	nsmaf	neutral sphingomyelinase (N-SMase) activation associated factor [Source:ZFIN;Acc:ZDB-GENE-050417-342]	0.4797	0.125763	0.758974	0.484385	0.224263	0.915259	0.990328	0.729397	1	343	4.4487	311	4.49215	882	9.27391
ENSDARG00000078694	phlpp1	PH domain and leucine rich repeat protein phosphatase 1 [Source:ZFIN;Acc:ZDB-GENE-131127-271]	0.479924	0.123054	0.7533	0.356482	0.059567	0.561858	1.34628	0.751006	1	1075	8.91083	717	6.61887	2763	18.5672
ENSDARG00000007786	tmx2b	thioredoxin-related transmembrane protein 2b [Source:ZFIN;Acc:ZDB-GENE-040625-105]	0.480126	0.131367	0.768718	0.912971	0.881168	1	0.525894	0.0914241	0.88545	188	7.22006	321	13.7291	483	15.0378
ENSDARG00000018653	acot7	acyl-CoA thioesterase 7 [Source:ZFIN;Acc:ZDB-GENE-040912-42]	0.480196	0.128196	0.766295	0.493029	0.238127	0.928979	0.973971	0.706047	1	269	12.478	248	12.8115	691	25.9853
ENSDARG00000024564	sccpdhb	saccharopine dehydrogenase b [Source:ZFIN;Acc:ZDB-GENE-041010-211]	0.480223	0.137497	0.786147	0.943779	0.827011	1	0.50883	0.082381	0.850944	102	2.80586	180	5.51433	262	5.84281
ENSDARG00000060457	pmp22b	peripheral myelin protein 22b [Source:ZFIN;Acc:ZDB-GENE-060421-4337]	0.480463	0.129022	0.768718	0.650826	0.5639	1	0.738236	0.329481	1	245	40.817	298	55.29	629	84.9536
ENSDARG00000056653	fhl1b	four and a half LIM domains 1b [Source:ZFIN;Acc:ZDB-GENE-031219-1]	0.48059	0.151088	0.802846	0.900948	0.918437	1	0.533427	0.11781	0.961213	60	2.52568	101	4.73482	154	5.25537
ENSDARG00000114065	CR352328.2	mannosidase, alpha, class 2B, member 2 [Source:NCBI gene;Acc:100003570]	0.481348	0.126379	0.760363	0.380856	0.082619	0.655287	1.26386	0.860876	1	487	6.05734	346	4.79274	1248	12.5841
ENSDARG00000009194	col16a1	collagen, type XVI, alpha 1 [Source:ZFIN;Acc:ZDB-GENE-060503-351]	0.481611	0.125028	0.758653	0.382015	0.0822129	0.653359	1.26071	0.863135	1	980	7.33364	698	5.81706	2510	15.2273
ENSDARG00000043483	otx5	orthodenticle homolog 5 [Source:ZFIN;Acc:ZDB-GENE-030508-1]	0.481838	0.149787	0.802452	0.433132	0.206389	0.894411	1.11245	0.830068	1	2661	108.538	2265	102.887	6512	215.331
ENSDARG00000036650	cdadc1	cytidine and dCMP deaminase domain containing 1 [Source:ZFIN;Acc:ZDB-GENE-041114-163]	0.482113	0.13688	0.784307	0.546587	0.350434	1	0.882043	0.55976	1	111	2.59481	113	2.94182	284	5.38217
ENSDARG00000062834	ecsit	ECSIT signalling integrator [Source:ZFIN;Acc:ZDB-GENE-030131-1332]	0.482511	0.138094	0.787263	0.502687	0.266535	0.959184	0.959862	0.697897	1	124	3.23785	116	3.37325	317	6.71043
ENSDARG00000035809	col1a1b	collagen, type I, alpha 1b [Source:ZFIN;Acc:ZDB-GENE-030131-4400]	0.482603	0.124896	0.758441	1.26682	0.381416	1	0.380956	0.0162047	0.439649	4369	35.6408	10298	93.5564	11167	73.8512
ENSDARG00000105362	faim2b	Fas apoptotic inhibitory molecule 2b [Source:ZFIN;Acc:ZDB-GENE-120426-3]	0.483022	0.130676	0.768718	0.56596	0.378303	1	0.853456	0.506069	1	307	16.0681	323	18.8271	784	33.2657
ENSDARG00000003382	cwc25	CWC25 spliceosome-associated protein homolog (S. cerevisiae) [Source:ZFIN;Acc:ZDB-GENE-040426-2817]	0.483208	0.132477	0.772694	0.54354	0.337216	1	0.889001	0.570089	1	199	5.97435	201	6.72029	508	12.3639
ENSDARG00000063242	ttc13	tetratricopeptide repeat domain 13 [Source:ZFIN;Acc:ZDB-GENE-080722-25]	0.483287	0.130797	0.768718	0.396378	0.101914	0.711365	1.21926	0.927419	1	277	3.96674	204	3.25341	707	8.20783
ENSDARG00000039399	nt5c2a	5'-nucleotidase, cytosolic IIa [Source:ZFIN;Acc:ZDB-GENE-030131-3566]	0.483547	0.129811	0.768718	0.805151	0.906659	1	0.600567	0.153298	1	412	8.8286	616	14.7004	1051	18.258
ENSDARG00000098674	ppfia1	protein tyrosine phosphatase, receptor type, f polypeptide (PTPRF), interacting protein (liprin), alpha 1 [Source:ZFIN;Acc:ZDB-GENE-080214-4]	0.483659	0.126191	0.759526	0.458766	0.176457	0.864865	1.05426	0.828826	1	3136	69.3355	2671	65.7671	7998	143.356
ENSDARG00000096849	si:dkey-16p21.8	si:dkey-16p21.8 [Source:ZFIN;Acc:ZDB-GENE-131121-428]	0.483731	0.221621	0.909251	0.350165	0.130877	0.780003	1.38144	0.832809	1	20	4.2245	13	3.05804	51	8.73316
ENSDARG00000116685	sybl1	synaptobrevin-like 1 [Source:ZFIN;Acc:ZDB-GENE-040426-1055]	0.484595	0.136995	0.784307	0.732149	0.751173	1	0.66188	0.229746	1	143	7.65381	194	11.5637	364	15.7942
ENSDARG00000110069	pdgfaa	platelet-derived growth factor alpha polypeptide a [Source:ZFIN;Acc:ZDB-GENE-030918-2]	0.484595	0.164802	0.827835	0.858577	1	1	0.564417	0.151987	1	44	2.66902	70	4.72881	112	5.50773
ENSDARG00000104403	oscp1a	organic solute carrier partner 1a [Source:ZFIN;Acc:ZDB-GENE-080204-2]	0.484788	0.141316	0.795203	0.221955	0.0076117	0.175437	2.18417	0.214401	1	90	2.71575	37	1.24338	229	5.60194
ENSDARG00000113754	casp3a	caspase 3, apoptosis-related cysteine peptidase a [Source:ZFIN;Acc:ZDB-GENE-011210-1]	0.48548	0.133192	0.775155	0.621577	0.497421	1	0.781045	0.389546	1	294	12.2884	338	15.7333	747	25.3118
ENSDARG00000055115	dtnbp1a	dystrobrevin binding protein 1a [Source:ZFIN;Acc:ZDB-GENE-040426-1036]	0.485554	0.131313	0.768718	0.744388	0.770332	1	0.652287	0.210597	1	470	15.3153	647	23.4794	1194	31.5418
ENSDARG00000012840	alg9	ALG9, alpha-1,2-mannosyltransferase [Source:ZFIN;Acc:ZDB-GENE-040426-1270]	0.48558	0.130005	0.768718	0.526487	0.294353	0.984534	0.922303	0.612612	1	757	14.5361	737	15.7607	1923	29.9356
ENSDARG00000115840	lrit3a	info leucine-rich repeat, immunoglobulin-like and transmembrane domains 3a [Source:ZFIN;Acc:ZDB-GENE-080723-63]	0.485658	0.130041	0.768718	0.407571	0.11054	0.729779	1.19159	0.959872	1	702	13.0356	529	10.9397	1783	26.8412
ENSDARG00000115790	krt4	keratin 4 [Source:ZFIN;Acc:ZDB-GENE-000607-83]	0.485692	0.129143	0.768718	0.139708	0.000183758	0.0131231	3.47649	0.0194132	0.474019	1297	30.9309	335	8.89716	3294	63.6841
ENSDARG00000059857	blvra	biliverdin reductase A [Source:ZFIN;Acc:ZDB-GENE-060929-312]	0.48615	0.156758	0.814173	0.6707	0.632101	1	0.72484	0.350643	1	67	2.70484	83	3.73163	170	5.56379
ENSDARG00000114689	camkk1b	calcium/calmodulin-dependent protein kinase kinase 1, alpha b [Source:ZFIN;Acc:ZDB-GENE-080722-13]	0.486332	0.131496	0.768718	0.238309	0.00702045	0.166616	2.04076	0.228042	1	550	14.4251	242	7.0685	1395	29.6611
ENSDARG00000112347	rpf1	ribosome production factor 1 homolog [Source:ZFIN;Acc:ZDB-GENE-040625-177]	0.487121	0.144208	0.797609	0.577489	0.413479	1	0.843515	0.508686	1	124	6.18881	132	7.33692	314	12.7049
ENSDARG00000019564	asap2b	ArfGAP with SH3 domain, ankyrin repeat and PH domain 2b [Source:ZFIN;Acc:ZDB-GENE-030131-5060]	0.487149	0.135594	0.78184	0.505192	0.261073	0.950463	0.964286	0.689418	1	218	2.51574	203	2.60892	552	5.16422
ENSDARG00000078983	fam118b	family with sequence similarity 118 member B [Source:ZFIN;Acc:ZDB-GENE-060810-6]	0.487158	0.131827	0.770051	0.39303	0.0951938	0.695066	1.2395	0.893822	1	577	18.9061	418	15.2531	1461	38.809
ENSDARG00000022260	si:ch211-57i17.1	si:ch211-57i17.1 [Source:ZFIN;Acc:ZDB-GENE-041014-259]	0.487383	0.13368	0.776525	0.730334	0.738249	1	0.667343	0.229348	1	437	15.2032	588	22.7817	1106	31.1936
ENSDARG00000038938	itprid2	ITPR interacting domain containing 2 [Source:ZFIN;Acc:ZDB-GENE-090824-1]	0.487824	0.134245	0.778072	0.416468	0.122495	0.758936	1.17134	0.990905	1	437	50.5124	335	43.1237	1105	103.546
ENSDARG00000059128	uqcrh	ubiquinol-cytochrome c reductase hinge protein [Source:ZFIN;Acc:ZDB-GENE-051030-93]	0.488332	0.139734	0.791707	0.59681	0.450732	1	0.818237	0.459661	1	154	20.2401	169	24.7362	389	41.4473
ENSDARG00000029291	ipmkb	inositol polyphosphate multikinase b [Source:ZFIN;Acc:ZDB-GENE-061215-5]	0.488454	0.137919	0.786553	0.493838	0.243019	0.934404	0.989097	0.739053	1	217	6.88152	197	6.95738	548	14.0884
ENSDARG00000115320	clic2	chloride intracellular channel 2 [Source:ZFIN;Acc:ZDB-GENE-040718-299]	0.488521	0.144756	0.797609	0.553116	0.358882	1	0.883216	0.56414	1	120	5.9143	122	6.69633	303	12.1066
ENSDARG00000057058	minpp1a	multiple inositol-polyphosphate phosphatase 1a [Source:ZFIN;Acc:ZDB-GENE-060929-1194]	0.488569	0.147591	0.799724	0.527941	0.317805	1	0.925424	0.657575	1	101	2.59715	98	2.80645	255	5.31584
ENSDARG00000105209	MPRIP	si:ch73-103b11.2 [Source:ZFIN;Acc:ZDB-GENE-080917-14]	0.488582	0.131696	0.769573	0.642491	0.536309	1	0.760449	0.350708	1	2937	38.9469	3468	51.2156	7415	79.7142
ENSDARG00000014915	ndufab1b	NADH:ubiquinone oxidoreductase subunit AB1b [Source:ZFIN;Acc:ZDB-GENE-030131-4437]	0.488696	0.140494	0.793292	0.350808	0.0611236	0.567474	1.39306	0.714169	1	166	12.7503	107	9.15275	419	26.0905
ENSDARG00000116199	BX005372.1	BX005372.1	0.488858	0.150795	0.802846	0.930587	0.857024	1	0.525323	0.0984052	0.908447	86	7.88574	147	15.0112	217	16.1309
ENSDARG00000103200	gpr107	G protein-coupled receptor 107 [Source:ZFIN;Acc:ZDB-GENE-061103-130]	0.489033	0.134968	0.779951	0.686862	0.640186	1	0.711983	0.286839	1	425	9.2411	536	12.9794	1072	18.8967
ENSDARG00000109877	ccz1	CCZ1 homolog, vacuolar protein trafficking and biogenesis associated [Source:ZFIN;Acc:ZDB-GENE-040426-698]	0.489362	0.144643	0.797609	0.77469	0.850509	1	0.631687	0.197917	1	121	2.89729	172	4.58659	305	5.92055
ENSDARG00000110853	elk3	ELK3, ETS-domain protein [Source:ZFIN;Acc:ZDB-GENE-030716-2]	0.489611	0.13679	0.784307	0.266291	0.0139128	0.264073	1.83863	0.326345	1	387	11.1924	189	6.08733	975	22.8597
ENSDARG00000077549	aifm2	apoptosis-inducing factor, mitochondrion-associated, 2 [Source:ZFIN;Acc:ZDB-GENE-050506-76]	0.489865	0.154723	0.809531	0.308923	0.0389389	0.462067	1.58572	0.558985	1	83	2.62507	47	1.65544	209	5.35876
ENSDARG00000116214	zgc:110319	zgc:110319 [Source:ZFIN;Acc:ZDB-GENE-050417-345]	0.489865	0.154723	0.809531	0.78874	0.882164	1	0.621072	0.201216	1	83	3.82013	120	6.15087	209	7.79834
ENSDARG00000104231	opn9	opsin 9 [Source:ZFIN;Acc:ZDB-GENE-141216-390]	0.49005	0.139193	0.790008	0.256054	0.0116304	0.234864	1.91385	0.289358	1	292	6.61677	137	3.45731	735	13.5022
ENSDARG00000013750	eno1b	enolase 1b, (alpha) [Source:ZFIN;Acc:ZDB-GENE-040426-1651]	0.490327	0.133948	0.777502	0.244224	0.00763946	0.175708	2.0077	0.233504	1	1943	52.9562	869	26.3766	4888	108.002
ENSDARG00000113557	fam167b	family with sequence similarity 167 member B [Source:ZFIN;Acc:ZDB-GENE-131121-390]	0.490367	0.135571	0.78184	0.217673	0.00396951	0.115017	2.25277	0.153501	1	710	43.2903	283	19.2164	1786	88.2814
ENSDARG00000115163	AL627263.1	AL627263.1	0.490558	0.13828	0.787553	0.376224	0.0794617	0.644919	1.3039	0.808979	1	379	5.63905	261	4.32476	953	11.4952
ENSDARG00000007065	mrps18b	mitochondrial ribosomal protein S18B [Source:ZFIN;Acc:ZDB-GENE-050417-278]	0.490603	0.155709	0.812232	0.80394	0.912013	1	0.610248	0.185759	1	70	3.40742	103	5.58367	176	6.94537
ENSDARG00000056649	htatsf1	HIV-1 Tat specific factor 1 [Source:ZFIN;Acc:ZDB-GENE-040426-1578]	0.49068	0.143995	0.797609	0.702041	0.682335	1	0.698934	0.282043	1	144	3.77676	185	5.40361	362	7.697
ENSDARG00000022518	pex5la	peroxisomal biogenesis factor 5-like a [Source:ZFIN;Acc:ZDB-GENE-070705-298]	0.490717	0.143816	0.797609	0.220844	0.00608173	0.151946	2.22201	0.185661	1	146	3.48884	59	1.57013	367	7.10968
ENSDARG00000109792	BX957346.4	BX957346.4	0.490906	0.136834	0.784307	0.448316	0.163975	0.849515	1.095	0.895569	1	589	18.4314	483	16.8323	1480	37.5456
ENSDARG00000041505	itm2bb	integral membrane protein 2Bb [Source:ZFIN;Acc:ZDB-GENE-040426-2139]	0.490945	0.135839	0.782574	0.632392	0.51565	1	0.77633	0.378023	1	798	37.0166	923	47.6815	2005	75.3986
ENSDARG00000104888	si:dkey-28i19.1	si:dkey-28i19.1 [Source:ZFIN;Acc:ZDB-GENE-110914-21]	0.491075	0.139105	0.790008	0.11494	6.62e-05	0.00606794	4.27244	0.00778383	0.312331	295	72.6967	62	17.0153	741	148.036
ENSDARG00000044923	ube2w	ubiquitin-conjugating enzyme E2W (putative) [Source:ZFIN;Acc:ZDB-GENE-050506-94]	0.491223	0.170371	0.833959	0.705097	0.719907	1	0.696674	0.309795	1	45	3.50189	58	5.02658	113	7.12893
ENSDARG00000096971	si:dkey-206p8.1	si:dkey-206p8.1 [Source:ZFIN;Acc:ZDB-GENE-131127-460]	0.491247	0.143766	0.797609	0.568126	0.384232	1	0.864679	0.533435	1	182	39.8668	189	46.1059	457	81.1543
ENSDARG00000043457	gapdh	glyceraldehyde-3-phosphate dehydrogenase [Source:ZFIN;Acc:ZDB-GENE-030115-1]	0.491296	0.136045	0.782711	2.66831	0.0140257	0.265572	0.184123	0.000133373	0.0574937	885	195.062	4316	1059.41	2222	397.035
ENSDARG00000003208	pomk	protein-O-mannose kinase [Source:ZFIN;Acc:ZDB-GENE-041114-119]	0.491427	0.14522	0.799065	0.602381	0.461973	1	0.815807	0.45552	1	149	5.06455	164	6.20802	374	10.3058
ENSDARG00000006617	napga	N-ethylmaleimide-sensitive factor attachment protein, gamma a [Source:ZFIN;Acc:ZDB-GENE-050320-46]	0.491596	0.145433	0.799212	0.53068	0.313669	0.997767	0.926351	0.631874	1	163	6.23969	158	6.73577	409	12.6927
ENSDARG00000116569	tmtc2a	transmembrane and tetratricopeptide repeat containing 2a [Source:ZFIN;Acc:ZDB-GENE-041210-299]	0.491943	0.138483	0.788043	0.343176	0.0509967	0.52164	1.4335	0.653087	1	538	7.53111	337	5.25366	1349	15.3089
ENSDARG00000005154	aspa	aspartoacylase [Source:ZFIN;Acc:ZDB-GENE-080204-11]	0.49221	0.142053	0.795935	0.255215	0.0116929	0.235363	1.92861	0.287158	1	247	9.24578	115	4.79401	619	18.7842
ENSDARG00000045372	ngdn	neuroguidin, EIF4E binding protein [Source:ZFIN;Acc:ZDB-GENE-031030-13]	0.492369	0.151596	0.802846	0.357861	0.0726315	0.618376	1.37587	0.766387	1	95	3.55607	62	2.5846	238	7.22236
ENSDARG00000010186	myo3a	myosin IIIA [Source:ZFIN;Acc:ZDB-GENE-041026-4]	0.492523	0.137075	0.784307	0.318979	0.0343712	0.434371	1.54406	0.536377	1	1116	7.4919	649	4.85207	2795	15.2113
ENSDARG00000076801	arap3	ArfGAP with RhoGAP domain, ankyrin repeat and PH domain 3 [Source:ZFIN;Acc:ZDB-GENE-091019-1]	0.493406	0.139421	0.79022	0.469394	0.196244	0.879722	1.05115	0.825422	1	590	4.19152	504	3.98754	1475	8.49507
ENSDARG00000030139	sdhdb	succinate dehydrogenase complex, subunit D, integral membrane protein b [Source:ZFIN;Acc:ZDB-GENE-040822-17]	0.493406	0.151335	0.802846	0.512024	0.284204	0.974942	0.963638	0.701817	1	132	9.81998	123	10.1905	330	19.9024
ENSDARG00000103523	nudt6	nudix (nucleoside diphosphate linked moiety X)-type motif 6 [Source:ZFIN;Acc:ZDB-GENE-070410-44]	0.493406	0.160055	0.821773	0.676294	0.630922	1	0.729573	0.338441	1	78	2.77067	96	3.79765	195	5.61539
ENSDARG00000110569	BX530059.1	BX530059.1	0.493706	0.141229	0.794999	0.578234	0.402653	1	0.853818	0.504982	1	329	15.629	346	18.3048	822	31.6564
ENSDARG00000038859	rgs20	regulator of G protein signaling 20 [Source:ZFIN;Acc:ZDB-GENE-040718-128]	0.493874	0.145471	0.799212	0.271095	0.0168541	0.291658	1.82177	0.355064	1	211	16.9018	104	9.27768	527	34.2229
ENSDARG00000021345	prph2lb	peripherin 2-like b [Source:ZFIN;Acc:ZDB-GENE-041001-147]	0.494149	0.145049	0.79869	0.672379	0.609613	1	0.734926	0.325452	1	266	8.74003	325	11.8924	664	17.687
ENSDARG00000014138	acot8	acyl-CoA thioesterase 8 [Source:ZFIN;Acc:ZDB-GENE-041010-174]	0.49484	0.164138	0.827779	0.31947	0.0474787	0.507402	1.54894	0.594519	1	69	2.5426	40	1.64151	172	5.13822
ENSDARG00000061259	sost	sclerostin [Source:ZFIN;Acc:ZDB-GENE-110411-139]	0.494977	0.152454	0.803368	0.454991	0.190732	0.876407	1.08788	0.911626	1	126	7.06353	104	6.49291	314	14.2704
ENSDARG00000018397	hpca	hippocalcin [Source:ZFIN;Acc:ZDB-GENE-040426-1683]	0.495101	0.142057	0.795935	0.64844	0.553591	1	0.763525	0.36211	1	409	24.9376	481	32.6612	1019	50.3688
ENSDARG00000115754	mrrf	mitochondrial ribosome recycling factor [Source:ZFIN;Acc:ZDB-GENE-040704-12]	0.495105	0.140606	0.793292	0.78788	0.866627	1	0.628401	0.180283	1	816	37.4114	1166	59.5343	2033	75.5626
ENSDARG00000045304	mtfr1	mitochondrial fission regulator 1 [Source:ZFIN;Acc:ZDB-GENE-041212-86]	0.495143	0.166945	0.828182	0.599795	0.478606	1	0.825522	0.515107	1	57	4.13638	62	5.01063	142	8.35391
ENSDARG00000011196	dnajc11a	DnaJ (Hsp40) homolog, subfamily C, member 11a [Source:ZFIN;Acc:ZDB-GENE-030131-1673]	0.49519	0.145876	0.799308	0.509246	0.271664	0.9655	0.972399	0.70851	1	222	4.65594	205	4.7881	553	9.40233
ENSDARG00000102777	thbs4a	thrombospondin 4a [Source:ZFIN;Acc:ZDB-GENE-080215-11]	0.495609	0.149835	0.802452	2.74131	0.0126275	0.248629	0.180792	0.000138977	0.0574937	180	2.23885	894	12.3836	448	4.51738
ENSDARG00000062515	tecpr1a	tectonin beta-propeller repeat containing 1a [Source:ZFIN;Acc:ZDB-GENE-070112-1792]	0.495642	0.153245	0.80478	0.539529	0.329873	1	0.918657	0.62869	1	133	3.83709	130	4.17684	331	7.74165
ENSDARG00000062794	trim36	tripartite motif containing 36 [Source:ZFIN;Acc:ZDB-GENE-040426-2936]	0.495659	0.148825	0.800739	0.555135	0.359612	1	0.892863	0.585546	1	176	5.12347	177	5.73825	438	10.3367
ENSDARG00000009939	micu2	mitochondrial calcium uptake 2 [Source:ZFIN;Acc:ZDB-GENE-030131-3374]	0.495825	0.148591	0.800646	0.498311	0.249019	0.941945	0.99501	0.740656	1	205	7.17416	185	7.21014	510	14.4691
ENSDARG00000074703	ccdc97	coiled-coil domain containing 97 [Source:ZFIN;Acc:ZDB-GENE-131127-366]	0.495865	0.151242	0.802846	0.52028	0.298375	0.987244	0.953072	0.678744	1	121	3.95376	114	4.14844	301	7.97347
ENSDARG00000106760	golim4a	golgi integral membrane protein 4a [Source:ZFIN;Acc:ZDB-GENE-041026-2]	0.496415	0.158913	0.819296	1.27879	0.381039	1	0.388191	0.0231069	0.513953	99	6.92919	229	17.85	246	13.9585
ENSDARG00000089428	rab12	RAB12, member RAS oncogene family [Source:ZFIN;Acc:ZDB-GENE-050522-555]	0.496445	0.149494	0.801941	0.631856	0.525281	1	0.785694	0.402911	1	196	9.82376	224	12.5033	487	19.7882
ENSDARG00000062854	sdk1b	sidekick cell adhesion molecule 1b [Source:ZFIN;Acc:ZDB-GENE-090311-17]	0.496598	0.143247	0.797609	0.315038	0.033216	0.427219	1.57631	0.51103	1	560	3.38478	319	2.14728	1391	6.81594
ENSDARG00000055518	pygma	phosphorylase, glycogen, muscle A [Source:ZFIN;Acc:ZDB-GENE-050522-482]	0.496991	0.14565	0.799308	2.0996	0.0510769	0.52212	0.236707	0.000897363	0.120024	305	4.27963	1157	18.0798	757	8.61108
ENSDARG00000099717	si:rp71-1h20.9	si:rp71-1h20.9 [Source:ZFIN;Acc:ZDB-GENE-131127-386]	0.497088	0.174304	0.837915	0.574093	0.417385	1	0.865867	0.556146	1	54	7.88574	56	9.10734	134	15.8639
ENSDARG00000027009	zgc:85777	zgc:85777 [Source:ZFIN;Acc:ZDB-GENE-040426-2210]	0.49713	0.143939	0.797609	0.489356	0.228955	0.918405	1.01588	0.770604	1	534	14.5877	472	14.3596	1325	29.3439
ENSDARG00000037030	casz1	castor zinc finger 1 [Source:ZFIN;Acc:ZDB-GENE-060130-108]	0.497232	0.141594	0.795935	0.496818	0.2382	0.928979	1.00083	0.740831	1	3093	23.3477	2775	23.3283	7673	46.9554
ENSDARG00000088168	ablim3	actin binding LIM protein family, member 3 [Source:ZFIN;Acc:ZDB-GENE-070112-1122]	0.497398	0.143929	0.797609	0.865134	0.97236	1	0.574937	0.126373	0.976601	623	10.758	973	18.7116	1545	21.6285
ENSDARG00000020895	bag1	BCL2 associated athanogene 1 [Source:ZFIN;Acc:ZDB-GENE-050309-89]	0.497495	0.162381	0.825301	0.758963	0.824392	1	0.655493	0.24069	1	73	4.17144	100	6.36382	181	8.38489
ENSDARG00000010524	si:ch211-282j22.3	si:ch211-282j22.3 [Source:ZFIN;Acc:ZDB-GENE-091113-49]	0.497734	0.14603	0.799308	0.59769	0.443631	1	0.832763	0.472191	1	345	4.86977	372	5.84773	855	9.78389
ENSDARG00000001437	slc2a1a	solute carrier family 2 (facilitated glucose transporter), member 1a [Source:ZFIN;Acc:ZDB-GENE-030131-3158]	0.497864	0.149032	0.800739	0.223437	0.00580206	0.147312	2.22821	0.173033	1	201	4.86207	81	2.18205	498	9.76584
ENSDARG00000045904	nr2e3	nuclear receptor subfamily 2, group E, member 3 [Source:ZFIN;Acc:ZDB-GENE-041114-63]	0.497919	0.14287	0.797609	0.405081	0.106047	0.721749	1.22918	0.904816	1	1655	45.8462	1209	37.2981	4100	92.0757
ENSDARG00000006408	hmgb3b	high mobility group box 3b [Source:ZFIN;Acc:ZDB-GENE-050417-290]	0.49835	0.144742	0.797609	0.594066	0.431721	1	0.838879	0.477332	1	625	37.1502	669	44.2855	1547	74.5464
ENSDARG00000092467	si:ch73-46j18.5	si:ch73-46j18.5 [Source:ZFIN;Acc:ZDB-GENE-030131-7892]	0.498554	0.144519	0.797609	0.735519	0.749908	1	0.677826	0.238516	1	736	217.646	975	321.095	1821	436.555
ENSDARG00000109989	CR753885.1	ankyrin repeat domain 33ba [Source:NCBI gene;Acc:568270]	0.499149	0.145365	0.799212	0.499412	0.244809	0.937008	0.999473	0.742726	1	817	20.1753	734	20.1859	2019	40.4194
ENSDARG00000054537	nhsl1a	NHS-like 1a [Source:ZFIN;Acc:ZDB-GENE-050411-25]	0.499265	0.144127	0.797609	0.487136	0.221862	0.913512	1.0249	0.780937	1	2454	123.521	2150	120.52	6063	247.405
ENSDARG00000073732	myh14	myosin, heavy chain 14, non-muscle [Source:ZFIN;Acc:ZDB-GENE-100921-1]	0.499314	0.143936	0.797609	0.401001	0.100885	0.707008	1.24517	0.881391	1	3837	22.5578	2767	18.1163	9479	45.1777
ENSDARG00000070666	rhol	rhodopsin, like [Source:ZFIN;Acc:ZDB-GENE-070424-6]	0.499399	0.144802	0.797609	0.518424	0.2779	0.971037	0.963303	0.679484	1	1400	46.517	1305	48.2891	3458	93.146
ENSDARG00000089824	lpar4	lysophosphatidic acid receptor 4 [Source:ZFIN;Acc:ZDB-GENE-120201-1]	0.499423	0.168417	0.830622	0.603098	0.484101	1	0.828096	0.500741	1	83	2.78123	90	3.35858	205	5.56889
ENSDARG00000113280	amt	aminomethyltransferase [Source:ZFIN;Acc:ZDB-GENE-041010-114]	0.499652	0.160059	0.821773	0.452111	0.184015	0.870923	1.10515	0.922974	1	96	4.28508	78	3.87737	237	8.57614
ENSDARG00000115626	rchy1	ring finger and CHY zinc finger domain containing 1 [Source:ZFIN;Acc:ZDB-GENE-040801-73]	0.500227	0.162994	0.827305	0.620391	0.51349	1	0.80631	0.457934	1	88	3.92799	98	4.87157	217	7.85241
ENSDARG00000034957	hddc2	HD domain containing 2 [Source:ZFIN;Acc:ZDB-GENE-050522-394]	0.500455	0.167318	0.828182	0.416042	0.14682	0.812816	1.2029	0.973234	1	71	5.33791	53	4.43755	175	10.6661
ENSDARG00000089458	rp1l1a	retinitis pigmentosa 1-like 1a [Source:ZFIN;Acc:ZDB-GENE-120711-1]	0.50086	0.146714	0.7997	0.462012	0.182471	0.87087	1.08408	0.878307	1	1223	6.04025	1013	5.57176	3012	12.0598
ENSDARG00000113326	leng8	leukocyte receptor cluster (LRC) member 8 [Source:ZFIN;Acc:ZDB-GENE-070410-6]	0.500861	0.145985	0.799308	0.606436	0.456389	1	0.825909	0.451794	1	2580	36.3307	2805	43.9888	6354	72.5366
ENSDARG00000110892	cfd	complement factor D (adipsin) [Source:ZFIN;Acc:ZDB-GENE-050522-411]	0.501086	0.148468	0.800646	1.01595	0.698388	1	0.493219	0.0642728	0.792953	535	25.3132	974	51.3224	1317	50.5167
ENSDARG00000104672	CABZ01074397.1	NACHT, LRR and PYD domains-containing protein 3-like [Source:NCBI gene;Acc:100535428]	0.501322	0.147598	0.799724	2.85199	0.00951813	0.204979	0.17578	9.39e-05	0.0544096	988	11.2588	5047	64.0508	2431	22.4583
ENSDARG00000068863	si:dkey-98f17.5	si:dkey-98f17.5 [Source:ZFIN;Acc:ZDB-GENE-060526-354]	0.501429	0.17853	0.845979	2.54641	0.0217547	0.336725	0.196916	0.00044473	0.0812917	50	1.34416	228	6.82607	123	2.68066
ENSDARG00000044255	rbm18	RNA binding motif protein 18 [Source:ZFIN;Acc:ZDB-GENE-040426-1764]	0.501744	0.151299	0.802846	0.502738	0.253263	0.942935	0.998024	0.747794	1	349	21.8422	314	21.8855	858	43.5326
ENSDARG00000007377	odc1	ornithine decarboxylase 1 [Source:ZFIN;Acc:ZDB-GENE-010816-1]	0.501804	0.147639	0.799724	0.356973	0.0597064	0.561858	1.40572	0.679006	1	1434	36.7148	916	26.1181	3525	73.1655
ENSDARG00000038910	pccb	propionyl-CoA carboxylase subunit beta [Source:ZFIN;Acc:ZDB-GENE-040426-2467]	0.502012	0.160031	0.821773	0.487192	0.23546	0.925741	1.03042	0.807302	1	140	2.97843	122	2.8905	344	5.93298
ENSDARG00000045928	psma4	proteasome subunit alpha 4 [Source:ZFIN;Acc:ZDB-GENE-040426-1932]	0.502032	0.153032	0.80478	0.772359	0.835294	1	0.649998	0.209599	1	291	13.1379	402	20.2122	715	26.1694
ENSDARG00000021483	cdc14b	cell division cycle 14B [Source:ZFIN;Acc:ZDB-GENE-040426-820]	0.502139	0.153387	0.805216	0.502483	0.254399	0.943947	0.999316	0.746658	1	276	6.84423	248	6.84891	678	13.6301
ENSDARG00000053878	inpp5l	inositol polyphosphate-5-phosphatase L [Source:ZFIN;Acc:ZDB-GENE-051127-29]	0.502152	0.152417	0.803368	0.47862	0.212738	0.905862	1.04917	0.832522	1	333	9.92173	285	9.45677	818	19.7584
ENSDARG00000102145	ccdc77	coiled-coil domain containing 77 [Source:ZFIN;Acc:ZDB-GENE-050913-54]	0.502543	0.17907	0.8461	0.366326	0.091186	0.685217	1.37185	0.787739	1	55	2.60577	36	1.89946	135	5.18516
ENSDARG00000018032	scn8ab	sodium channel, voltage gated, type VIII, alpha subunit b [Source:ZFIN;Acc:ZDB-GENE-060906-2]	0.503476	0.151733	0.802846	0.473363	0.202508	0.88967	1.06361	0.847798	1	520	3.1398	439	2.95201	1274	6.23626
ENSDARG00000062812	glsa	glutaminase a [Source:ZFIN;Acc:ZDB-GENE-050204-3]	0.503619	0.151974	0.802846	0.612154	0.472732	1	0.822699	0.452159	1	503	10.0503	549	12.2163	1232	19.9562
ENSDARG00000025974	magi3b	membrane associated guanylate kinase, WW and PDZ domain containing 3b [Source:ZFIN;Acc:ZDB-GENE-060503-301]	0.503939	0.150558	0.802846	0.507625	0.258655	0.947914	0.992738	0.729149	1	1110	11.7756	1004	11.8617	2717	23.3671
ENSDARG00000060197	atp2c1	ATPase secretory pathway Ca2+ transporting 1 [Source:ZFIN;Acc:ZDB-GENE-060503-615]	0.504017	0.151177	0.802846	0.502221	0.249851	0.941945	1.00358	0.747363	1	798	10.2267	714	10.1903	1953	20.2904
ENSDARG00000022939	ino80e	INO80 complex subunit E [Source:ZFIN;Acc:ZDB-GENE-040426-1818]	0.504211	0.17823	0.845955	0.892419	0.938979	1	0.564993	0.147358	1	56	2.85518	89	5.05348	137	5.66268
ENSDARG00000087911	psme4a	proteasome activator subunit 4a [Source:ZFIN;Acc:ZDB-GENE-091204-452]	0.50436	0.150326	0.802846	0.20102	0.00224778	0.0781227	2.50901	0.0951882	0.900378	2118	13.8109	758	5.50453	5180	27.383
ENSDARG00000074184	arhgap32b	Rho GTPase activating protein 32b [Source:ZFIN;Acc:ZDB-GENE-091204-147]	0.504496	0.151233	0.802846	0.430237	0.137463	0.796353	1.1726	0.987919	1	1110	6.72976	850	5.73918	2714	13.3396
ENSDARG00000011973	slc35d1a	solute carrier family 35 (UDP-GlcA/UDP-GalNAc transporter), member D1a [Source:ZFIN;Acc:ZDB-GENE-040826-5]	0.50462	0.167089	0.828182	0.541164	0.338061	1	0.932472	0.661954	1	108	3.79077	104	4.06529	264	7.51213
ENSDARG00000041137	dhrs13a.3	dehydrogenase/reductase (SDR family) member 13a, duplicate 3 [Source:ZFIN;Acc:ZDB-GENE-041114-134]	0.50462	0.167089	0.828182	0.96785	0.792584	1	0.521382	0.0957281	0.904145	108	4.00467	186	7.68087	264	7.93602
ENSDARG00000076805	leng8	leukocyte receptor cluster (LRC) member 8 [Source:ZFIN;Acc:ZDB-GENE-070410-6]	0.504763	0.150208	0.802846	0.639448	0.529004	1	0.789374	0.393661	1	8151	114.78	9272	145.406	19919	227.393
ENSDARG00000109300	ecpas	Ecm29 proteasome adaptor and scaffold [Source:ZFIN;Acc:ZDB-GENE-061207-66]	0.505165	0.152444	0.803368	0.568306	0.377006	1	0.888896	0.556708	1	885	6.73204	894	7.57348	2161	13.3264
ENSDARG00000029482	ush2a	Usher syndrome 2A (autosomal recessive, mild) [Source:ZFIN;Acc:ZDB-GENE-060503-794]	0.505376	0.151394	0.802846	0.388842	0.0881793	0.678315	1.2997	0.807901	1	2643	5.96964	1826	4.59311	6451	11.8123
ENSDARG00000003818	prkag1	protein kinase, AMP-activated, gamma 1 non-catalytic subunit [Source:ZFIN;Acc:ZDB-GENE-040426-2188]	0.505429	0.158948	0.819296	0.701739	0.680411	1	0.720252	0.303586	1	227	8.11207	283	11.2628	554	16.0499
ENSDARG00000011583	cry1b	cryptochrome circadian regulator 1b [Source:ZFIN;Acc:ZDB-GENE-010426-3]	0.505598	0.163976	0.827779	0.443265	0.166386	0.853512	1.14062	0.986437	1	141	2.74767	111	2.40892	344	5.43449
ENSDARG00000013371	isoc2	isochorismatase domain containing 2 [Source:ZFIN;Acc:ZDB-GENE-070518-1]	0.505665	0.175162	0.838514	0.750855	0.803582	1	0.673452	0.272846	1	66	3.94287	88	5.85472	161	7.7974
ENSDARG00000017441	mylz3	myosin, light polypeptide 3, skeletal muscle [Source:ZFIN;Acc:ZDB-GENE-000322-6]	0.505741	0.155383	0.811885	2.56886	0.0175795	0.300157	0.196874	0.000229472	0.0628335	451	75.8489	2057	385.267	1100	149.976
ENSDARG00000004378	yrk	Yes-related kinase [Source:ZFIN;Acc:ZDB-GENE-030131-9517]	0.50583	0.165189	0.827835	0.424965	0.148255	0.815094	1.19029	0.98304	1	114	2.56361	86	2.15378	278	5.06814
ENSDARG00000114257	CR352251.2	transmembrane protein 150C [Source:NCBI gene;Acc:100003020]	0.50583	0.177417	0.844662	0.701686	0.702823	1	0.720878	0.340545	1	57	2.71867	71	3.77133	139	5.37468
ENSDARG00000062085	tkfc	triokinase/FMN cyclase [Source:ZFIN;Acc:ZDB-GENE-060929-652]	0.505963	0.163023	0.827305	1.00356	0.727032	1	0.504169	0.0781637	0.844237	137	2.80853	244	5.57061	334	5.55086
ENSDARG00000075083	prkdc	protein kinase, DNA-activated, catalytic subunit [Source:ZFIN;Acc:ZDB-GENE-030131-9008]	0.506008	0.153148	0.80478	0.736303	0.751014	1	0.687229	0.250376	1	1060	3.04328	1385	4.42834	2584	6.01429
ENSDARG00000005948	ankmy2a	ankyrin repeat and MYND domain containing 2a [Source:ZFIN;Acc:ZDB-GENE-030131-6321]	0.50624	0.163743	0.827779	0.726564	0.744128	1	0.696759	0.283732	1	142	3.98024	183	5.71251	346	7.86236
ENSDARG00000089742	fam161a	FAM161A, centrosomal protein [Source:ZFIN;Acc:ZDB-GENE-110310-1]	0.506741	0.157635	0.815231	0.586617	0.420411	1	0.863837	0.521306	1	304	4.47251	316	5.17749	740	8.82602
ENSDARG00000030239	dennd6aa	DENN/MADD domain containing 6Aa [Source:ZFIN;Acc:ZDB-GENE-041010-63]	0.507333	0.163093	0.827305	0.262189	0.0152334	0.277682	1.93499	0.293004	1	153	4.77514	71	2.46779	372	9.41224
ENSDARG00000111267	sfxn2	sideroflexin 2 [Source:ZFIN;Acc:ZDB-GENE-040426-2831]	0.507918	0.182209	0.853846	0.430972	0.163569	0.849339	1.17854	1	1	63	6.48002	48	5.49834	153	12.758
ENSDARG00000110036	ndufs4	NADH:ubiquinone oxidoreductase subunit S4 [Source:ZFIN;Acc:ZDB-GENE-050522-421]	0.508115	0.165269	0.827835	0.454185	0.180857	0.869651	1.11874	0.950192	1	152	10.6387	122	9.50958	369	20.9377
ENSDARG00000015566	dnmt3ab	DNA (cytosine-5-)-methyltransferase 3 alpha b [Source:ZFIN;Acc:ZDB-GENE-050314-3]	0.508165	0.157266	0.814919	0.663048	0.585645	1	0.766407	0.363195	1	606	9.79254	710	12.7772	1471	19.2704
ENSDARG00000059097	nktr	natural killer cell triggering receptor [Source:ZFIN;Acc:ZDB-GENE-030131-1725]	0.508199	0.154726	0.809531	0.57484	0.388628	1	0.88407	0.546102	1	3188	26.9933	3238	30.533	7738	53.1155
ENSDARG00000111311	rbm18	RNA binding motif protein 18 [Source:ZFIN;Acc:ZDB-GENE-040426-1764]	0.508229	0.163382	0.827432	1.34424	0.323595	1	0.378078	0.0172287	0.450475	192	12.0164	456	31.7827	466	23.6436
ENSDARG00000101043	ppl	periplakin [Source:ZFIN;Acc:ZDB-GENE-041008-196]	0.508441	0.156014	0.812829	0.276429	0.0160148	0.284303	1.83932	0.318123	1	1143	7.71255	558	4.19315	2773	15.169
ENSDARG00000060532	adam22	ADAM metallopeptidase domain 22 [Source:ZFIN;Acc:ZDB-GENE-070810-1]	0.508615	0.156104	0.812829	0.620611	0.488536	1	0.819539	0.443084	1	1244	16.0117	1363	19.5375	3017	31.481
ENSDARG00000096457	si:dkey-118j18.2	si:dkey-118j18.2 [Source:ZFIN;Acc:ZDB-GENE-030131-8692]	0.508794	0.163886	0.827779	0.815389	0.931953	1	0.623989	0.183017	1	205	14.0166	295	22.4628	497	27.5486
ENSDARG00000029859	armh1	armadillo-like helical domain containing 1 [Source:ZFIN;Acc:ZDB-GENE-081104-194]	0.508825	0.165753	0.827835	0.370905	0.0808876	0.649426	1.37185	0.73814	1	165	8.54768	108	6.23079	400	16.7989
ENSDARG00000008947	rtf1	RTF1 homolog, Paf1/RNA polymerase II complex component [Source:ZFIN;Acc:ZDB-GENE-030131-6778]	0.509038	0.157438	0.815031	0.574945	0.391218	1	0.885369	0.551259	1	775	13.0711	786	14.7634	1878	25.678
ENSDARG00000079780	hnrnpul1l	heterogeneous nuclear ribonucleoprotein U-like 1 like [Source:ZFIN;Acc:ZDB-GENE-030131-890]	0.509142	0.155668	0.812232	0.457077	0.173685	0.861081	1.11391	0.924095	1	5235	73.1083	4220	65.6323	12683	143.591
ENSDARG00000101924	si:dkey-65b13.13	si:dkey-65b13.13 [Source:ZFIN;Acc:ZDB-GENE-141216-308]	0.509609	0.165782	0.827835	0.311416	0.0351653	0.438623	1.63642	0.481116	1	195	24.8019	107	15.1562	472	48.6685
ENSDARG00000021849	si:dkey-256h2.1	si:dkey-256h2.1 [Source:ZFIN;Acc:ZDB-GENE-030131-9466]	0.509749	0.171424	0.834538	0.48102	0.225334	0.915962	1.05973	0.860164	1	131	2.88556	111	2.72293	317	5.66075
ENSDARG00000004034	arhgdig	Rho GDP dissociation inhibitor (GDI) gamma [Source:ZFIN;Acc:ZDB-GENE-040426-1493]	0.509778	0.162122	0.824886	0.727265	0.734447	1	0.700953	0.278785	1	274	15.8099	351	22.5549	663	31.0134
ENSDARG00000053425	serinc2l	serine incorporator 2, like [Source:ZFIN;Acc:ZDB-GENE-100921-58]	0.509987	0.160723	0.82392	0.328742	0.0418984	0.482335	1.55133	0.538474	1	406	10.578	235	6.81868	982	20.7417
ENSDARG00000056753	dctn1b	dynactin 1b [Source:ZFIN;Acc:ZDB-GENE-050419-28]	0.510035	0.161001	0.824182	0.746288	0.77627	1	0.683429	0.250452	1	411	4.06485	540	5.94773	994	7.96975
ENSDARG00000092546	pdap1a	pdgfa associated protein 1a [Source:ZFIN;Acc:ZDB-GENE-030131-1693]	0.510293	0.163704	0.827779	0.695038	0.661562	1	0.734195	0.321727	1	278	20.6815	340	28.1689	672	40.5286
ENSDARG00000040778	ralba	v-ral simian leukemia viral oncogene homolog Ba (ras related) [Source:ZFIN;Acc:ZDB-GENE-040801-267]	0.510504	0.164683	0.827835	0.788871	0.877823	1	0.647133	0.208255	1	209	11.8855	290	18.3664	505	23.2818
ENSDARG00000026726	anxa1a	annexin A1a [Source:ZFIN;Acc:ZDB-GENE-030131-6664]	0.510684	0.16131	0.824256	0.444511	0.159488	0.840174	1.14887	0.983119	1	467	16.1993	365	14.1003	1128	31.7208
ENSDARG00000105210	etf1a	eukaryotic translation termination factor 1a [Source:ZFIN;Acc:ZDB-GENE-080218-14]	0.511028	0.174795	0.837915	0.264932	0.016858	0.291658	1.9289	0.315156	1	116	3.24378	54	1.68167	280	6.34756
ENSDARG00000016311	dock9b	dedicator of cytokinesis 9b [Source:ZFIN;Acc:ZDB-GENE-090916-2]	0.511183	0.159042	0.81951	0.669794	0.598912	1	0.763195	0.355835	1	1501	8.4627	1766	11.0885	3622	16.5551
ENSDARG00000097537	wwp1	WW domain containing E3 ubiquitin protein ligase 1 [Source:ZFIN;Acc:ZDB-GENE-131120-84]	0.511323	0.160401	0.822989	0.429768	0.137927	0.797181	1.18976	0.962033	1	742	10.8894	560	9.15254	1790	21.2965
ENSDARG00000077139	col6a3	collagen, type VI, alpha 3 [Source:ZFIN;Acc:ZDB-GENE-070501-8]	0.511347	0.158686	0.818915	0.783348	0.85549	1	0.652772	0.205917	1	2833	109.991	3897	168.498	6834	215.099
ENSDARG00000073870	gdpd2	glycerophosphodiester phosphodiesterase domain containing 2 [Source:ZFIN;Acc:ZDB-GENE-081107-62]	0.511486	0.162273	0.825022	0.336476	0.0465032	0.503716	1.52013	0.564201	1	430	9.87631	254	6.49703	1037	19.309
ENSDARG00000093940	si:dkeyp-77c8.1	si:dkeyp-77c8.1 [Source:ZFIN;Acc:ZDB-GENE-090313-397]	0.512025	0.176717	0.843125	0.233274	0.00967631	0.207596	2.19495	0.216725	1	88	5.83692	36	2.65925	212	11.3997
ENSDARG00000044325	zgc:193690	zgc:193690 [Source:ZFIN;Acc:ZDB-GENE-080721-12]	0.512025	0.168325	0.830426	0.682542	0.633236	1	0.750174	0.349882	1	198	13.9686	237	18.6204	477	27.281
ENSDARG00000041179	crygm5	crystallin, gamma M5 [Source:ZFIN;Acc:ZDB-GENE-041024-6]	0.512025	0.246285	0.922959	3.44727	0.00501416	0.132931	0.148531	0.00011612	0.0574937	22	1.46196	133	9.84283	53	2.85526
ENSDARG00000013858	cdc14aa	cell division cycle 14Aa [Source:ZFIN;Acc:ZDB-GENE-040426-1214]	0.512129	0.162038	0.824886	0.674596	0.612462	1	0.759164	0.353333	1	558	11.1305	660	14.6615	1344	21.7337
ENSDARG00000020241	icmt	isoprenylcysteine carboxyl methyltransferase [Source:ZFIN;Acc:ZDB-GENE-050417-90]	0.512288	0.165835	0.827835	0.296462	0.0250954	0.36661	1.728	0.399141	1	331	13.3627	172	7.73302	797	26.0843
ENSDARG00000068628	rab8b	RAB8B, member RAS oncogene family [Source:ZFIN;Acc:ZDB-GENE-070620-16]	0.512412	0.167394	0.828182	1.00228	0.722244	1	0.511247	0.0778562	0.844237	275	15.4898	483	30.2982	662	30.2293
ENSDARG00000039466	hnrnph3	heterogeneous nuclear ribonucleoprotein H3 (2H9) [Source:ZFIN;Acc:ZDB-GENE-060421-3878]	0.51243	0.170829	0.833959	0.471577	0.209658	0.899851	1.08663	0.899195	1	167	14.965	138	13.7719	402	29.2039
ENSDARG00000078882	slc22a31	solute carrier family 22, member 31 [Source:ZFIN;Acc:ZDB-GENE-130530-858]	0.512475	0.181497	0.851904	0.829543	0.968151	1	0.61778	0.188824	1	86	2.64912	125	4.28812	207	5.16926
ENSDARG00000110378	BX088690.1	multiple EGF-like-domains 11 [Source:NCBI gene;Acc:563468]	0.512544	0.164373	0.827835	0.291971	0.0230668	0.350598	1.75546	0.37801	1	391	4.5343	200	2.58296	941	8.84665
ENSDARG00000079074	frmpd1a	FERM and PDZ domain containing 1a [Source:ZFIN;Acc:ZDB-GENE-090313-137]	0.512769	0.172016	0.834538	0.670888	0.616109	1	0.764314	0.382492	1	143	6.33517	168	8.2887	344	12.3548
ENSDARG00000100363	dcun1d5	DCN1, defective in cullin neddylation 1, domain containing 5 (S. cerevisiae) [Source:ZFIN;Acc:ZDB-GENE-040426-2603]	0.512778	0.17088	0.833959	0.701138	0.679412	1	0.73135	0.326052	1	180	9.13798	221	12.4947	433	17.8206
ENSDARG00000073761	myo19	myosin XIX [Source:ZFIN;Acc:ZDB-GENE-140106-116]	0.512976	0.165838	0.827835	0.424335	0.13408	0.787348	1.20889	0.941985	1	346	11.6712	257	9.65444	832	22.7519
ENSDARG00000116484	BX465198.1	BX465198.1	0.513042	0.161462	0.824256	0.519976	0.280841	0.972497	0.986665	0.71848	1	1390	155.111	1265	157.207	3342	302.336
ENSDARG00000060109	aggf1	angiogenic factor with G patch and FHA domains 1 [Source:ZFIN;Acc:ZDB-GENE-060929-836]	0.513122	0.170234	0.833959	0.543296	0.338717	1	0.944461	0.656257	1	203	3.09434	193	3.2763	488	6.03042
ENSDARG00000015252	st3gal3b	ST3 beta-galactoside alpha-2,3-sialyltransferase 3b [Source:ZFIN;Acc:ZDB-GENE-050411-13]	0.51318	0.178091	0.845824	0.954266	0.812376	1	0.537775	0.108552	0.944263	109	5.40973	182	10.0595	262	10.5416
ENSDARG00000110124	bbs2	Bardet-Biedl syndrome 2 [Source:ZFIN;Acc:ZDB-GENE-020801-1]	0.514048	0.164659	0.827835	0.64055	0.536506	1	0.802511	0.421654	1	513	8.47497	574	10.5606	1231	16.4867
ENSDARG00000062485	dock11	dedicator of cytokinesis 11 [Source:ZFIN;Acc:ZDB-GENE-060503-196]	0.514122	0.165593	0.827835	0.491814	0.233089	0.922446	1.04536	0.819057	1	546	3.1382	469	3.00204	1310	6.10401
ENSDARG00000052859	chp1	calcineurin-like EF-hand protein 1 [Source:ZFIN;Acc:ZDB-GENE-030131-4086]	0.514328	0.176714	0.843125	0.305811	0.0359277	0.4449	1.68185	0.457858	1	118	7.15783	63	4.25593	283	13.9169
ENSDARG00000024090	dnajc4	DnaJ (Hsp40) homolog, subfamily C, member 4 [Source:ZFIN;Acc:ZDB-GENE-030131-3093]	0.514371	0.171467	0.834538	0.944774	0.823079	1	0.544438	0.10457	0.930816	211	143.991	348	264.476	506	279.935
ENSDARG00000016854	neurod2	neurogenic differentiation 2 [Source:ZFIN;Acc:ZDB-GENE-010608-3]	0.514481	0.187293	0.863783	0.766248	0.829509	1	0.671429	0.263621	1	83	2.69718	111	4.01708	199	5.24253
ENSDARG00000053656	lypla2	lysophospholipase 2 [Source:ZFIN;Acc:ZDB-GENE-040426-1715]	0.514566	0.163287	0.827432	0.481243	0.212697	0.905862	1.06924	0.85407	1	1498	79.4586	1258	74.3129	3591	154.419
ENSDARG00000042561	lpar2b	lysophosphatidic acid receptor 2b [Source:ZFIN;Acc:ZDB-GENE-051120-99]	0.514573	0.174842	0.837915	0.211342	0.00476817	0.12955	2.43479	0.13108	0.980831	141	4.50766	52	1.85136	338	8.76
ENSDARG00000035515	tm2d2	TM2 domain containing 2 [Source:ZFIN;Acc:ZDB-GENE-040718-387]	0.514667	0.164977	0.827835	0.389811	0.0910092	0.684989	1.3203	0.784073	1	794	40.8344	540	30.9282	1903	79.3415
ENSDARG00000016867	rnf128a	ring finger protein 128a [Source:ZFIN;Acc:ZDB-GENE-030131-1044]	0.514963	0.174876	0.837915	0.396779	0.106806	0.722651	1.29786	0.822693	1	172	5.21672	119	4.01949	412	10.1303
ENSDARG00000059442	smtnb	smoothelin b [Source:ZFIN;Acc:ZDB-GENE-070912-2]	0.515278	0.164715	0.827835	0.224931	0.00479447	0.129957	2.29083	0.142495	1	1046	34.6575	410	15.1288	2504	67.2598
ENSDARG00000102060	zgc:92873	zgc:92873 [Source:ZFIN;Acc:ZDB-GENE-040718-182]	0.515571	0.172351	0.835122	0.356846	0.064808	0.583869	1.4448	0.64768	1	214	7.62447	133	5.27718	512	14.7884
ENSDARG00000074686	oga	O-GlcNAcase [Source:ZFIN;Acc:ZDB-GENE-030131-3208]	0.515626	0.166292	0.828182	0.684482	0.633877	1	0.753309	0.343747	1	724	9.22835	863	12.2504	1732	17.8974
ENSDARG00000060207	traf7	TNF receptor-associated factor 7 [Source:ZFIN;Acc:ZDB-GENE-070112-2212]	0.515641	0.166749	0.828182	0.435111	0.146274	0.812299	1.18508	0.971254	1	487	9.00083	369	7.59512	1165	17.4556
ENSDARG00000093313	ubb	ubiquitin B [Source:ZFIN;Acc:ZDB-GENE-050411-10]	0.515661	0.164442	0.827835	0.512157	0.266026	0.958416	1.00684	0.751468	1	1849	35.7956	1649	35.5523	4423	69.4169
ENSDARG00000037100	ankrd10a	ankyrin repeat domain 10a [Source:ZFIN;Acc:ZDB-GENE-040426-700]	0.515707	0.176697	0.843125	0.566564	0.387674	1	0.910236	0.612083	1	148	4.57085	146	5.0216	354	8.86326
ENSDARG00000111616	mgmt	O-6-methylguanine-DNA methyltransferase [Source:ZFIN;Acc:ZDB-GENE-120614-1]	0.515834	0.203874	0.891008	0.986583	0.76904	1	0.522849	0.109288	0.947357	46	2.81925	79	5.3921	110	5.46543
ENSDARG00000077614	si:ch211-206k20.5	si:ch211-206k20.5 [Source:ZFIN;Acc:ZDB-GENE-030131-2912]	0.516012	0.180404	0.848811	0.716963	0.723324	1	0.71972	0.317869	1	105	5.56952	131	7.73847	251	10.7934
ENSDARG00000102556	nfat5b	nuclear factor of activated T cells 5b [Source:ZFIN;Acc:ZDB-GENE-140106-7]	0.51611	0.165004	0.827835	0.474867	0.202031	0.889422	1.08685	0.882023	1	1864	20.8005	1540	19.1383	4455	40.3024
ENSDARG00000037188	rpa2	replication protein A2 [Source:ZFIN;Acc:ZDB-GENE-010131-3]	0.516152	0.202671	0.890298	0.740446	0.791873	1	0.697082	0.317431	1	59	2.98243	76	4.27845	141	5.7782
ENSDARG00000116814	CU570894.2	CU570894.2	0.516395	0.16526	0.827835	0.792024	0.874766	1	0.651994	0.205312	1	2089	82.642	2877	126.753	4990	160.036
ENSDARG00000115339	pmp22a	peripheral myelin protein 22a [Source:ZFIN;Acc:ZDB-GENE-030131-6757]	0.516442	0.180114	0.848211	0.877197	0.954335	1	0.588741	0.151308	1	139	10.4062	212	17.6753	332	20.1498
ENSDARG00000098208	fn3krp	fructosamine 3 kinase related protein [Source:ZFIN;Acc:ZDB-GENE-041010-192]	0.516472	0.181392	0.851838	0.446739	0.178671	0.867098	1.15609	1	1	103	3.98153	80	3.44395	246	7.70909
ENSDARG00000015221	nsrp1	nuclear speckle splicing regulatory protein 1 [Source:ZFIN;Acc:ZDB-GENE-030131-2646]	0.516556	0.171264	0.834538	0.575271	0.396698	1	0.897936	0.582474	1	299	6.84092	299	7.61849	714	13.2433
ENSDARG00000077155	si:ch211-157p22.10	si:ch211-157p22.10 [Source:ZFIN;Acc:ZDB-GENE-060526-53]	0.516656	0.186041	0.86207	0.913418	0.890488	1	0.565629	0.138413	1	80	2.61406	127	4.62151	191	5.05958
ENSDARG00000053323	zgc:112285	zgc:112285 [Source:ZFIN;Acc:ZDB-GENE-050913-132]	0.516663	0.167163	0.828182	0.858987	0.984759	1	0.60148	0.152036	1	702	26.1946	1048	43.5502	1676	50.6995
ENSDARG00000092746	si:ch211-150o23.2	si:ch211-150o23.2 [Source:ZFIN;Acc:ZDB-GENE-060503-386]	0.51728	0.18887	0.866754	0.943248	0.839054	1	0.548404	0.121536	0.96851	91	6.64447	149	12.116	217	12.845
ENSDARG00000002696	gnb3b	guanine nucleotide binding protein (G protein), beta polypeptide 3b [Source:ZFIN;Acc:ZDB-GENE-040426-2280]	0.517324	0.165842	0.827835	0.301839	0.0251443	0.36661	1.71391	0.394389	1	6545	228.372	3429	133.247	15606	441.45
ENSDARG00000041205	slc6a1l	solute carrier family 6 (neurotransmitter transporter, GABA), member 1, like [Source:ZFIN;Acc:ZDB-GENE-041210-296]	0.517657	0.168971	0.832232	0.826658	0.950717	1	0.626204	0.178187	1	666	13.606	955	21.7277	1587	26.2838
ENSDARG00000075960	cdh24a	cadherin 24, type 2a [Source:ZFIN;Acc:ZDB-GENE-090312-96]	0.517989	0.169434	0.833535	0.413584	0.118327	0.748134	1.25244	0.878316	1	590	6.00076	423	4.79125	1405	11.5847
ENSDARG00000061854	lman2	lectin, mannose-binding 2 [Source:ZFIN;Acc:ZDB-GENE-070209-149]	0.518148	0.171914	0.834538	0.750756	0.786846	1	0.690169	0.261772	1	289	9.62949	376	13.9524	688	18.5844
ENSDARG00000105669	NFX1	si:dkey-10f23.2 [Source:ZFIN;Acc:ZDB-GENE-160728-101]	0.51823	0.171425	0.834538	0.755263	0.796928	1	0.686158	0.254239	1	405	4.41936	530	6.44073	964	8.5278
ENSDARG00000111531	tk2	thymidine kinase 2, mitochondrial [Source:ZFIN;Acc:ZDB-GENE-040718-243]	0.518434	0.193282	0.874435	0.41809	0.156542	0.83703	1.24001	0.935144	1	58	3.0765	42	2.48103	138	5.93422
ENSDARG00000023868	si:dkey-172h23.2	si:dkey-172h23.2 [Source:ZFIN;Acc:ZDB-GENE-141212-258]	0.518648	0.16901	0.832232	0.411787	0.114522	0.740941	1.2595	0.864612	1	1052	5.4482	750	4.32567	2502	10.5046
ENSDARG00000100151	appl2	adaptor protein, phosphotyrosine interaction, PH domain and leucine zipper containing 2 [Source:ZFIN;Acc:ZDB-GENE-081016-2]	0.518653	0.173107	0.836613	0.307139	0.0299836	0.402716	1.68866	0.426317	1	378	2.70983	201	1.60472	899	5.22474
ENSDARG00000099527	nkiras1	NFKB inhibitor interacting Ras-like 1 [Source:ZFIN;Acc:ZDB-GENE-040718-215]	0.518709	0.188716	0.866493	0.866502	0.977899	1	0.598624	0.171775	1	82	5.02563	123	8.3953	195	9.68872
ENSDARG00000113268	BX005397.1	BX005397.1	0.518927	0.200251	0.884889	0.710546	0.715862	1	0.730321	0.348393	1	61	6.5595	75	8.98167	145	12.6405
ENSDARG00000055899	lzic	leucine zipper and CTNNBIP1 domain containing [Source:ZFIN;Acc:ZDB-GENE-040718-342]	0.518979	0.195978	0.878505	0.929776	0.862114	1	0.558176	0.131065	0.980831	69	4.27316	111	7.65558	164	8.23379
ENSDARG00000078185	pacs2	phosphofurin acidic cluster sorting protein 2 [Source:ZFIN;Acc:ZDB-GENE-081218-1]	0.519068	0.173508	0.837257	0.540721	0.324752	1	0.959955	0.681902	1	356	4.79065	333	4.9905	846	9.22934
ENSDARG00000033140	desi1a	desumoylating isopeptidase 1a [Source:ZFIN;Acc:ZDB-GENE-040426-1657]	0.519375	0.171826	0.834538	0.411287	0.115486	0.741881	1.2628	0.861206	1	488	33.9551	347	26.8886	1159	65.3768
ENSDARG00000091512	nfrkb	nuclear factor related to kappaB binding protein [Source:ZFIN;Acc:ZDB-GENE-030131-6419]	0.520115	0.170928	0.833959	0.935384	0.835763	1	0.556044	0.108484	0.944193	1036	9.49221	1673	17.071	2457	18.2502
ENSDARG00000079618	sik2a	salt-inducible kinase 2a [Source:ZFIN;Acc:ZDB-GENE-070705-451]	0.520279	0.17279	0.835856	0.308848	0.0298692	0.40178	1.68458	0.422305	1	666	23.1702	355	13.7543	1579	44.5341
ENSDARG00000115577	trappc2l	trafficking protein particle complex 2-like [Source:ZFIN;Acc:ZDB-GENE-040801-249]	0.520389	0.249307	0.923113	1.22347	0.478209	1	0.425338	0.0606028	0.774814	27	2.28123	57	5.36334	64	4.3837
ENSDARG00000116037	l3mbtl2	L3MBTL2, polycomb repressive complex 1 subunit [Source:ZFIN;Acc:ZDB-GENE-030131-8713]	0.520516	0.178015	0.845824	0.8031	0.90536	1	0.648134	0.213763	1	192	2.81773	266	4.34745	455	5.41334
ENSDARG00000112056	CABZ01066921.1	CABZ01066921.1	0.521144	0.177341	0.844662	0.547617	0.344247	1	0.951658	0.673575	1	248	6.11145	234	6.42189	587	11.727
ENSDARG00000005891	cyb5r3	cytochrome b5 reductase 3 [Source:ZFIN;Acc:ZDB-GENE-030131-3281]	0.521335	0.185536	0.860175	0.917543	0.881326	1	0.568185	0.133302	0.98953	112	4.43078	177	7.79813	265	8.49892
ENSDARG00000016481	ptpn2a	protein tyrosine phosphatase, non-receptor type 2, a [Source:ZFIN;Acc:ZDB-GENE-040426-1196]	0.521383	0.183383	0.856134	0.33989	0.0529319	0.529552	1.53397	0.566108	1	164	7.13196	96	4.64933	388	13.6789
ENSDARG00000036943	golph3l	golgi phosphoprotein 3-like [Source:ZFIN;Acc:ZDB-GENE-051113-168]	0.521601	0.191446	0.869817	0.149147	0.00108485	0.0459536	3.49722	0.0427392	0.687386	74	4.16818	19	1.19185	175	7.99113
ENSDARG00000018425	ddx61	DEAD (Asp-Glu-Ala-Asp) box helicase 61 [Source:ZFIN;Acc:ZDB-GENE-030131-6611]	0.521872	0.174047	0.837915	0.519549	0.281666	0.972497	1.00447	0.749838	1	726	17.7429	649	17.6639	1716	33.9986
ENSDARG00000033516	efr3ba	EFR3 homolog Ba (S. cerevisiae) [Source:ZFIN;Acc:ZDB-GENE-030616-64]	0.521966	0.174649	0.837915	0.453338	0.171818	0.859529	1.15139	0.984463	1	636	9.2762	496	8.05655	1503	17.7716
ENSDARG00000114279	usf1l	upstream transcription factor 1, like [Source:ZFIN;Acc:ZDB-GENE-040426-2269]	0.522202	0.181061	0.850876	0.540874	0.327533	1	0.96548	0.691708	1	243	10.3394	226	10.7091	574	19.7996
ENSDARG00000030844	klf11a	Kruppel-like factor 11a [Source:ZFIN;Acc:ZDB-GENE-030131-3568]	0.522335	0.184488	0.857457	0.935206	0.844425	1	0.558525	0.121675	0.96851	130	3.20358	209	5.73579	307	6.13319
ENSDARG00000056915	si:ch211-237l4.6	si:ch211-237l4.6 [Source:ZFIN;Acc:ZDB-GENE-040724-42]	0.522755	0.174233	0.837915	0.292393	0.0217665	0.336725	1.78785	0.349501	1	1115	103.85	560	58.0862	2631	198.658
ENSDARG00000071458	si:dkey-121a11.3	si:dkey-121a11.3 [Source:ZFIN;Acc:ZDB-GENE-050208-417]	0.52281	0.173311	0.837041	0.434034	0.141474	0.804935	1.20454	0.939617	1	2699	30.0899	2012	24.9805	6368	57.5542
ENSDARG00000006524	supt6h	SPT6 homolog, histone chaperone [Source:ZFIN;Acc:ZDB-GENE-030131-7949]	0.523824	0.17471	0.837915	0.46214	0.181827	0.870757	1.13348	0.955135	1	2435	16.6779	1929	14.7139	5734	31.8386
ENSDARG00000069175	vps4b	vacuolar protein sorting 4b homolog B (S. cerevisiae) [Source:ZFIN;Acc:ZDB-GENE-040426-1235]	0.52394	0.180512	0.849061	0.587358	0.423487	1	0.892028	0.567707	1	302	7.03197	304	7.88312	711	13.4213
ENSDARG00000004561	prkcg	protein kinase C, gamma [Source:ZFIN;Acc:ZDB-GENE-090206-1]	0.524364	0.179015	0.8461	0.779067	0.849482	1	0.673067	0.236957	1	437	7.89578	583	11.731	1028	15.0578
ENSDARG00000043003	pcyt2	phosphate cytidylyltransferase 2, ethanolamine [Source:ZFIN;Acc:ZDB-GENE-041010-132]	0.524497	0.178889	0.8461	0.512331	0.271856	0.9655	1.02375	0.787959	1	415	12.3339	364	12.0478	976	23.5156
ENSDARG00000052923	zgc:113162	zgc:113162 [Source:ZFIN;Acc:ZDB-GENE-050522-530]	0.5249	0.213404	0.901364	0.194854	0.00502316	0.132931	2.69381	0.12202	0.969998	60	3.332	20	1.23691	141	6.34788
ENSDARG00000040059	gbp	glycogen synthase kinase binding protein [Source:ZFIN;Acc:ZDB-GENE-990714-7]	0.524978	0.188	0.865044	0.527412	0.307814	0.993018	0.995386	0.754502	1	143	11.2766	129	11.3289	336	21.4801
ENSDARG00000077582	ank3b	ankyrin 3b [Source:ZFIN;Acc:ZDB-GENE-060621-2]	0.525087	0.176174	0.841816	0.641034	0.533017	1	0.819125	0.440749	1	3222	71.3704	3532	87.13	7569	135.921
ENSDARG00000036371	acta1a	actin, alpha 1a, skeletal muscle [Source:ZFIN;Acc:ZDB-GENE-050417-267]	0.52516	0.178613	0.845979	2.47942	0.021207	0.333009	0.211807	0.000378895	0.0732474	731	22.8749	3099	107.999	1717	43.558
ENSDARG00000062305	rims3	regulating synaptic membrane exocytosis 3 [Source:ZFIN;Acc:ZDB-GENE-060503-788]	0.525947	0.192224	0.871881	0.488809	0.241988	0.932879	1.07597	0.880201	1	139	5.13805	116	4.77525	326	9.76915
ENSDARG00000034117	rarga	retinoic acid receptor gamma a [Source:ZFIN;Acc:ZDB-GENE-980526-531]	0.525979	0.182737	0.85516	0.657127	0.57557	1	0.800422	0.418571	1	394	9.32094	442	11.645	924	17.7211
ENSDARG00000101886	pdxdc1	pyridoxal-dependent decarboxylase domain containing 1 [Source:ZFIN;Acc:ZDB-GENE-040912-16]	0.526044	0.179516	0.84687	0.547256	0.335823	1	0.961241	0.680851	1	577	8.89845	539	9.25725	1353	16.9158
ENSDARG00000109443	EML4	echinoderm microtubule associated protein like 4 [Source:NCBI gene;Acc:100334728]	0.526244	0.17929	0.84687	0.476215	0.205648	0.892929	1.10505	0.91361	1	875	10.8151	711	9.78692	2051	20.5515
ENSDARG00000039892	gnpnat1	glucosamine-phosphate N-acetyltransferase 1 [Source:ZFIN;Acc:ZDB-GENE-050522-450]	0.5263	0.230503	0.916771	0.604438	0.52051	1	0.870726	0.633648	1	32	4.85276	33	5.57324	75	9.22053
ENSDARG00000076486	acp1	acid phosphatase 1 [Source:ZFIN;Acc:ZDB-GENE-050327-12]	0.5263	0.207973	0.892995	0.760127	0.835294	1	0.692384	0.299482	1	64	4.7612	83	6.87653	150	9.04656
ENSDARG00000018241	mfap1	microfibril associated protein 1 [Source:ZFIN;Acc:ZDB-GENE-040426-1075]	0.526567	0.183261	0.855862	0.902964	0.901633	1	0.583154	0.138705	1	289	7.80472	445	13.3836	677	14.8219
ENSDARG00000044862	opn1lw1	opsin 1 (cone pigments), long-wave-sensitive, 1 [Source:ZFIN;Acc:ZDB-GENE-990604-41]	0.526726	0.177871	0.845535	0.222445	0.00421288	0.119149	2.36789	0.120549	0.967914	14240	470.501	5400	198.701	33348	893.256
ENSDARG00000043141	si:ch211-132f19.7	si:ch211-132f19.7 [Source:ZFIN;Acc:ZDB-GENE-130530-619]	0.526878	0.182293	0.853846	0.295454	0.0239763	0.358499	1.78328	0.359044	1	425	4.24591	214	2.38095	995	8.05862
ENSDARG00000040487	zgc:113176	zgc:113176 [Source:ZFIN;Acc:ZDB-GENE-050327-60]	0.52767	0.189971	0.869061	0.82805	0.962848	1	0.637245	0.201463	1	154	4.46472	217	7.00629	360	8.46119
ENSDARG00000069048	serpinf1	serpin peptidase inhibitor, clade F (alpha-2 antiplasmin, pigment epithelium derived factor), member 1 [Source:ZFIN;Acc:ZDB-GENE-040912-2]	0.527993	0.184862	0.858117	1.59188	0.173298	0.861081	0.331679	0.00778368	0.312331	345	10.0267	934	30.2302	806	18.9902
ENSDARG00000015657	zgc:77112	zgc:77112 [Source:ZFIN;Acc:ZDB-GENE-040426-2219]	0.528015	0.181758	0.852872	0.511793	0.267035	0.959947	1.0317	0.795224	1	833	38.7923	725	37.6004	1946	73.468
ENSDARG00000116348	stat2	signal transducer and activator of transcription 2 [Source:ZFIN;Acc:ZDB-GENE-080321-1]	0.528457	0.184904	0.858117	0.579516	0.405347	1	0.911893	0.599282	1	392	5.70334	386	6.25439	915	10.7924
ENSDARG00000039005	trappc1	trafficking protein particle complex 1 [Source:ZFIN;Acc:ZDB-GENE-040718-242]	0.528649	0.20551	0.892282	0.347891	0.0721697	0.617131	1.51958	0.605575	1	66	5.34718	39	3.51885	154	10.1148
ENSDARG00000110655	CT025875.1	CT025875.1	0.528649	0.228934	0.916771	0.392492	0.131483	0.780003	1.3469	0.856588	1	39	3.8766	26	2.87816	91	7.33303
ENSDARG00000043451	cab39	calcium binding protein 39 [Source:ZFIN;Acc:ZDB-GENE-040625-158]	0.529394	0.191393	0.869817	0.534387	0.319768	1	0.990657	0.73813	1	203	7.02108	184	7.08729	473	13.2625
ENSDARG00000019924	cmpk	cytidylate kinase [Source:ZFIN;Acc:ZDB-GENE-040426-2113]	0.529454	0.187291	0.863783	0.543635	0.335161	1	0.973915	0.707339	1	282	14.7596	260	15.1549	657	27.877
ENSDARG00000060354	samd7	sterile alpha motif domain containing 7 [Source:ZFIN;Acc:ZDB-GENE-070912-549]	0.529763	0.18327	0.855862	1.16853	0.485862	1	0.453357	0.041493	0.676479	1291	28.9767	2557	63.9158	3006	54.6975
ENSDARG00000110115	hpca	hippocalcin [Source:ZFIN;Acc:ZDB-GENE-040426-1683]	0.529821	0.189201	0.867761	0.527933	0.303342	0.991683	1.00358	0.754769	1	323	19.694	289	19.6239	752	37.1711
ENSDARG00000115900	fam45a	family with sequence similarity 45 member A [Source:ZFIN;Acc:ZDB-GENE-030131-3548]	0.52986	0.19784	0.882464	1.35012	0.323062	1	0.392454	0.0234259	0.514876	125	4.21247	286	10.7336	291	7.95015
ENSDARG00000040192	nenf	neudesin neurotrophic factor [Source:ZFIN;Acc:ZDB-GENE-050320-129]	0.530106	0.221397	0.909251	0.794716	0.909242	1	0.667038	0.275231	1	52	3.25443	70	4.87893	121	6.13921
ENSDARG00000043732	cops4	COP9 constitutive photomorphogenic homolog subunit 4 (Arabidopsis) [Source:ZFIN;Acc:ZDB-GENE-030131-4317]	0.530258	0.186237	0.862158	0.981556	0.755393	1	0.540222	0.0971847	0.906513	518	15.0177	861	27.7991	1205	28.3215
ENSDARG00000090982	slc44a1b	solute carrier family 44 (choline transporter), member 1b [Source:ZFIN;Acc:ZDB-GENE-050309-63]	0.530857	0.186379	0.862158	0.543618	0.329612	1	0.976526	0.705061	1	584	9.36031	537	9.58531	1357	17.6325
ENSDARG00000030964	pde12	phosphodiesterase 12 [Source:ZFIN;Acc:ZDB-GENE-060519-25]	0.531403	0.193631	0.87551	0.564208	0.377865	1	0.941857	0.656166	1	193	3.85629	184	4.09435	448	7.25681
ENSDARG00000102810	samd1a	sterile alpha motif domain containing 1a [Source:ZFIN;Acc:ZDB-GENE-061013-517]	0.531515	0.194983	0.875957	0.404857	0.114121	0.73999	1.31284	0.806482	1	212	6.63403	145	5.05318	492	12.4814
ENSDARG00000007231	ryk	receptor-like tyrosine kinase [Source:ZFIN;Acc:ZDB-GENE-070209-277]	0.53157	0.18966	0.868732	0.396179	0.0996163	0.704711	1.34174	0.759476	1	390	7.62505	261	5.68295	905	14.3444
ENSDARG00000077178	zgc:152977	zgc:152977 [Source:ZFIN;Acc:ZDB-GENE-060825-353]	0.531632	0.190667	0.869817	0.658242	0.577621	1	0.807654	0.432274	1	331	4.65549	368	5.76422	768	8.75698
ENSDARG00000068344	mmab	metabolism of cobalamin associated B [Source:ZFIN;Acc:ZDB-GENE-060526-232]	0.53199	0.208229	0.893004	0.351569	0.0710318	0.611637	1.51319	0.61949	1	91	4.60001	54	3.03995	211	8.64681
ENSDARG00000012369	rdh10b	retinol dehydrogenase 10b [Source:ZFIN;Acc:ZDB-GENE-030909-7]	0.53199	0.208229	0.893004	0.572927	0.412037	1	0.928547	0.657496	1	91	3.19408	88	3.43986	211	6.00402
ENSDARG00000023495	ift74	intraflagellar transport 74 [Source:ZFIN;Acc:ZDB-GENE-040718-81]	0.532105	0.202457	0.890298	1.27137	0.386606	1	0.418529	0.0323262	0.602229	110	2.22799	236	5.32338	255	4.18713
ENSDARG00000056479	rab1bb	RAB1B, member RAS oncogene family b [Source:ZFIN;Acc:ZDB-GENE-040625-133]	0.532501	0.208898	0.895139	0.623055	0.527251	1	0.854662	0.537424	1	79	5.69793	83	6.66688	183	10.7003
ENSDARG00000110729	PCP4	Purkinje cell protein 4 [Source:HGNC Symbol;Acc:HGNC:8742]	0.532654	0.219626	0.907685	0.978257	0.790353	1	0.544493	0.126356	0.976601	57	12.2587	94	22.514	132	23.0144
ENSDARG00000062147	otc	ornithine carbamoyltransferase [Source:ZFIN;Acc:ZDB-GENE-070912-422]	0.533129	0.230861	0.917013	1.55999	0.209331	0.899455	0.341752	0.0146719	0.415192	51	1.70895	134	5.00056	118	3.20551
ENSDARG00000093768	prr18	proline rich 18 [Source:ZFIN;Acc:ZDB-GENE-081107-6]	0.533231	0.191602	0.869854	0.389941	0.0926411	0.688319	1.36747	0.727023	1	399	18.5812	262	13.588	923	34.8463
ENSDARG00000005481	nfkbiaa	nuclear factor of kappa light polypeptide gene enhancer in B-cells inhibitor, alpha a [Source:ZFIN;Acc:ZDB-GENE-040426-2227]	0.533567	0.196568	0.88014	0.936048	0.839484	1	0.570021	0.128647	0.980831	186	7.07435	293	12.4107	430	13.2586
ENSDARG00000033742	nt5c1bb	5'-nucleotidase, cytosolic IB b [Source:ZFIN;Acc:ZDB-GENE-030131-7205]	0.534523	0.212335	0.900241	0.399034	0.118343	0.748134	1.33954	0.780565	1	91	2.94905	61	2.20153	210	5.51716
ENSDARG00000044373	atg4c	autophagy related 4C, cysteine peptidase [Source:ZFIN;Acc:ZDB-GENE-040625-84]	0.534844	0.205064	0.892282	0.837112	0.982764	1	0.638916	0.209729	1	111	2.82969	156	4.42889	256	5.29068
ENSDARG00000096777	CCDC189	si:ch73-81k8.2 [Source:ZFIN;Acc:ZDB-GENE-130531-20]	0.534943	0.215176	0.902795	0.69387	0.680092	1	0.770955	0.404412	1	85	4.03788	99	5.2375	196	7.54824
ENSDARG00000002165	psme1	proteasome activator subunit 1 [Source:ZFIN;Acc:ZDB-GENE-991110-17]	0.535241	0.199839	0.88456	0.695426	0.665617	1	0.769659	0.383274	1	174	8.26578	203	10.7395	401	15.4431
ENSDARG00000099371	cygb1	cytoglobin 1 [Source:ZFIN;Acc:ZDB-GENE-020513-1]	0.535299	0.222498	0.910887	1.10589	0.590829	1	0.484044	0.0718467	0.821143	69	4.66385	128	9.63519	159	8.71261
ENSDARG00000014587	slc38a5b	solute carrier family 38, member 5b [Source:ZFIN;Acc:ZDB-GENE-040718-395]	0.535358	0.203315	0.890976	0.651995	0.572507	1	0.821107	0.459566	1	171	4.2763	187	5.20797	394	7.98775
ENSDARG00000102146	si:ch211-69b7.6	si:ch211-69b7.6 [Source:ZFIN;Acc:ZDB-GENE-141212-266]	0.535731	0.194031	0.875629	0.163488	0.00062918	0.0313809	3.27688	0.0287332	0.567181	562	5.45339	154	1.6642	1294	10.1793
ENSDARG00000086775	top1	DNA topoisomerase I [Source:ZFIN;Acc:ZDB-GENE-030131-5390]	0.536105	0.197391	0.882464	0.641071	0.540249	1	0.836264	0.478891	1	339	7.22071	364	8.63448	780	13.4688
ENSDARG00000008020	med31	mediator complex subunit 31 [Source:ZFIN;Acc:ZDB-GENE-040718-114]	0.536311	0.221076	0.909251	0.887374	0.947599	1	0.60438	0.179939	1	70	6.04381	104	10	161	11.2692
ENSDARG00000102572	si:ch211-260e23.9	si:ch211-260e23.9 [Source:ZFIN;Acc:ZDB-GENE-141222-48]	0.53676	0.207706	0.892995	0.551788	0.364366	1	0.972764	0.719955	1	104	10.5143	96	10.8087	239	19.5885
ENSDARG00000097630	si:ch211-282b22.1	si:ch211-282b22.1 [Source:ZFIN;Acc:ZDB-GENE-030219-148]	0.536807	0.213543	0.901487	0.38795	0.107092	0.722651	1.3837	0.722103	1	94	11.2312	61	8.11677	216	20.9222
ENSDARG00000074624	si:ch211-198a12.6	si:ch211-198a12.6 [Source:ZFIN;Acc:ZDB-GENE-030131-1683]	0.53699	0.193894	0.875629	0.530739	0.302548	0.991683	1.01178	0.762019	1	791	17.8218	702	17.6143	1817	33.1883
ENSDARG00000035660	si:ch211-193k19.1	si:ch211-193k19.1 [Source:ZFIN;Acc:ZDB-GENE-060503-110]	0.537138	0.196266	0.879042	0.727888	0.734509	1	0.73794	0.323587	1	452	5.52328	550	7.48472	1038	10.2828
ENSDARG00000036305	phf23b	PHD finger protein 23b [Source:ZFIN;Acc:ZDB-GENE-030131-5895]	0.537813	0.199711	0.88456	0.722578	0.723572	1	0.744297	0.338823	1	218	8.16024	263	10.9637	500	15.173
ENSDARG00000036567	aanat1	arylalkylamine N-acetyltransferase 1 [Source:ZFIN;Acc:ZDB-GENE-040329-1]	0.537987	0.194983	0.875957	0.397558	0.0984868	0.702386	1.35323	0.741634	1	963	55.5656	639	41.0616	2208	103.284
ENSDARG00000034368	hexb	hexosaminidase B (beta polypeptide) [Source:ZFIN;Acc:ZDB-GENE-030131-2333]	0.53799	0.194823	0.875957	0.405351	0.107323	0.722811	1.32722	0.775077	1	1045	22.8061	707	17.1834	2396	42.3913
ENSDARG00000030215	matn1	matrilin 1 [Source:ZFIN;Acc:ZDB-GENE-050307-3]	0.538023	0.214988	0.902795	1.74638	0.128552	0.777416	0.308078	0.00643647	0.286149	82	1.97948	239	6.42525	188	3.67918
ENSDARG00000097718	stard10	StAR-related lipid transfer (START) domain containing 10 [Source:ZFIN;Acc:ZDB-GENE-040426-1797]	0.538175	0.210259	0.896307	0.700121	0.684997	1	0.768687	0.389009	1	113	4.86048	132	6.32309	259	9.03143
ENSDARG00000070781	gjd2b	gap junction protein delta 2b [Source:ZFIN;Acc:ZDB-GENE-030911-1]	0.538356	0.202705	0.890298	0.736339	0.758226	1	0.731126	0.322205	1	206	7.98916	253	10.9272	472	14.8399
ENSDARG00000086459	si:ch211-165g14.1	si:ch211-165g14.1 [Source:ZFIN;Acc:ZDB-GENE-131127-601]	0.538419	0.197399	0.882464	0.501298	0.250542	0.941945	1.07405	0.864386	1	433	7.61038	362	7.08569	992	14.1347
ENSDARG00000059125	prkacbb	protein kinase, cAMP-dependent, catalytic, beta b [Source:ZFIN;Acc:ZDB-GENE-050904-4]	0.538743	0.203766	0.891008	0.560636	0.374736	1	0.960949	0.689761	1	183	6.14953	171	6.39944	419	11.4146
ENSDARG00000045900	agbl5	ATP/GTP binding protein-like 5 [Source:ZFIN;Acc:ZDB-GENE-040822-29]	0.538948	0.198496	0.882891	0.57727	0.398179	1	0.933615	0.634103	1	471	6.28812	453	6.73524	1078	11.6674
ENSDARG00000098639	pycr1b	pyrroline-5-carboxylate reductase 1b [Source:ZFIN;Acc:ZDB-GENE-050522-26]	0.539078	0.197916	0.882464	0.250147	0.00949792	0.204979	2.15505	0.184052	1	576	21.4254	240	9.94197	1318	39.7445
ENSDARG00000104980	CU695117.1	protein phosphatase with EF-hand domain 2a [Source:NCBI gene;Acc:100537120]	0.539621	0.19763	0.882464	0.161484	0.000553755	0.0289657	3.34163	0.0249749	0.531022	815	12.8196	219	3.83632	1863	23.7566
ENSDARG00000078331	best1	bestrophin 1 [Source:ZFIN;Acc:ZDB-GENE-110411-214]	0.539818	0.200286	0.884889	0.469885	0.197395	0.88149	1.14883	0.981905	1	435	15.7193	340	13.6829	994	29.1196
ENSDARG00000101115	med30	mediator complex subunit 30 [Source:ZFIN;Acc:ZDB-GENE-040426-1676]	0.539886	0.208069	0.892995	0.649034	0.561462	1	0.83183	0.489396	1	151	10.2064	163	12.2698	345	18.9047
ENSDARG00000088929	ypel5	yippee-like 5 [Source:ZFIN;Acc:ZDB-GENE-040426-1220]	0.54008	0.19889	0.88375	0.6618	0.582797	1	0.816076	0.44032	1	648	62.8274	713	76.9871	1480	116.33
ENSDARG00000060124	timm17b	translocase of inner mitochondrial membrane 17 homolog B (yeast) [Source:ZFIN;Acc:ZDB-GENE-081104-144]	0.54008	0.216123	0.904064	0.705425	0.701251	1	0.765608	0.395175	1	81	5.70308	95	7.44908	185	10.5597
ENSDARG00000052351	si:dkey-156n14.3	si:dkey-156n14.3 [Source:ZFIN;Acc:ZDB-GENE-030131-4816]	0.540319	0.198535	0.882891	0.601734	0.448739	1	0.897936	0.571063	1	721	6.92242	721	7.70926	1646	12.8117
ENSDARG00000089893	tasora	transcription activation suppressor a [Source:ZFIN;Acc:ZDB-GENE-030131-6444]	0.540693	0.199012	0.88375	0.64733	0.549243	1	0.835266	0.46841	1	853	7.8337	917	9.37868	1946	14.4883
ENSDARG00000010316	qars	glutaminyl-tRNA synthetase [Source:ZFIN;Acc:ZDB-GENE-040426-1011]	0.54078	0.203119	0.890814	0.515976	0.277477	0.970805	1.04807	0.825856	1	363	5.54037	311	5.28624	828	10.2451
ENSDARG00000079745	si:ch211-166a6.5	si:ch211-166a6.5 [Source:ZFIN;Acc:ZDB-GENE-030131-9913]	0.541125	0.200188	0.884889	0.310868	0.0305253	0.405621	1.74069	0.383173	1	694	6.04793	358	3.47444	1582	11.1766
ENSDARG00000001880	stx3a	syntaxin 3A [Source:ZFIN;Acc:ZDB-GENE-040426-1489]	0.541141	0.198929	0.88375	0.34281	0.0492585	0.515479	1.57855	0.503916	1	1213	50.1682	690	31.7813	2765	92.7082
ENSDARG00000111644	CABZ01085137.1	CABZ01085137.1	0.541195	0.199247	0.884428	0.678901	0.620353	1	0.797162	0.40843	1	1060	181.715	1194	227.952	2416	335.766
ENSDARG00000079148	nckap5l	NCK-associated protein 5-like [Source:ZFIN;Acc:ZDB-GENE-090313-304]	0.541576	0.200772	0.886287	0.886517	0.929347	1	0.610903	0.1608	1	796	6.35758	1170	10.4068	1813	11.739
ENSDARG00000099368	slc25a42	solute carrier family 25, member 42 [Source:ZFIN;Acc:ZDB-GENE-060825-313]	0.541628	0.212702	0.900241	0.330783	0.0496363	0.515479	1.63741	0.486715	1	155	5.60683	85	3.4242	353	10.3518
ENSDARG00000098653	BX957252.1	BX957252.1	0.541848	0.206966	0.892995	0.141822	0.000346089	0.0202728	3.82063	0.01529	0.426513	217	4.83391	51	1.26521	494	8.92117
ENSDARG00000019117	parvb	parvin, beta [Source:ZFIN;Acc:ZDB-GENE-030131-4411]	0.541866	0.217301	0.905603	0.402305	0.118775	0.749026	1.3469	0.768996	1	123	8.25096	82	6.12587	280	15.2269
ENSDARG00000045408	tagln	transgelin [Source:ZFIN;Acc:ZDB-GENE-070912-1]	0.542132	0.206108	0.892995	0.997294	0.732334	1	0.543603	0.10388	0.929441	247	14.6083	408	26.8732	562	26.9461
ENSDARG00000112552	slc17a7a	solute carrier family 17 (vesicular glutamate transporter), member 7a [Source:ZFIN;Acc:ZDB-GENE-050105-5]	0.54215	0.206577	0.892995	0.252034	0.0111593	0.228445	2.1511	0.199458	1	218	4.42305	91	2.05618	496	8.15835
ENSDARG00000073858	pex26	peroxisomal biogenesis factor 26 [Source:ZFIN;Acc:ZDB-GENE-030131-6584]	0.542321	0.220685	0.909251	0.621728	0.514299	1	0.87228	0.570308	1	102	3.84241	105	4.40502	232	7.08513
ENSDARG00000101755	prkar1ab	protein kinase, cAMP-dependent, regulatory, type I, alpha (tissue specific extinguisher 1) b [Source:ZFIN;Acc:ZDB-GENE-050417-238]	0.542367	0.200947	0.886659	0.450661	0.16605	0.853512	1.20349	0.942825	1	1028	31.9995	767	26.5889	2338	58.9997
ENSDARG00000112318	slc25a4	solute carrier family 25 (mitochondrial carrier; adenine nucleotide translocator), member 4 [Source:ZFIN;Acc:ZDB-GENE-030131-5275]	0.542438	0.205605	0.892282	1.1136	0.559623	1	0.487104	0.0628594	0.786949	281	11.1165	518	22.8216	639	20.4936
ENSDARG00000045758	cracr2ab	calcium release activated channel regulator 2Ab [Source:ZFIN;Acc:ZDB-GENE-041210-94]	0.542552	0.207727	0.892995	0.804725	0.906043	1	0.674208	0.244021	1	223	3.40798	297	5.0548	507	6.2814
ENSDARG00000028539	morc2	MORC family CW-type zinc finger 2 [Source:ZFIN;Acc:ZDB-GENE-040822-40]	0.542775	0.202329	0.890298	0.638832	0.530436	1	0.849636	0.493162	1	774	8.8372	818	10.4012	1759	16.2815
ENSDARG00000039117	tefa	thyrotrophic embryonic factor a [Source:ZFIN;Acc:ZDB-GENE-990415-264]	0.54279	0.20414	0.891401	0.649308	0.554533	1	0.835951	0.472376	1	499	20.0764	536	24.0163	1134	36.9875
ENSDARG00000021864	rplp1	ribosomal protein, large, P1 [Source:ZFIN;Acc:ZDB-GENE-030131-8663]	0.542814	0.202606	0.890298	1.07334	0.611086	1	0.505725	0.0714868	0.820159	646	136.451	1147	269.814	1468	251.378
ENSDARG00000091576	TMEM216	si:rp71-1d10.5 [Source:ZFIN;Acc:ZDB-GENE-141222-27]	0.543057	0.232455	0.91728	0.587504	0.45805	1	0.924346	0.652863	1	70	5.85851	68	6.33801	159	10.788
ENSDARG00000115832	LO018490.1	RAB31, member RAS oncogene family [Source:NCBI gene;Acc:568800]	0.543083	0.21285	0.900241	0.89081	0.934255	1	0.609651	0.173415	1	129	7.74564	190	12.705	293	14.2623
ENSDARG00000087402	tpm1	tropomyosin 1 (alpha) [Source:ZFIN;Acc:ZDB-GENE-040426-854]	0.543383	0.201917	0.889081	1.61433	0.161599	0.845006	0.3366	0.00798403	0.315102	1333	55.3247	3556	164.363	3026	101.815
ENSDARG00000035023	khdc4	KH domain containing 4, pre-mRNA splicing factor [Source:ZFIN;Acc:ZDB-GENE-030131-405]	0.543753	0.201415	0.888121	0.361651	0.0629423	0.575683	1.50353	0.572719	1	3955	82.0739	2362	54.5875	8972	150.94
ENSDARG00000115415	BX004867.1	F-box protein 38 [Source:NCBI gene;Acc:799091]	0.543972	0.206555	0.892995	0.880263	0.943424	1	0.617965	0.17135	1	426	4.96942	619	8.04157	966	9.13542
ENSDARG00000074985	aurkaip1	aurora kinase A interacting protein 1 [Source:ZFIN;Acc:ZDB-GENE-070928-24]	0.544198	0.217838	0.905913	0.479071	0.230412	0.92041	1.13594	0.982	1	105	5.9143	83	5.20652	238	10.8679
ENSDARG00000005115	calub	calumenin b [Source:ZFIN;Acc:ZDB-GENE-040426-1251]	0.544198	0.209141	0.895197	0.48009	0.219187	0.910804	1.13353	0.962031	1	255	14.0729	202	12.4151	578	25.8599
ENSDARG00000018627	arl5a	ADP-ribosylation factor-like 5A [Source:ZFIN;Acc:ZDB-GENE-040718-28]	0.544198	0.24799	0.923113	0.619522	0.5506	1	0.878415	0.596696	1	45	2.95715	46	3.36646	102	5.43397
ENSDARG00000017439	eif4ba	eukaryotic translation initiation factor 4Ba [Source:ZFIN;Acc:ZDB-GENE-060629-1]	0.544345	0.2101	0.896116	0.645149	0.552107	1	0.84375	0.491333	1	218	4.17931	232	4.95326	494	7.6777
ENSDARG00000100186	CU655842.1	chloride channel CLIC-like 1 [Source:NCBI gene;Acc:100332460]	0.544546	0.211432	0.898858	1.11533	0.559165	1	0.488239	0.0642309	0.792953	230	4.65853	423	9.54148	521	8.55488
ENSDARG00000110251	BX784025.1	BX784025.1	0.54475	0.226572	0.916705	0.732187	0.767293	1	0.744004	0.35981	1	87	10.5009	105	14.114	197	19.2766
ENSDARG00000040087	epb41l4a	erythrocyte membrane protein band 4.1 like 4A [Source:ZFIN;Acc:ZDB-GENE-990415-20]	0.544851	0.207412	0.892995	0.602876	0.454991	1	0.903754	0.583428	1	466	8.20258	463	9.07612	1055	15.0547
ENSDARG00000074255	micu3b	mitochondrial calcium uptake family, member 3b [Source:ZFIN;Acc:ZDB-GENE-120813-5]	0.545042	0.252846	0.924938	0.495179	0.30393	0.991688	1.1007	0.954483	1	38	4.42119	31	4.01672	86	8.11165
ENSDARG00000114546	cisd1	CDGSH iron sulfur domain 1 [Source:ZFIN;Acc:ZDB-GENE-040426-1162]	0.545042	0.233453	0.917525	0.617643	0.518622	1	0.882454	0.596596	1	57	6.24288	58	7.07445	129	11.4539
ENSDARG00000036140	crybgx	crystallin beta gamma X [Source:ZFIN;Acc:ZDB-GENE-070410-2]	0.545044	0.203083	0.890814	1.14738	0.510305	1	0.475032	0.0517538	0.747073	5495	312.491	10387	657.832	12436	573.333
ENSDARG00000042667	klf2a	Kruppel-like factor 2a [Source:ZFIN;Acc:ZDB-GENE-011109-1]	0.54542	0.204339	0.891472	0.603856	0.451215	1	0.903229	0.578599	1	1877	58.2738	1866	64.5171	4245	106.842
ENSDARG00000076560	apbb1	amyloid beta (A4) precursor protein-binding, family B, member 1 (Fe65) [Source:ZFIN;Acc:ZDB-GENE-091118-127]	0.545855	0.208019	0.892995	0.654411	0.566352	1	0.834116	0.469637	1	562	9.34976	605	11.2092	1270	17.1287
ENSDARG00000045428	mcee	methylmalonyl CoA epimerase [Source:ZFIN;Acc:ZDB-GENE-050522-368]	0.546136	0.231509	0.91728	0.723564	0.757802	1	0.754787	0.403327	1	58	3.89806	69	5.16446	131	7.13753
ENSDARG00000014366	luc7l3	LUC7-like 3 pre-mRNA splicing factor [Source:ZFIN;Acc:ZDB-GENE-060616-375]	0.546296	0.205199	0.892282	0.675682	0.61172	1	0.80851	0.424146	1	2857	72.9899	3173	90.2771	6451	133.609
ENSDARG00000044751	ddt	D-dopachrome tautomerase [Source:ZFIN;Acc:ZDB-GENE-040625-160]	0.546587	0.226381	0.916663	0.962429	0.795422	1	0.567925	0.143244	1	74	7.35561	117	12.9517	167	13.4573
ENSDARG00000017665	snrkb	SNF related kinase b [Source:ZFIN;Acc:ZDB-GENE-040426-1724]	0.546686	0.209641	0.89587	0.389479	0.0921404	0.687209	1.40363	0.687822	1	433	6.90268	277	4.91773	977	12.6264
ENSDARG00000103296	nup54	nucleoporin 54 [Source:ZFIN;Acc:ZDB-GENE-040426-2263]	0.546771	0.212826	0.900241	0.367788	0.0738919	0.623692	1.48665	0.604241	1	250	8.35354	151	5.61904	564	15.278
ENSDARG00000005648	olfml2a	olfactomedin-like 2A [Source:ZFIN;Acc:ZDB-GENE-081105-107]	0.546771	0.212826	0.900241	1.09362	0.588373	1	0.499964	0.0701795	0.814717	250	4.57764	449	9.15593	564	8.37213
ENSDARG00000010758	capn12	calpain 12 [Source:ZFIN;Acc:ZDB-GENE-050419-245]	0.547025	0.210906	0.897597	0.137222	0.000200782	0.013773	3.98644	0.0106105	0.354796	404	6.69294	91	1.67893	911	12.2352
ENSDARG00000074645	CABZ01032476.1	terminal uridylyl transferase 7 [Source:NCBI gene;Acc:562358]	0.547264	0.213548	0.901487	0.547554	0.340901	1	0.999469	0.749303	1	315	4.42519	283	4.42754	710	8.08603
ENSDARG00000061603	sorbs2b	sorbin and SH3 domain containing 2b [Source:ZFIN;Acc:ZDB-GENE-070308-3]	0.547338	0.207555	0.892995	0.47232	0.198601	0.883865	1.15883	0.99472	1	1297	9.77179	1005	8.43247	2923	17.8533
ENSDARG00000007136	gtf2h4	general transcription factor IIH, polypeptide 4 [Source:ZFIN;Acc:ZDB-GENE-030131-6779]	0.54753	0.217367	0.905639	0.413519	0.12515	0.766659	1.32407	0.788648	1	174	4.24367	118	3.205	392	7.75057
ENSDARG00000004724	tcea3	transcription elongation factor A (SII), 3 [Source:ZFIN;Acc:ZDB-GENE-040426-1860]	0.547618	0.209983	0.896116	0.661875	0.584044	1	0.827374	0.45706	1	598	23.1412	649	27.9695	1347	42.258
ENSDARG00000055151	smyd2a	SET and MYND domain containing 2a [Source:ZFIN;Acc:ZDB-GENE-050320-126]	0.547649	0.213937	0.901832	0.778346	0.854517	1	0.703606	0.280919	1	210	5.69727	268	8.09723	473	10.4031
ENSDARG00000005776	guk1b	guanylate kinase 1b [Source:ZFIN;Acc:ZDB-GENE-020916-1]	0.547787	0.209111	0.895197	0.312411	0.0313398	0.411204	1.75342	0.373371	1	826	49.3456	423	28.1426	1860	90.0818
ENSDARG00000059294	marco	macrophage receptor with collagenous structure [Source:ZFIN;Acc:ZDB-GENE-120514-2]	0.547836	0.222925	0.910887	1.23596	0.418695	1	0.443249	0.041743	0.679587	155	4.06526	314	9.17152	349	7.42058
ENSDARG00000060452	sdk2b	sidekick cell adhesion molecule 2b [Source:ZFIN;Acc:ZDB-GENE-030131-8203]	0.548078	0.20959	0.89587	0.711852	0.696158	1	0.769932	0.367552	1	806	4.44676	940	5.77553	1814	8.11338
ENSDARG00000097456	coa3b	cytochrome C oxidase assembly factor 3b [Source:ZFIN;Acc:ZDB-GENE-030131-7433]	0.548229	0.25254	0.924938	0.469649	0.238842	0.92913	1.16732	1	1	52	5.30248	40	4.54245	117	9.67202
ENSDARG00000099766	myl12.1	myosin, light chain 12, genome duplicate 1 [Source:ZFIN;Acc:ZDB-GENE-030131-4918]	0.548229	0.21261	0.900241	0.488435	0.229183	0.919019	1.12242	0.940772	1	360	24.6144	288	21.9298	810	44.8981
ENSDARG00000039757	mcfd2	multiple coagulation factor deficiency 2 [Source:ZFIN;Acc:ZDB-GENE-041010-8]	0.548229	0.241919	0.921567	0.574629	0.426485	1	0.954057	0.709771	1	68	5.18933	64	5.43922	153	9.46562
ENSDARG00000041870	ift172	intraflagellar transport 172 [Source:ZFIN;Acc:ZDB-GENE-040827-1]	0.548229	0.21119	0.898075	0.613087	0.476305	1	0.89421	0.568901	1	480	3.25185	482	3.63656	1080	5.93156
ENSDARG00000068478	gpx4a	glutathione peroxidase 4a [Source:ZFIN;Acc:ZDB-GENE-030410-2]	0.548451	0.210071	0.896116	0.932143	0.842136	1	0.588377	0.138592	1	823	52.0585	1256	88.4782	1851	94.9192
ENSDARG00000075831	slc7a8a	solute carrier family 7 (amino acid transporter light chain, L system), member 8a [Source:ZFIN;Acc:ZDB-GENE-121120-2]	0.548845	0.213976	0.901832	0.632839	0.518824	1	0.867275	0.525405	1	396	8.80475	410	10.1522	890	16.0423
ENSDARG00000056995	snai1a	snail family zinc finger 1a [Source:ZFIN;Acc:ZDB-GENE-990415-255]	0.548885	0.23162	0.91728	0.775595	0.848973	1	0.707695	0.312119	1	93	4.3711	118	6.17653	209	7.96361
ENSDARG00000111371	cbwd	COBW domain containing [Source:ZFIN;Acc:ZDB-GENE-040426-2388]	0.548885	0.23162	0.91728	0.861042	0.989631	1	0.637466	0.217054	1	93	3.14303	131	4.93051	209	5.72621
ENSDARG00000112799	ush1c	Usher syndrome 1C [Source:ZFIN;Acc:ZDB-GENE-060312-41]	0.549126	0.215907	0.90352	0.442919	0.16223	0.84604	1.23979	0.895949	1	272	5.82859	197	4.70127	611	10.6143
ENSDARG00000102690	rims2b	regulating synaptic membrane exocytosis 2b [Source:ZFIN;Acc:ZDB-GENE-060503-893]	0.549158	0.209118	0.895197	0.334327	0.0429176	0.484723	1.64258	0.44865	1	3611	188.718	1974	114.891	8111	343.649
ENSDARG00000026766	bcl2l10	BCL2 like 10 [Source:ZFIN;Acc:ZDB-GENE-030825-2]	0.549198	0.218016	0.906011	0.395613	0.102921	0.712248	1.38822	0.718241	1	252	16.8407	163	12.1312	566	30.6643
ENSDARG00000092240	si:ch211-243a20.3	si:ch211-243a20.3 [Source:NCBI gene;Acc:100151507]	0.5493	0.24069	0.921567	1.34153	0.3453	1	0.409459	0.0350935	0.624776	57	3.60551	125	8.80556	128	6.56383
ENSDARG00000036549	agpat3	1-acylglycerol-3-phosphate O-acyltransferase 3 [Source:ZFIN;Acc:ZDB-GENE-040426-2765]	0.54939	0.209482	0.89572	0.617925	0.481466	1	0.889089	0.554327	1	3417	106.927	3451	120.266	7672	194.628
ENSDARG00000043818	si:ch211-119c20.2	si:ch211-119c20.2 [Source:ZFIN;Acc:ZDB-GENE-041001-137]	0.54944	0.211022	0.897604	0.723587	0.722386	1	0.759328	0.35024	1	1008	9.38099	1192	12.3543	2263	17.0737
ENSDARG00000012632	zgc:92749	zgc:92749 [Source:ZFIN;Acc:ZDB-GENE-040718-309]	0.549547	0.227712	0.916771	1.16238	0.502741	1	0.472777	0.0581845	0.766455	139	6.15797	264	13.0251	312	11.2055
ENSDARG00000113139	CR855318.1	CR855318.1	0.549672	0.226869	0.916771	0.665171	0.611367	1	0.826361	0.471432	1	127	3.93255	138	4.75887	285	7.15436
ENSDARG00000052438	actr2a	ARP2 actin related protein 2a homolog [Source:ZFIN;Acc:ZDB-GENE-040426-2894]	0.550106	0.21753	0.9059	0.593816	0.437181	1	0.926391	0.625454	1	293	8.77413	284	9.4713	657	15.9499
ENSDARG00000004877	rock2b	rho-associated, coiled-coil containing protein kinase 2b [Source:ZFIN;Acc:ZDB-GENE-060125-2]	0.550159	0.233593	0.917525	0.528851	0.317291	0.99968	1.04029	0.830445	1	95	4.5866	82	4.40896	213	8.33686
ENSDARG00000038576	ube2d1b	ubiquitin-conjugating enzyme E2D 1b [Source:ZFIN;Acc:ZDB-GENE-030131-2735]	0.550201	0.219115	0.907363	0.711569	0.707376	1	0.773222	0.382616	1	186	14.8657	216	19.2256	417	27.0186
ENSDARG00000102056	svild	supervillin d [Source:ZFIN;Acc:ZDB-GENE-081104-483]	0.550273	0.213841	0.901832	0.746933	0.776187	1	0.73671	0.319564	1	658	8.26245	802	11.2153	1475	15.0152
ENSDARG00000015337	comta	catechol-O-methyltransferase a [Source:ZFIN;Acc:ZDB-GENE-050913-117]	0.550413	0.228744	0.916771	0.49257	0.254029	0.943645	1.11743	0.949634	1	112	5.15488	90	4.61315	251	9.36548
ENSDARG00000040251	ctsk	cathepsin K [Source:ZFIN;Acc:ZDB-GENE-001205-4]	0.550439	0.222713	0.910887	0.805031	0.909033	1	0.683749	0.261672	1	166	5.87889	218	8.59802	372	10.6804
ENSDARG00000035870	laptm4b	lysosomal protein transmembrane 4 beta [Source:ZFIN;Acc:ZDB-GENE-030616-616]	0.550659	0.211604	0.8991	0.466027	0.187915	0.874881	1.1816	0.973497	1	2291	119.909	1741	101.48	5132	217.755
ENSDARG00000015922	stk17al	serine/threonine kinase 17a like [Source:ZFIN;Acc:ZDB-GENE-061103-427]	0.550713	0.217744	0.9059	0.620099	0.492911	1	0.888104	0.563058	1	271	8.92912	274	10.0541	607	16.2138
ENSDARG00000089769	hapln1a	hyaluronan and proteoglycan link protein 1a [Source:ZFIN;Acc:ZDB-GENE-050302-175]	0.550844	0.218331	0.906037	1.30556	0.353454	1	0.421922	0.0305446	0.581344	234	8.21334	498	19.4665	524	14.9104
ENSDARG00000114200	mrps18c	mitochondrial ribosomal protein S18C [Source:ZFIN;Acc:ZDB-GENE-060503-609]	0.55097	0.250211	0.924133	0.686862	0.661954	1	0.802156	0.469491	1	67	5.78479	75	7.21156	150	10.4993
ENSDARG00000041072	mier1a	mesoderm induction early response 1a, transcriptional regulator [Source:ZFIN;Acc:ZDB-GENE-030131-409]	0.551037	0.231811	0.91728	0.551741	0.367495	1	0.998724	0.760696	1	109	2.91701	98	2.92074	244	5.29367
ENSDARG00000116077	BX005199.1	BX005199.1	0.551227	0.216958	0.904898	0.542334	0.328033	1	1.0164	0.774507	1	429	11.3269	379	11.1442	960	20.5486
ENSDARG00000112970	BX571719.1	BX571719.1	0.551387	0.2196	0.907685	0.571857	0.390972	1	0.964204	0.694131	1	291	20.6115	271	21.3767	651	37.3812
ENSDARG00000104682	tpm2	tropomyosin 2 (beta) [Source:ZFIN;Acc:ZDB-GENE-040625-114]	0.551781	0.214304	0.902245	1.24475	0.403924	1	0.443285	0.0371416	0.645093	1053	43.7036	2133	98.5904	2354	79.2047
ENSDARG00000114870	CABZ01078594.1	CABZ01078594.1	0.552145	0.234835	0.917639	1.09244	0.59818	1	0.505425	0.0813521	0.849942	94	9.83973	167	19.4682	210	17.8209
ENSDARG00000104860	si:ch211-128m15.3	si:ch211-128m15.3 [Source:ZFIN;Acc:ZDB-GENE-141222-69]	0.552512	0.237435	0.920278	0.500837	0.273426	0.96774	1.10318	0.936266	1	86	4.22684	70	3.83151	192	7.65023
ENSDARG00000052223	rcvrna	recoverin a [Source:ZFIN;Acc:ZDB-GENE-050913-106]	0.553028	0.215253	0.902795	0.508251	0.259067	0.948013	1.0881	0.884043	1	1831	106.168	1511	97.5714	4084	191.975
ENSDARG00000074160	paqr4b	progestin and adipoQ receptor family member IVb [Source:ZFIN;Acc:ZDB-GENE-121214-338]	0.553146	0.2392	0.921567	0.412733	0.136876	0.79486	1.3402	0.779525	1	100	4.23964	67	3.16344	223	7.66461
ENSDARG00000023537	ahr1b	aryl hydrocarbon receptor 1b [Source:ZFIN;Acc:ZDB-GENE-050922-1]	0.553156	0.215773	0.90352	0.574442	0.388893	1	0.962945	0.67885	1	1422	17.8749	1326	18.5628	3171	32.3144
ENSDARG00000109924	tnnt2e	troponin T2e, cardiac [Source:ZFIN;Acc:ZDB-GENE-041210-27]	0.553268	0.228876	0.916771	2.49492	0.0224097	0.342274	0.221757	0.000667526	0.0997375	122	6.41373	494	28.9223	272	11.5925
ENSDARG00000018882	jak2b	Janus kinase 2b [Source:ZFIN;Acc:ZDB-GENE-980526-123]	0.5535	0.21896	0.907196	0.517788	0.280728	0.972497	1.06897	0.855855	1	525	5.51022	441	5.1547	1170	9.95523
ENSDARG00000045146	tomm22	translocase of outer mitochondrial membrane 22 homolog (yeast) [Source:ZFIN;Acc:ZDB-GENE-030131-9810]	0.553657	0.230989	0.917013	0.648325	0.564306	1	0.853981	0.512885	1	136	11.9162	143	13.9537	303	21.5228
ENSDARG00000005456	katnb1	katanin p80 (WD repeat containing) subunit B 1 [Source:ZFIN;Acc:ZDB-GENE-040426-1954]	0.553745	0.218392	0.906049	0.501855	0.2501	0.941945	1.1034	0.909341	1	725	12.3392	590	11.1829	1615	22.2832
ENSDARG00000104934	tln2a	talin 2a [Source:ZFIN;Acc:ZDB-GENE-040724-263]	0.553839	0.218636	0.906819	0.519498	0.281878	0.972497	1.06611	0.852005	1	691	5.94009	582	5.57177	1539	10.7253
ENSDARG00000023678	ercc5	excision repair cross-complementation group 5 [Source:ZFIN;Acc:ZDB-GENE-050327-28]	0.553856	0.222605	0.910887	0.433041	0.145881	0.812236	1.27899	0.842688	1	339	16.0396	238	12.5408	755	28.9598
ENSDARG00000115910	fam3a	family with sequence similarity 3 member A [Source:ZFIN;Acc:ZDB-GENE-040426-1772]	0.553878	0.225074	0.914371	0.461881	0.191247	0.876407	1.19918	0.95213	1	207	10.6457	155	8.87753	461	19.2204
ENSDARG00000027046	scyl3	SCY1-like, kinase-like 3 [Source:ZFIN;Acc:ZDB-GENE-030131-2559]	0.554036	0.225912	0.915859	0.433654	0.151292	0.824175	1.2776	0.85625	1	212	3.26094	149	2.5524	472	5.88579
ENSDARG00000037012	slc3a2b	solute carrier family 3 (amino acid transporter heavy chain), member 2b [Source:ZFIN;Acc:ZDB-GENE-040122-2]	0.554542	0.218093	0.906011	0.720067	0.714112	1	0.770125	0.366786	1	1181	27.6625	1377	35.9196	2627	49.8836
ENSDARG00000068194	klf9	Kruppel-like factor 9 [Source:ZFIN;Acc:ZDB-GENE-060526-244]	0.554604	0.2291	0.916771	0.166835	0.00103349	0.0452769	3.32427	0.0346249	0.622784	174	9.48469	47	2.85316	387	17.1017
ENSDARG00000116148	BX005407.1	BX005407.1	0.5548	0.220055	0.908614	0.642953	0.541848	1	0.862894	0.515431	1	591	40.8813	615	47.377	1314	73.6866
ENSDARG00000074169	gpam	glycerol-3-phosphate acyltransferase, mitochondrial [Source:ZFIN;Acc:ZDB-GENE-101026-1]	0.554847	0.221315	0.909251	0.610931	0.471725	1	0.908198	0.595949	1	354	5.06327	350	5.57508	787	9.12554
ENSDARG00000055945	asph	aspartate beta-hydroxylase [Source:ZFIN;Acc:ZDB-GENE-031112-5]	0.55528	0.220639	0.909251	0.886736	0.929558	1	0.626207	0.179015	1	560	14.0043	803	22.3637	1244	25.2202
ENSDARG00000079329	cop1	COP1, E3 ubiquitin ligase [Source:ZFIN;Acc:ZDB-GENE-070410-134]	0.555384	0.225943	0.915859	0.694705	0.660451	1	0.799452	0.417988	1	276	4.6974	310	5.87578	613	8.45795
ENSDARG00000020123	coq8a	coenzyme Q8A [Source:ZFIN;Acc:ZDB-GENE-040718-487]	0.555546	0.221247	0.909251	0.508682	0.262885	0.953727	1.09213	0.892009	1	658	12.5536	541	11.4946	1461	22.5968
ENSDARG00000097180	si:dkey-7i4.21	si:dkey-7i4.21 [Source:ZFIN;Acc:ZDB-GENE-131121-50]	0.555553	0.23627	0.91975	0.173026	0.00176845	0.066169	3.2108	0.0465329	0.717268	118	4.04573	33	1.26004	262	7.28235
ENSDARG00000103854	pdlim7	PDZ and LIM domain 7 [Source:ZFIN;Acc:ZDB-GENE-040426-2092]	0.555637	0.243517	0.921799	0.581666	0.430322	1	0.955251	0.697275	1	100	2.81634	94	2.94827	222	5.06866
ENSDARG00000028676	nuak1b	NUAK family, SNF1-like kinase, 1b [Source:ZFIN;Acc:ZDB-GENE-131120-18]	0.555658	0.225161	0.914371	1.14263	0.523824	1	0.486298	0.063282	0.790707	241	4.64283	445	9.54729	535	8.35554
ENSDARG00000045417	fam49bb	family with sequence similarity 49 member Bb [Source:ZFIN;Acc:ZDB-GENE-040426-2590]	0.55576	0.239679	0.921567	0.717053	0.734445	1	0.77506	0.411198	1	82	2.9274	95	3.777	182	5.26739
ENSDARG00000020467	safb	scaffold attachment factor B [Source:ZFIN;Acc:ZDB-GENE-030131-698]	0.555893	0.218995	0.907196	0.722367	0.718373	1	0.769545	0.364289	1	2877	39.7557	3357	51.6614	6384	71.5168
ENSDARG00000024124	sde2	SDE2 telomere maintenance homolog (S. pombe) [Source:ZFIN;Acc:ZDB-GENE-050417-270]	0.55595	0.232516	0.91728	1.10285	0.575683	1	0.504104	0.078225	0.844237	128	3.10683	228	6.16307	284	5.58832
ENSDARG00000007175	recql	RecQ helicase-like [Source:ZFIN;Acc:ZDB-GENE-050809-134]	0.55604	0.231522	0.91728	0.761598	0.815109	1	0.730097	0.326854	1	174	3.2159	214	4.40476	386	5.78358
ENSDARG00000075625	lrig1	leucine-rich repeats and immunoglobulin-like domains 1 [Source:ZFIN;Acc:ZDB-GENE-031113-23]	0.556093	0.252982	0.924938	0.934582	0.866823	1	0.595018	0.179956	1	55	3.91912	83	6.58656	122	7.0476
ENSDARG00000061806	si:dkey-13n15.2	si:dkey-13n15.2 [Source:ZFIN;Acc:ZDB-GENE-060526-209]	0.556394	0.2362	0.919705	0.578717	0.420782	1	0.961426	0.696788	1	106	3.84218	99	3.99634	235	6.90551
ENSDARG00000033539	paics	phosphoribosylaminoimidazole carboxylase, phosphoribosylaminoimidazole succinocarboxamide synthetase [Source:ZFIN;Acc:ZDB-GENE-030131-9762]	0.556586	0.222673	0.910887	0.593675	0.432537	1	0.937527	0.640199	1	592	16.4379	567	17.5332	1312	29.5334
ENSDARG00000076020	PAPPA2	pappalysin 2 [Source:NCBI gene;Acc:567038]	0.556795	0.226584	0.916705	1.37945	0.292576	0.983851	0.403636	0.0236562	0.514876	325	2.21957	723	5.49894	720	3.98634
ENSDARG00000091702	csnk2a4	casein kinase 2, alpha 4 polypeptide [Source:ZFIN;Acc:ZDB-GENE-141210-9]	0.556984	0.23022	0.916771	0.720146	0.726367	1	0.773432	0.383822	1	205	6.2176	238	8.03898	454	11.163
ENSDARG00000115796	BX469907.1	CDP-diacylglycerol synthase (phosphatidate cytidylyltransferase) 1 [Source:NCBI gene;Acc:100002015]	0.557454	0.238108	0.920948	0.678056	0.630995	1	0.822136	0.471648	1	141	3.7063	154	4.50813	312	6.64862
ENSDARG00000109531	cnksr1	connector enhancer of kinase suppressor of Ras 1 [Source:ZFIN;Acc:ZDB-GENE-040426-1802]	0.557537	0.229814	0.916771	0.373189	0.0822786	0.653526	1.49398	0.598964	1	193	2.92308	116	1.95657	427	5.24283
ENSDARG00000054978	kifc3	kinesin family member C3 [Source:ZFIN;Acc:ZDB-GENE-030131-3724]	0.557566	0.221408	0.909251	0.443853	0.1549	0.834338	1.25619	0.866289	1	3019	47.3615	2158	37.7024	6679	84.9433
ENSDARG00000014803	cryba1l2	crystallin, beta A1, like 2 [Source:ZFIN;Acc:ZDB-GENE-041010-40]	0.557657	0.220997	0.909251	0.75268	0.786618	1	0.740896	0.321348	1	12592	719.545	15261	971.183	27853	1290.3
ENSDARG00000074848	smim7	small integral membrane protein 7 [Source:ZFIN;Acc:ZDB-GENE-060810-180]	0.558019	0.275996	0.94075	1.07935	0.637284	1	0.516993	0.111645	0.953679	38	4.88573	66	9.45028	84	8.75549
ENSDARG00000077737	spsb3a	splA/ryanodine receptor domain and SOCS box containing 3a [Source:ZFIN;Acc:ZDB-GENE-030131-4182]	0.558358	0.233965	0.917525	0.650377	0.566916	1	0.858514	0.520796	1	196	6.45796	205	7.52225	433	11.566
ENSDARG00000101130	coq8b	coenzyme Q8B [Source:ZFIN;Acc:ZDB-GENE-060503-803]	0.558626	0.233355	0.917525	0.663177	0.596132	1	0.842349	0.49361	1	197	3.72838	210	4.42617	435	6.67419
ENSDARG00000027088	ptgdsb.1	prostaglandin D2 synthase b, tandem duplicate 1 [Source:ZFIN;Acc:ZDB-GENE-030131-8436]	0.558708	0.223045	0.910887	0.654052	0.562454	1	0.854225	0.497153	1	3205	204.923	3369	239.893	7076	366.78
ENSDARG00000113828	glrbb	glycine receptor, beta b [Source:ZFIN;Acc:ZDB-GENE-040801-106]	0.558746	0.234437	0.917635	0.612055	0.482479	1	0.912901	0.6122	1	183	4.373	180	4.79022	404	7.82646
ENSDARG00000111952	CT027583.1	CT027583.1	0.558841	0.23095	0.917013	0.604257	0.45792	1	0.92484	0.626892	1	275	41.7034	267	45.0926	607	74.6248
ENSDARG00000101999	cog3	component of oligomeric golgi complex 3 [Source:ZFIN;Acc:ZDB-GENE-050913-26]	0.5591	0.22736	0.916771	0.442341	0.157187	0.837797	1.26396	0.858859	1	480	6.90722	341	5.46476	1059	12.3542
ENSDARG00000115528	FO082780.1	FO082780.1	0.559263	0.22965	0.916771	0.401639	0.106217	0.721749	1.39245	0.706047	1	321	13.6093	207	9.7736	708	24.3343
ENSDARG00000068457	tnnt3b	troponin T type 3b (skeletal, fast) [Source:ZFIN;Acc:ZDB-GENE-030520-2]	0.559296	0.226024	0.915859	2.4763	0.0214067	0.334421	0.225859	0.000602195	0.0971521	657	27.2681	2612	120.73	1449	48.7543
ENSDARG00000103823	rbms1b	RNA binding motif, single stranded interacting protein 1b [Source:ZFIN;Acc:ZDB-GENE-100812-3]	0.559463	0.237918	0.920669	0.469168	0.206655	0.89443	1.19246	0.964516	1	166	9.13279	125	7.65879	366	16.3242
ENSDARG00000088708	ngfra	nerve growth factor receptor a (TNFR superfamily, member 16) [Source:ZFIN;Acc:ZDB-GENE-050928-1]	0.559487	0.240196	0.921567	1.94774	0.076343	0.634771	0.287249	0.00364565	0.222273	127	4.3292	397	15.0713	280	7.73781
ENSDARG00000009568	ca10b	carbonic anhydrase Xb [Source:ZFIN;Acc:ZDB-GENE-080815-2]	0.559533	0.227038	0.916771	0.67388	0.612175	1	0.830315	0.464181	1	528	19.0994	571	23.0026	1164	34.1346
ENSDARG00000012881	slc4a1a	solute carrier family 4 (anion exchanger), member 1a (Diego blood group) [Source:ZFIN;Acc:ZDB-GENE-010525-1]	0.559738	0.227729	0.916771	0.408971	0.112994	0.737843	1.36865	0.728697	1	535	6.98489	351	5.10349	1179	12.4789
ENSDARG00000115520	eif4ea	eukaryotic translation initiation factor 4ea [Source:ZFIN;Acc:ZDB-GENE-040413-1]	0.559746	0.263826	0.93004	0.946599	0.848208	1	0.591324	0.173915	1	54	2.95715	82	5.0009	119	5.28302
ENSDARG00000044016	myo6a	myosin VIa [Source:ZFIN;Acc:ZDB-GENE-040819-2]	0.559765	0.22753	0.916771	0.804376	0.903897	1	0.6959	0.266025	1	496	4.67862	640	6.72312	1093	8.35818
ENSDARG00000056794	arl3a	ADP ribosylation factor like GTPase 3a [Source:ZFIN;Acc:ZDB-GENE-050417-368]	0.559893	0.258872	0.93004	0.32151	0.0528593	0.52927	1.74145	0.465259	1	64	4.18249	33	2.40173	141	7.47016
ENSDARG00000105568	si:ch211-194p6.10	si:ch211-194p6.10 [Source:ZFIN;Acc:ZDB-GENE-160728-3]	0.559937	0.231534	0.91728	0.230104	0.00660851	0.159256	2.43341	0.121675	0.96851	271	11.0536	100	4.54245	597	19.7408
ENSDARG00000052045	ggt5a	gamma-glutamyltransferase 5a [Source:ZFIN;Acc:ZDB-GENE-080226-1]	0.560322	0.243054	0.921567	0.390568	0.103411	0.713114	1.43463	0.673043	1	139	3.04477	87	2.12233	306	5.43397
ENSDARG00000004280	seh1l	SEH1-like (S. cerevisiae) [Source:ZFIN;Acc:ZDB-GENE-030131-6689]	0.560363	0.231622	0.91728	0.75166	0.790355	1	0.745501	0.338213	1	313	15.5561	377	20.8667	689	27.7608
ENSDARG00000025319	fynb	FYN proto-oncogene, Src family tyrosine kinase b [Source:ZFIN;Acc:ZDB-GENE-050706-89]	0.560424	0.228046	0.916771	0.854521	0.994325	1	0.655834	0.213516	1	577	12.5231	790	19.095	1270	22.3458
ENSDARG00000087093	si:ch211-157c3.4	si:ch211-157c3.4 [Source:ZFIN;Acc:ZDB-GENE-030131-8454]	0.560689	0.242236	0.921567	0.104902	6.93e-05	0.00622735	5.34486	0.00368997	0.222951	125	9.85717	21	1.84424	275	17.5805
ENSDARG00000001354	slc6a22.2	solute carrier family 6 member 22, tandem duplicate 2 [Source:ZFIN;Acc:ZDB-GENE-030616-628]	0.560689	0.23765	0.920278	0.611501	0.487732	1	0.916906	0.614163	1	145	2.97769	142	3.24754	319	5.31077
ENSDARG00000062695	ccdc126	coiled-coil domain containing 126 [Source:ZFIN;Acc:ZDB-GENE-060503-11]	0.560689	0.24636	0.922959	0.666048	0.611419	1	0.841815	0.514904	1	90	6.3747	96	7.57257	198	11.3694
ENSDARG00000078180	sc:d0202	sc:d0202 [Source:ZFIN;Acc:ZDB-GENE-080226-9]	0.560689	0.279364	0.943644	2.18547	0.0526869	0.528898	0.256553	0.00291786	0.20027	40	1.61483	140	6.29432	88	2.88008
ENSDARG00000038770	zgc:103625	zgc:103625 [Source:ZFIN;Acc:ZDB-GENE-040912-116]	0.561128	0.235449	0.918381	0.673394	0.618183	1	0.833284	0.480652	1	232	13.3215	250	15.9868	510	23.7406
ENSDARG00000029885	rab41	RAB41, member RAS oncogene family [Source:ZFIN;Acc:ZDB-GENE-040426-2686]	0.56117	0.244381	0.921974	0.683914	0.658739	1	0.820528	0.471786	1	106	5.9143	116	7.20793	233	10.5392
ENSDARG00000079397	cerkl	ceramide kinase-like [Source:ZFIN;Acc:ZDB-GENE-070410-38]	0.561487	0.228951	0.916771	0.321215	0.0361303	0.44589	1.74801	0.37779	1	767	15.6964	394	8.9796	1685	27.9551
ENSDARG00000116822	usp20	ubiquitin specific peptidase 20 [Source:ZFIN;Acc:ZDB-GENE-040426-1219]	0.561495	0.228787	0.916771	0.412709	0.115955	0.741881	1.36051	0.733502	1	950	130.665	627	96.0412	2087	232.709
ENSDARG00000076611	fbxo21	F-box protein 21 [Source:ZFIN;Acc:ZDB-GENE-100922-229]	0.5616	0.23902	0.921506	0.617989	0.492887	1	0.908754	0.609325	1	168	3.25238	166	3.57895	369	5.79128
ENSDARG00000011945	slc35e1	solute carrier family 35, member E1 [Source:ZFIN;Acc:ZDB-GENE-040426-2033]	0.561628	0.242929	0.921567	0.406745	0.119237	0.749545	1.38079	0.734445	1	163	5.12783	106	3.7137	358	9.13029
ENSDARG00000017676	mmp2	matrix metallopeptidase 2 [Source:ZFIN;Acc:ZDB-GENE-030131-9123]	0.561774	0.230689	0.916953	1.0329	0.67144	1	0.543878	0.0996645	0.91472	659	11.8466	1088	21.7817	1447	21.0878
ENSDARG00000073859	kif13bb	kinesin family member 13Bb [Source:ZFIN;Acc:ZDB-GENE-090908-5]	0.56187	0.229572	0.916771	0.299485	0.0251737	0.36661	1.87612	0.298675	1	865	4.89089	414	2.60692	1899	8.70467
ENSDARG00000012387	pdha1a	pyruvate dehydrogenase E1 alpha 1 subunit a [Source:ZFIN;Acc:ZDB-GENE-040426-2719]	0.562115	0.229443	0.916771	0.622514	0.493265	1	0.902976	0.579528	1	1075	31.7101	1069	35.1174	2359	56.4122
ENSDARG00000091349	plekhd1	pleckstrin homology domain containing, family D (with coiled-coil domains) member 1 [Source:ZFIN;Acc:ZDB-GENE-130926-1]	0.562493	0.23294	0.917525	0.237306	0.0071599	0.169411	2.37033	0.127326	0.978378	425	12.1136	161	5.11053	932	21.5356
ENSDARG00000005853	slc25a6	solute carrier family 25 (mitochondrial carrier; adenine nucleotide translocator), member 6 [Source:ZFIN;Acc:ZDB-GENE-070912-446]	0.562629	0.233553	0.917525	0.789594	0.872411	1	0.712555	0.289509	1	369	14.5978	465	20.4866	809	25.9458
ENSDARG00000055592	capn2b	calpain 2, (m/II) large subunit b [Source:ZFIN;Acc:ZDB-GENE-050522-84]	0.563281	0.236974	0.920197	0.530035	0.307601	0.993018	1.06273	0.851958	1	316	5.36276	267	5.04623	692	9.52056
ENSDARG00000075721	zdhhc6	zinc finger, DHHC-type containing 6 [Source:ZFIN;Acc:ZDB-GENE-030131-3189]	0.563297	0.23766	0.920278	0.641845	0.546902	1	0.87762	0.554954	1	216	6.18639	221	7.04905	473	10.9825
ENSDARG00000057907	si:ch73-181d5.4	si:ch73-181d5.4 [Source:ZFIN;Acc:ZDB-GENE-100922-118]	0.563434	0.232971	0.917525	0.742042	0.764788	1	0.759303	0.353111	1	597	3.29523	706	4.33981	1307	5.84848
ENSDARG00000001162	matr3l1.1	matrin 3-like 1.1 [Source:ZFIN;Acc:ZDB-GENE-030616-40]	0.56344	0.234684	0.917639	0.924374	0.85883	1	0.609536	0.162383	1	391	4.97846	576	8.16761	856	8.83583
ENSDARG00000076872	MPP4	si:ch211-222n4.6 [Source:ZFIN;Acc:ZDB-GENE-091118-7]	0.563629	0.235742	0.918753	0.421892	0.130793	0.780003	1.33595	0.767035	1	366	12.5607	246	9.40209	801	22.2855
ENSDARG00000099954	plekhm1	pleckstrin homology domain containing, family M (with RUN domain) member 1 [Source:ZFIN;Acc:ZDB-GENE-030131-2752]	0.563957	0.24029	0.921567	0.695619	0.663988	1	0.810726	0.43862	1	251	3.50943	278	4.32875	549	6.22288
ENSDARG00000035949	tmem106bb	transmembrane protein 106Bb [Source:ZFIN;Acc:ZDB-GENE-050913-37]	0.563961	0.240797	0.921567	0.785748	0.866579	1	0.717738	0.301103	1	235	10.3721	294	14.4511	514	18.3915
ENSDARG00000040678	ccdc93	coiled-coil domain containing 93 [Source:ZFIN;Acc:ZDB-GENE-060421-8315]	0.564097	0.238367	0.921267	0.685867	0.642741	1	0.822457	0.45645	1	316	5.89565	345	7.16833	691	10.4515
ENSDARG00000036628	cd74b	CD74 molecule, major histocompatibility complex, class II invariant chain b [Source:ZFIN;Acc:ZDB-GENE-990910-10]	0.564236	0.244499	0.921974	1.4038	0.279219	0.971863	0.401933	0.0244939	0.525075	188	11.1748	420	27.8026	411	19.8051
ENSDARG00000063159	si:dkey-32e23.4	si:dkey-32e23.4 [Source:ZFIN;Acc:ZDB-GENE-081105-41]	0.56433	0.234791	0.917639	0.410674	0.115867	0.741881	1.37416	0.719003	1	479	8.4314	313	6.13569	1047	14.9406
ENSDARG00000077180	slc37a4b	solute carrier family 37 (glucose-6-phosphate transporter), member 4b [Source:ZFIN;Acc:ZDB-GENE-040426-827]	0.564694	0.24749	0.923113	0.365731	0.078649	0.641145	1.54401	0.557315	1	141	19.1705	82	12.416	308	33.9485
ENSDARG00000035433	arpc5lb	actin related protein 2/3 complex, subunit 5-like, b [Source:ZFIN;Acc:ZDB-GENE-060531-161]	0.564742	0.249463	0.923113	0.568247	0.39706	1	0.993832	0.755052	1	114	8.93021	103	8.98563	249	15.8129
ENSDARG00000039136	cox16	cytochrome c oxidase assembly factor COX16 [Source:ZFIN;Acc:ZDB-GENE-050417-60]	0.564969	0.268824	0.934603	0.702591	0.703665	1	0.804122	0.480626	1	60	6.57145	67	8.17221	131	11.6315
ENSDARG00000002071	adss	adenylosuccinate synthase [Source:ZFIN;Acc:ZDB-GENE-050417-337]	0.565002	0.241117	0.921567	0.552371	0.354876	1	1.02287	0.784813	1	262	6.79626	230	6.64433	572	12.0287
ENSDARG00000111626	crygs3	crystallin, gamma S3 [Source:ZFIN;Acc:ZDB-GENE-050223-3]	0.565151	0.236339	0.919787	0.991043	0.739951	1	0.570259	0.12323	0.970715	449	29.3428	707	51.4552	980	51.9202
ENSDARG00000043317	kita	v-kit Hardy-Zuckerman 4 feline sarcoma viral oncogene homolog a [Source:ZFIN;Acc:ZDB-GENE-980526-464]	0.565153	0.235309	0.918291	0.734026	0.746644	1	0.769936	0.366931	1	794	9.56407	926	12.4219	1733	16.923
ENSDARG00000023886	cacna2d4b	calcium channel, voltage-dependent, alpha 2/delta subunit 4b [Source:ZFIN;Acc:ZDB-GENE-100422-18]	0.565361	0.234132	0.917587	0.632298	0.51484	1	0.894137	0.56459	1	1177	12.7962	1182	14.3112	2568	22.6337
ENSDARG00000076182	stat1b	signal transducer and activator of transcription 1b [Source:ZFIN;Acc:ZDB-GENE-030616-23]	0.565361	0.24522	0.922241	0.814806	0.933885	1	0.693859	0.271699	1	187	3.04676	242	4.39104	408	5.38906
ENSDARG00000098600	pithd1	PITH (C-terminal proteasome-interacting domain of thioredoxin-like) domain containing 1 [Source:ZFIN;Acc:ZDB-GENE-040426-2366]	0.565361	0.261273	0.93004	1.20201	0.469574	1	0.470347	0.0661475	0.799337	66	7.43513	126	15.8077	144	13.1511
ENSDARG00000044551	atg9a	ATG9 autophagy related 9 homolog A (S. cerevisiae) [Source:ZFIN;Acc:ZDB-GENE-070209-65]	0.565682	0.236749	0.919976	0.404604	0.107389	0.722811	1.39811	0.690217	1	587	8.19763	377	5.86336	1280	14.4916
ENSDARG00000001463	tdh2	L-threonine dehydrogenase 2 [Source:ZFIN;Acc:ZDB-GENE-070620-14]	0.565773	0.233691	0.917525	0.446513	0.158765	0.839377	1.26709	0.851471	1	2691	87.4472	1907	69.0141	5867	154.562
ENSDARG00000079860	ppp1r16b	protein phosphatase 1, regulatory subunit 16B [Source:ZFIN;Acc:ZDB-GENE-131127-294]	0.566076	0.240428	0.921567	0.685993	0.639577	1	0.825192	0.460813	1	363	11.4705	395	13.9004	791	20.2632
ENSDARG00000019526	agfg1b	ArfGAP with FG repeats 1b [Source:ZFIN;Acc:ZDB-GENE-040426-1520]	0.566225	0.239077	0.921506	0.595953	0.43953	1	0.950116	0.663132	1	437	11.0925	413	11.6749	952	19.5903
ENSDARG00000035741	slc25a11	solute carrier family 25 (mitochondrial carrier; oxoglutarate carrier), member 11 [Source:ZFIN;Acc:ZDB-GENE-040625-79]	0.566365	0.238099	0.920948	0.607561	0.463576	1	0.932194	0.630347	1	517	19.7909	498	21.2305	1126	34.9437
ENSDARG00000051768	fhod1	formin homology 2 domain containing 1 [Source:ZFIN;Acc:ZDB-GENE-110623-4]	0.566382	0.243163	0.921567	0.645923	0.554428	1	0.876857	0.554059	1	208	24.3599	213	27.7809	453	43.0097
ENSDARG00000020679	clpp	caseinolytic mitochondrial matrix peptidase proteolytic subunit [Source:ZFIN;Acc:ZDB-GENE-030131-7860]	0.566439	0.246766	0.923113	0.701271	0.676498	1	0.807732	0.439595	1	197	8.72748	219	10.8049	429	15.4076
ENSDARG00000033789	ndufb7	NADH:ubiquinone oxidoreductase subunit B7 [Source:ZFIN;Acc:ZDB-GENE-040426-1886]	0.566457	0.240576	0.921567	0.765286	0.819521	1	0.74019	0.327675	1	366	35.7791	444	48.3377	797	63.1629
ENSDARG00000079610	akap9	A kinase (PRKA) anchor protein 9 [Source:ZFIN;Acc:ZDB-GENE-030131-7276]	0.566508	0.234416	0.917635	0.581059	0.401478	1	0.974957	0.697308	1	5000	26.5215	4605	27.2028	10887	46.8158
ENSDARG00000111761	igl3v4	immunoglobulin light 3 variable 4 [Source:ZFIN;Acc:ZDB-GENE-060503-598]	0.566533	0.250699	0.924563	0.492213	0.246853	0.939364	1.15099	1	1	141	12.3543	110	10.7336	307	21.8069
ENSDARG00000116296	CR626939.1	LON peptidase N-terminal domain and ring finger 1 [Source:NCBI gene;Acc:560773]	0.566646	0.250116	0.924133	0.532318	0.321872	1	1.06449	0.862114	1	147	3.01876	124	2.83588	320	5.32742
ENSDARG00000101766	ptmab	prothymosin alpha b [Source:ZFIN;Acc:ZDB-GENE-030131-8681]	0.56697	0.235411	0.918381	0.585877	0.412049	1	0.967729	0.685656	1	2995	331.091	2779	342.132	6516	583.965
ENSDARG00000056141	coq10b	coenzyme Q10B [Source:ZFIN;Acc:ZDB-GENE-050417-263]	0.567	0.244025	0.921974	0.56186	0.370068	1	1.00915	0.764782	1	245	12.1256	218	12.0156	533	21.3855
ENSDARG00000024847	col5a2b	collagen, type V, alpha 2b [Source:ZFIN;Acc:ZDB-GENE-110406-2]	0.567004	0.242233	0.921567	1.86299	0.0899895	0.682228	0.304351	0.00463421	0.244177	302	2.38149	891	7.82483	657	4.20014
ENSDARG00000099412	bcan	brevican [Source:ZFIN;Acc:ZDB-GENE-030131-6045]	0.567237	0.248561	0.923113	2.09234	0.0531556	0.530539	0.271102	0.00237856	0.183007	189	1.72501	626	6.36294	411	3.04107
ENSDARG00000042557	rnf144ab	ring finger protein 144ab [Source:ZFIN;Acc:ZDB-GENE-040718-486]	0.567313	0.255924	0.929656	1.36213	0.314636	0.997767	0.416489	0.0329509	0.608076	109	4.37057	235	10.4938	237	7.70399
ENSDARG00000014165	ssr3	signal sequence receptor, gamma [Source:ZFIN;Acc:ZDB-GENE-030131-9134]	0.567344	0.250693	0.924563	0.876411	0.955001	1	0.647349	0.213224	1	155	11.1117	215	17.165	337	19.5855
ENSDARG00000023672	timm8a	translocase of inner mitochondrial membrane 8 homolog A (yeast) [Source:ZFIN;Acc:ZDB-GENE-040801-158]	0.567417	0.316443	0.96587	0.906657	0.922212	1	0.625834	0.278896	1	23	2.98965	33	4.77706	50	5.26887
ENSDARG00000056862	cep63	centrosomal protein 63 [Source:ZFIN;Acc:ZDB-GENE-040426-1154]	0.567449	0.241835	0.921567	0.460908	0.186605	0.872074	1.23115	0.907596	1	351	6.01716	256	4.88742	763	10.6039
ENSDARG00000074967	zgc:162698	zgc:162698 [Source:ZFIN;Acc:ZDB-GENE-041111-185]	0.567473	0.241331	0.921567	0.514362	0.274799	0.969732	1.10326	0.91408	1	403	14.2865	328	12.9494	876	25.1756
ENSDARG00000069603	taok1a	TAO kinase 1a [Source:ZFIN;Acc:ZDB-GENE-130103-9]	0.567596	0.237209	0.920278	0.548856	0.336713	1	1.03414	0.797041	1	1397	16.2804	1213	15.7428	3036	28.683
ENSDARG00000040282	zgc:92590	zgc:92590 [Source:ZFIN;Acc:ZDB-GENE-041024-15]	0.567809	0.317704	0.96587	2.15871	0.0592523	0.560621	0.263032	0.00409429	0.233838	29	1.38318	99	5.25862	63	2.436
ENSDARG00000079123	ikbkb	inhibitor of kappa light polypeptide gene enhancer in B-cells, kinase beta [Source:ZFIN;Acc:ZDB-GENE-071115-2]	0.567967	0.248011	0.923113	0.752343	0.792928	1	0.754931	0.354369	1	227	3.44243	270	4.55992	493	6.06096
ENSDARG00000114979	rgs5a	regulator of G protein signaling 5a [Source:ZFIN;Acc:ZDB-GENE-030131-7570]	0.568022	0.248827	0.923113	0.980696	0.763503	1	0.579203	0.137639	1	169	10.9237	262	18.8599	367	19.2311
ENSDARG00000074995	eif2b5	eukaryotic translation initiation factor 2B, subunit 5 epsilon [Source:ZFIN;Acc:ZDB-GENE-030131-5364]	0.568194	0.243833	0.921974	0.735537	0.756531	1	0.772489	0.380534	1	234	4.55996	272	5.90294	508	8.02536
ENSDARG00000014674	acsl3b	acyl-CoA synthetase long chain family member 3b [Source:ZFIN;Acc:ZDB-GENE-030131-492]	0.568248	0.241937	0.921567	0.639699	0.534585	1	0.888306	0.562332	1	369	6.13028	373	6.90108	801	10.788
ENSDARG00000027734	srsf5b	serine and arginine rich splicing factor 5b [Source:ZFIN;Acc:ZDB-GENE-040718-354]	0.568382	0.23736	0.920278	0.55432	0.346397	1	1.02537	0.781247	1	3983	164.732	3488	160.657	8644	289.826
ENSDARG00000063730	osbpl6	oxysterol binding protein-like 6 [Source:ZFIN;Acc:ZDB-GENE-070912-206]	0.56849	0.244706	0.921974	0.406144	0.112931	0.737778	1.39972	0.700325	1	265	3.44081	170	2.45821	575	6.05255
ENSDARG00000011855	aak1a	AP2 associated kinase 1a [Source:ZFIN;Acc:ZDB-GENE-081105-101]	0.56871	0.239676	0.921567	0.378935	0.0798022	0.646235	1.50081	0.578875	1	941	19.5504	563	13.0266	2041	34.3768
ENSDARG00000112258	CABZ01067002.1	CABZ01067002.1	0.569034	0.239841	0.921567	0.594215	0.431444	1	0.957623	0.670648	1	1091	107.542	1023	112.301	2365	188.99
ENSDARG00000060751	taok3a	TAO kinase 3a [Source:ZFIN;Acc:ZDB-GENE-100921-50]	0.569136	0.247726	0.923113	0.714026	0.707735	1	0.797081	0.417971	1	245	3.23078	276	4.05327	531	5.67664
ENSDARG00000029105	ftr51	finTRIM family, member 51 [Source:ZFIN;Acc:ZDB-GENE-081104-54]	0.569218	0.243215	0.921567	0.643671	0.543425	1	0.884331	0.553499	1	455	15.2034	462	17.192	986	26.7093
ENSDARG00000052638	fam210b	family with sequence similarity 210 member B [Source:ZFIN;Acc:ZDB-GENE-050913-122]	0.569315	0.259931	0.93004	0.449102	0.188239	0.875099	1.26767	0.876607	1	96	5.0694	68	3.99898	208	8.9044
ENSDARG00000018593	parp16	poly (ADP-ribose) polymerase family, member 16 [Source:ZFIN;Acc:ZDB-GENE-040426-2289]	0.569315	0.246175	0.922959	0.561566	0.376165	1	1.0138	0.76866	1	210	7.55018	186	7.44741	455	13.2619
ENSDARG00000019339	uxt	ubiquitously-expressed, prefoldin-like chaperone [Source:ZFIN;Acc:ZDB-GENE-040912-118]	0.569315	0.312343	0.964646	0.616414	0.542502	1	0.923591	0.703597	1	36	10.9187	35	11.822	78	19.1787
ENSDARG00000103775	thbs1a	thrombospondin 1a [Source:ZFIN;Acc:ZDB-GENE-120402-2]	0.569315	0.245764	0.922959	0.745116	0.779773	1	0.764062	0.365659	1	234	3.66124	275	4.79181	507	6.43095
ENSDARG00000004706	syf2	SYF2 pre-mRNA-splicing factor [Source:ZFIN;Acc:ZDB-GENE-040801-170]	0.569689	0.244407	0.921974	0.596485	0.443536	1	0.955077	0.669064	1	351	17.3717	330	18.1888	760	30.4933
ENSDARG00000111699	CZQB01146713.1	CZQB01146713.1	0.569699	0.241216	0.921567	0.499463	0.245806	0.93759	1.14062	0.967927	1	799	75.0084	629	65.761	1730	131.663
ENSDARG00000039340	tmem209	transmembrane protein 209 [Source:ZFIN;Acc:ZDB-GENE-030131-2879]	0.569849	0.253141	0.924938	0.54562	0.340616	1	1.04441	0.832725	1	164	3.50161	141	3.35272	355	6.1448
ENSDARG00000042627	nhsl1b	NHS-like 1b [Source:ZFIN;Acc:ZDB-GENE-040910-1]	0.569858	0.241025	0.921567	0.6863	0.637204	1	0.830333	0.460557	1	1130	8.7476	1222	10.535	2446	15.3505
ENSDARG00000008030	myl9b	myosin, light chain 9b, regulatory [Source:ZFIN;Acc:ZDB-GENE-040426-2296]	0.569906	0.241868	0.921567	1.26703	0.382969	1	0.449796	0.0403068	0.668887	815	55.4041	1627	123.176	1764	97.2162
ENSDARG00000103849	mdh1ab	malate dehydrogenase 1Ab, NAD (soluble) [Source:ZFIN;Acc:ZDB-GENE-030131-7655]	0.570022	0.241197	0.921567	0.322531	0.0363977	0.446513	1.76734	0.362348	1	1177	42.0612	598	23.7992	2547	73.7888
ENSDARG00000013075	mrpl11	mitochondrial ribosomal protein L11 [Source:ZFIN;Acc:ZDB-GENE-040718-294]	0.570033	0.281786	0.946542	0.895001	0.93679	1	0.636908	0.217526	1	61	3.66267	86	5.7507	132	6.42535
ENSDARG00000054645	si:ch211-51c14.1	si:ch211-51c14.1 [Source:ZFIN;Acc:ZDB-GENE-120215-48]	0.570289	0.254738	0.927283	1.00207	0.729102	1	0.569114	0.13048	0.980831	135	4.09452	213	7.19455	292	7.17972
ENSDARG00000045506	gramd4b	GRAM domain containing 4b [Source:ZFIN;Acc:ZDB-GENE-030131-4780]	0.570317	0.246098	0.922959	0.698657	0.668235	1	0.816305	0.4435	1	350	6.75369	385	8.27349	757	11.842
ENSDARG00000052712	suclg1	succinate-CoA ligase, alpha subunit [Source:ZFIN;Acc:ZDB-GENE-040912-101]	0.570474	0.243026	0.921567	0.572185	0.385751	1	0.99701	0.736199	1	795	28.9346	716	29.0214	1719	50.7203
ENSDARG00000009480	pdcl	phosducin-like [Source:ZFIN;Acc:ZDB-GENE-030131-2365]	0.570892	0.242741	0.921567	0.516799	0.275762	0.970723	1.10467	0.911327	1	1058	40.7644	860	36.9019	2286	71.4047
ENSDARG00000087188	nfil3-6	nuclear factor, interleukin 3 regulated, member 6 [Source:ZFIN;Acc:ZDB-GENE-040704-63]	0.571132	0.244068	0.921974	0.258594	0.0113442	0.230489	2.20861	0.167578	1	701	23.6235	285	10.6961	1514	41.3626
ENSDARG00000013853	lmo4a	LIM domain only 4a [Source:ZFIN;Acc:ZDB-GENE-010702-1]	0.571491	0.26469	0.930417	0.72467	0.735909	1	0.788622	0.426934	1	101	7.15383	115	9.07131	218	12.5178
ENSDARG00000059362	cavin1b	caveolae associated protein 1b [Source:ZFIN;Acc:ZDB-GENE-030131-5509]	0.571491	0.250103	0.924133	1.18153	0.479046	1	0.483688	0.0610982	0.777029	202	5.25138	375	10.857	436	9.18892
ENSDARG00000115791	phf23a	PHD finger protein 23a [Source:ZFIN;Acc:ZDB-GENE-050320-67]	0.571629	0.257509	0.93004	0.636603	0.541463	1	0.897936	0.591889	1	114	4.54027	114	5.05635	246	7.9427
ENSDARG00000021991	erlin1	ER lipid raft associated 1 [Source:ZFIN;Acc:ZDB-GENE-050327-13]	0.571865	0.247327	0.923113	0.689169	0.645907	1	0.829789	0.465723	1	414	19.5101	448	23.5122	893	34.1167
ENSDARG00000053493	aldh1a2	aldehyde dehydrogenase 1 family, member A2 [Source:ZFIN;Acc:ZDB-GENE-011010-3]	0.571931	0.252396	0.924938	1.13616	0.534379	1	0.503388	0.0746676	0.830543	185	4.21636	330	8.37597	399	7.37216
ENSDARG00000063631	VIT	si:ch1073-291c23.1 [Source:ZFIN;Acc:ZDB-GENE-050208-114]	0.572022	0.247649	0.923113	0.834688	0.967995	1	0.685313	0.251882	1	390	6.04872	511	8.82622	841	10.5743
ENSDARG00000076939	znf451	zinc finger protein 451 [Source:ZFIN;Acc:ZDB-GENE-081107-14]	0.57228	0.247331	0.923113	0.362143	0.0660392	0.590201	1.58026	0.508745	1	579	7.46866	329	4.72623	1248	13.0507
ENSDARG00000110653	CABZ01088049.1	CABZ01088049.1	0.572307	0.253341	0.924938	0.58476	0.418382	1	0.978702	0.71908	1	206	8.92562	189	9.11985	444	15.5959
ENSDARG00000061951	golgb1	golgin B1 [Source:ZFIN;Acc:ZDB-GENE-030429-9]	0.572388	0.244948	0.921974	0.738586	0.75632	1	0.774979	0.3743	1	1103	4.06194	1278	5.24136	2377	7.09648
ENSDARG00000100850	rnf103	ring finger protein 103 [Source:ZFIN;Acc:ZDB-GENE-040912-171]	0.572483	0.252108	0.924938	0.481606	0.220052	0.912412	1.1887	0.971408	1	278	5.0051	210	4.21058	599	8.7428
ENSDARG00000115327	AL772148.1	AL772148.1	0.572739	0.24813	0.923113	0.642246	0.538797	1	0.891775	0.563648	1	579	16.3066	583	18.2855	1247	28.4712
ENSDARG00000036031	sept5b	septin 5b [Source:ZFIN;Acc:ZDB-GENE-040808-43]	0.573148	0.2542	0.92597	0.824234	0.945611	1	0.695371	0.270801	1	230	10.1012	297	14.5263	495	17.624
ENSDARG00000098695	vclb	vinculin b [Source:ZFIN;Acc:ZDB-GENE-131017-1]	0.573163	0.249165	0.923113	0.623985	0.500511	1	0.918552	0.60999	1	401	4.80088	392	5.22658	863	8.37612
ENSDARG00000016664	rnf20	ring finger protein 20, E3 ubiquitin protein ligase [Source:ZFIN;Acc:ZDB-GENE-130404-2]	0.57317	0.24855	0.923113	0.65895	0.577233	1	0.869824	0.527845	1	526	6.13595	543	7.05424	1132	10.7053
ENSDARG00000079008	si:dkey-7f3.9	si:dkey-7f3.9 [Source:ZFIN;Acc:ZDB-GENE-100922-197]	0.573279	0.253771	0.925347	0.60616	0.467989	1	0.945755	0.665017	1	178	2.90013	169	3.06647	383	5.05885
ENSDARG00000113749	plekha1b	pleckstrin homology domain containing, family A (phosphoinositide binding specific) member 1b [Source:ZFIN;Acc:ZDB-GENE-110408-54]	0.573324	0.261678	0.93004	0.619143	0.501849	1	0.925996	0.636533	1	132	5.17012	128	5.58331	284	9.0178
ENSDARG00000100366	si:dkey-102m7.3	si:dkey-102m7.3 [Source:ZFIN;Acc:ZDB-GENE-091204-389]	0.573324	0.275584	0.940607	1.82841	0.105272	0.71847	0.313565	0.00777695	0.312331	66	18.7365	189	59.7532	142	32.6805
ENSDARG00000115007	CU862020.1	CU862020.1	0.573377	0.245559	0.922888	0.28696	0.0193701	0.319987	1.99811	0.23754	1	1976	338.744	888	169.532	4251	590.787
ENSDARG00000054290	acin1a	apoptotic chromatin condensation inducer 1a [Source:ZFIN;Acc:ZDB-GENE-030616-583]	0.573447	0.24669	0.923113	0.511025	0.265237	0.956492	1.12215	0.938759	1	1046	21.6055	837	19.2536	2250	37.6764
ENSDARG00000019081	DHDH	zgc:101723 [Source:ZFIN;Acc:ZDB-GENE-040927-25]	0.573476	0.261599	0.93004	1.05439	0.650799	1	0.543893	0.112629	0.956615	106	4.18409	175	7.69286	228	7.29601
ENSDARG00000011851	map2k5	mitogen-activated protein kinase kinase 5 [Source:ZFIN;Acc:ZDB-GENE-030131-1517]	0.57361	0.263024	0.93004	0.723607	0.742776	1	0.792709	0.421417	1	113	2.96371	128	3.73871	243	5.16677
ENSDARG00000110059	snx15	sorting nexin 15 [Source:ZFIN;Acc:ZDB-GENE-040426-1377]	0.573641	0.256559	0.93004	0.630493	0.524939	1	0.909829	0.603634	1	153	4.53578	151	4.98531	329	7.90701
ENSDARG00000102878	mapre3b	microtubule-associated protein, RP/EB family, member 3b [Source:ZFIN;Acc:ZDB-GENE-040704-6]	0.573826	0.247496	0.923113	1.14679	0.512606	1	0.500376	0.0677286	0.803662	949	42.6819	1703	85.2997	2040	74.3813
ENSDARG00000103747	cav1	caveolin 1 [Source:ZFIN;Acc:ZDB-GENE-030131-2415]	0.574453	0.262901	0.93004	0.684382	0.644302	1	0.839375	0.494757	1	129	8.38401	138	9.9884	277	14.5948
ENSDARG00000014430	rabgef1	RAB guanine nucleotide exchange factor (GEF) 1 [Source:ZFIN;Acc:ZDB-GENE-040426-1486]	0.57452	0.248018	0.923113	0.506245	0.256241	0.946976	1.13487	0.95816	1	1231	68.9007	974	60.7127	2643	119.927
ENSDARG00000075766	sccpdha	saccharopine dehydrogenase a [Source:ZFIN;Acc:ZDB-GENE-040718-51]	0.574574	0.252538	0.924938	0.576704	0.39902	1	0.996305	0.740743	1	395	10.9166	356	10.9571	848	18.9995
ENSDARG00000040565	ckmb	creatine kinase, muscle b [Source:ZFIN;Acc:ZDB-GENE-040426-2128]	0.574661	0.246793	0.923113	3.35287	0.00348643	0.106696	0.171394	7.45e-05	0.053668	5556	172.493	29108	1006.41	11926	300.164
ENSDARG00000023484	rflna	refilin A [Source:ZFIN;Acc:ZDB-GENE-030616-80]	0.574756	0.261672	0.93004	0.423442	0.145579	0.811467	1.35734	0.764898	1	130	6.8956	86	5.08021	279	11.9974
ENSDARG00000109441	BX005002.1	WAP four-disulfide core domain 2 [Source:NCBI gene;Acc:556600]	0.575272	0.269241	0.934603	0.363451	0.0781406	0.639838	1.5828	0.542797	1	104	8.25621	59	5.2162	223	14.3518
ENSDARG00000075989	arpc2	actin related protein 2/3 complex, subunit 2 [Source:ZFIN;Acc:ZDB-GENE-030131-5276]	0.575295	0.249647	0.923576	0.554748	0.349339	1	1.03704	0.802466	1	999	39.3893	865	37.9825	2142	68.468
ENSDARG00000042621	cryaba	crystallin, alpha B, a [Source:ZFIN;Acc:ZDB-GENE-991119-2]	0.575338	0.249064	0.923113	1.94148	0.0727964	0.618929	0.29634	0.00362635	0.222273	1396	97.7085	4230	329.718	2993	169.828
ENSDARG00000055377	gnb5b	guanine nucleotide binding protein (G protein), beta 5b [Source:ZFIN;Acc:ZDB-GENE-040426-1712]	0.575534	0.248999	0.923113	0.333466	0.0427268	0.484378	1.72591	0.388036	1	1801	53.7963	937	31.1697	3860	93.472
ENSDARG00000070164	ubr2	ubiquitin protein ligase E3 component n-recognin 2 [Source:ZFIN;Acc:ZDB-GENE-081107-29]	0.575542	0.248911	0.923113	0.570144	0.379492	1	1.00947	0.755732	1	1955	13.4918	1739	13.3653	4190	23.4419
ENSDARG00000077487	spsb3b	splA/ryanodine receptor domain and SOCS box containing 3b [Source:ZFIN;Acc:ZDB-GENE-121226-2]	0.57564	0.261756	0.93004	0.232225	0.00754333	0.174782	2.47881	0.118725	0.963789	196	9.24897	71	3.73121	420	16.0673
ENSDARG00000004771	ankrd10b	ankyrin repeat domain 10b [Source:ZFIN;Acc:ZDB-GENE-061013-49]	0.575721	0.253431	0.924938	0.849504	1	1	0.677714	0.241715	1	477	26.6144	632	39.2708	1022	46.2279
ENSDARG00000051981	STX3	zgc:165520 [Source:ZFIN;Acc:ZDB-GENE-070620-13]	0.575762	0.255733	0.929178	0.44438	0.163442	0.849339	1.29565	0.817715	1	316	11.4658	219	8.84942	677	19.9141
ENSDARG00000077098	trim65	tripartite motif containing 65 [Source:ZFIN;Acc:ZDB-GENE-130613-1]	0.575913	0.263951	0.93004	0.482168	0.230744	0.92041	1.19442	0.972346	1	141	3.25114	106	2.72193	302	5.64519
ENSDARG00000113048	zgc:114081	zgc:114081 [Source:ZFIN;Acc:ZDB-GENE-050913-78]	0.576181	0.266201	0.931941	1.32402	0.342194	1	0.435177	0.0392269	0.657944	142	7.92294	293	18.2062	304	13.7508
ENSDARG00000002197	pygl	phosphorylase, glycogen, liver [Source:ZFIN;Acc:ZDB-GENE-041205-1]	0.576283	0.257513	0.93004	1.114	0.560299	1	0.517308	0.0816222	0.849942	299	4.13655	519	7.99631	640	7.17799
ENSDARG00000030114	vps4a	vacuolar protein sorting 4a homolog A (S. cerevisiae) [Source:ZFIN;Acc:ZDB-GENE-060929-388]	0.576659	0.255086	0.928075	0.496185	0.242073	0.932978	1.16219	1	1	453	12.1505	350	10.4549	969	21.0705
ENSDARG00000113366	slc25a6	solute carrier family 25 (mitochondrial carrier; adenine nucleotide translocator), member 6 [Source:ZFIN;Acc:ZDB-GENE-070912-446]	0.576782	0.259386	0.93004	0.677322	0.627571	1	0.851563	0.507464	1	202	7.99123	213	9.38419	432	13.8548
ENSDARG00000019208	camsap1a	calmodulin regulated spectrin-associated protein 1a [Source:ZFIN;Acc:ZDB-GENE-060518-4]	0.576931	0.251005	0.924563	0.277993	0.0162301	0.286176	2.07534	0.20653	1	2057	16.6768	890	8.03569	4398	28.9061
ENSDARG00000015627	rgs6	regulator of G protein signaling 6 [Source:ZFIN;Acc:ZDB-GENE-030131-31]	0.576967	0.262657	0.93004	1.04506	0.663738	1	0.552088	0.114197	0.957192	174	4.20036	283	7.60814	372	7.28008
ENSDARG00000039263	zbtb48	zinc finger and BTB domain containing 48 [Source:ZFIN;Acc:ZDB-GENE-030131-4450]	0.577014	0.261756	0.93004	0.780301	0.852563	1	0.739477	0.333429	1	196	3.04653	238	4.11984	419	5.27981
ENSDARG00000053021	grsf1	G-rich RNA sequence binding factor 1 [Source:ZFIN;Acc:ZDB-GENE-060825-196]	0.577149	0.262757	0.93004	0.760379	0.817118	1	0.759029	0.365051	1	153	4.47965	181	5.90182	327	7.76168
ENSDARG00000102341	sugct	succinyl-CoA:glutarate-CoA transferase [Source:ZFIN;Acc:ZDB-GENE-050913-18]	0.577258	0.252872	0.924938	0.628324	0.506614	1	0.918726	0.606211	1	928	47.3144	907	51.5001	1983	81.9642
ENSDARG00000032296	pomp	proteasome maturation protein [Source:ZFIN;Acc:ZDB-GENE-040801-10]	0.577285	0.272611	0.93845	0.840718	0.98242	1	0.686657	0.273719	1	117	9.67795	153	14.0943	250	16.7646
ENSDARG00000015860	mtmr9	myotubularin related protein 9 [Source:ZFIN;Acc:ZDB-GENE-040724-223]	0.57733	0.263329	0.93004	0.492408	0.243519	0.934404	1.17246	1	1	205	4.40885	157	3.76032	438	7.63661
ENSDARG00000113193	CR848040.2	carboxypeptidase X (M14 family), member 1a [Source:NCBI gene;Acc:564830]	0.577542	0.258823	0.93004	1.17521	0.481106	1	0.491438	0.0637363	0.791061	324	5.76311	592	11.727	692	9.97869
ENSDARG00000005078	eif4e3	eukaryotic translation initiation factor 4E family member 3 [Source:ZFIN;Acc:ZDB-GENE-040912-156]	0.577566	0.268562	0.934603	0.578893	0.410367	1	0.997706	0.760673	1	140	7.36002	126	7.37694	299	12.7432
ENSDARG00000007216	abce1	ATP-binding cassette, sub-family E (OABP), member 1 [Source:ZFIN;Acc:ZDB-GENE-040426-1995]	0.577612	0.254313	0.926168	0.425292	0.132694	0.784228	1.35815	0.740018	1	664	13.0903	439	9.63833	1418	22.6628
ENSDARG00000104110	col4a2	collagen, type IV, alpha 2 [Source:ZFIN;Acc:ZDB-GENE-070725-3]	0.577722	0.260545	0.93004	1.11041	0.563255	1	0.52028	0.0839668	0.852915	259	2.95145	447	5.67281	553	5.10878
ENSDARG00000016570	prlra	prolactin receptor a [Source:ZFIN;Acc:ZDB-GENE-080103-2]	0.577907	0.260429	0.93004	0.224447	0.00582561	0.147431	2.5748	0.0997584	0.91472	238	4.63791	83	1.80127	508	8.02536
ENSDARG00000102415	scinla	scinderin like a [Source:ZFIN;Acc:ZDB-GENE-030131-2005]	0.577938	0.251841	0.924938	0.939221	0.827727	1	0.615337	0.163417	1	5903	96.8437	8614	157.383	12599	167.568
ENSDARG00000073786	cmbl	carboxymethylenebutenolidase homolog (Pseudomonas) [Source:ZFIN;Acc:ZDB-GENE-071004-21]	0.578068	0.269238	0.934603	1.33317	0.335524	1	0.433604	0.0377802	0.651125	127	6.13156	263	14.1409	271	10.607
ENSDARG00000059843	fam135a	family with sequence similarity 135 member A [Source:ZFIN;Acc:ZDB-GENE-080130-1]	0.578076	0.254519	0.926703	0.345425	0.0520091	0.525432	1.67352	0.429646	1	807	7.12897	433	4.25986	1722	12.3322
ENSDARG00000062372	nrd1b	nardilysin b (N-arginine dibasic convertase) [Source:ZFIN;Acc:ZDB-GENE-050208-422]	0.578168	0.257663	0.93004	0.606187	0.461439	1	0.953778	0.666711	1	427	8.17284	402	8.56892	911	14.1358
ENSDARG00000111953	AL929435.2	AL929435.2	0.578533	0.259494	0.93004	0.536143	0.318598	1	1.07906	0.878665	1	280	31.543	233	29.2318	597	54.5223
ENSDARG00000071403	oaz1a	ornithine decarboxylase antizyme 1a [Source:ZFIN;Acc:ZDB-GENE-020731-4]	0.578548	0.253792	0.925347	0.478374	0.208025	0.896898	1.2094	0.933128	1	1658	91.2178	1231	75.4237	3535	157.667
ENSDARG00000024398	get4	golgi to ER traffic protein 4 homolog (S. cerevisiae) [Source:ZFIN;Acc:ZDB-GENE-030131-5399]	0.578592	0.254151	0.92597	2.4774	0.0211833	0.333009	0.233548	0.000736726	0.107748	1372	50.2441	5275	215.134	2925	86.8386
ENSDARG00000112388	osbpl7	oxysterol binding protein-like 7 [Source:ZFIN;Acc:ZDB-GENE-041010-212]	0.578615	0.253862	0.925387	0.304176	0.0266235	0.376825	1.90224	0.282855	1	1699	22.7597	802	11.9647	3622	39.3348
ENSDARG00000026531	alcama	activated leukocyte cell adhesion molecule a [Source:ZFIN;Acc:ZDB-GENE-990415-30]	0.578706	0.258716	0.93004	0.826353	0.953693	1	0.700313	0.273358	1	365	7.64149	468	10.9115	778	13.2045
ENSDARG00000011410	aadat	aminoadipate aminotransferase [Source:ZFIN;Acc:ZDB-GENE-111229-1]	0.57892	0.265911	0.931923	0.501451	0.265227	0.956492	1.15449	1	1	153	4.40335	119	3.81411	326	7.60615
ENSDARG00000114704	FP016205.1	potassium channel tetramerization domain containing 20 [Source:NCBI gene;Acc:570693]	0.579246	0.256469	0.93004	0.458555	0.179264	0.868554	1.2632	0.860326	1	664	21.2276	472	16.8046	1414	36.6469
ENSDARG00000078041	xpo1a	exportin 1 (CRM1 homolog, yeast) a [Source:ZFIN;Acc:ZDB-GENE-050309-201]	0.579588	0.256645	0.93004	0.524579	0.290829	0.982022	1.10486	0.91201	1	881	16.1316	716	14.6005	1875	27.8329
ENSDARG00000002332	frmd6	FERM domain containing 6 [Source:ZFIN;Acc:ZDB-GENE-050522-354]	0.579708	0.257157	0.93004	0.50564	0.25565	0.945688	1.14648	0.977699	1	798	15.2986	625	13.3439	1698	26.3901
ENSDARG00000077431	usf3	upstream transcription factor family member 3 [Source:ZFIN;Acc:ZDB-GENE-111109-1]	0.579874	0.255985	0.929662	0.614025	0.473878	1	0.944381	0.647664	1	1525	7.56337	1450	8.00881	3244	13.0431
ENSDARG00000061862	myo18ab	myosin XVIIIAb [Source:ZFIN;Acc:ZDB-GENE-080423-1]	0.579917	0.25519	0.928075	0.52751	0.294018	0.984469	1.09935	0.901304	1	3526	16.3048	2880	14.8313	7500	28.1158
ENSDARG00000115297	cd2bp2	CD2 (cytoplasmic tail) binding protein 2 [Source:ZFIN;Acc:ZDB-GENE-040426-925]	0.580278	0.262275	0.93004	0.993918	0.73675	1	0.583829	0.137287	1	342	10.6738	526	18.2825	727	18.3943
ENSDARG00000109356	zgc:163083	zgc:163083 [Source:ZFIN;Acc:ZDB-GENE-070424-53]	0.580478	0.271743	0.936761	0.853526	1	1	0.680093	0.258446	1	128	5.86846	169	8.6289	272	10.1097
ENSDARG00000074275	limch1a	LIM and calponin homology domains 1a [Source:ZFIN;Acc:ZDB-GENE-090312-153]	0.580571	0.257137	0.93004	0.488004	0.224198	0.915259	1.18968	0.962093	1	1468	17.0239	1108	14.3096	3119	29.3227
ENSDARG00000038537	gga1	golgi-associated, gamma adaptin ear containing, ARF binding protein 1 [Source:ZFIN;Acc:ZDB-GENE-040822-13]	0.580742	0.263667	0.93004	0.641739	0.542958	1	0.904951	0.596825	1	258	4.7984	256	5.30239	548	8.26252
ENSDARG00000055078	chac2	ChaC, cation transport regulator homolog 2 (E. coli) [Source:ZFIN;Acc:ZDB-GENE-050706-146]	0.580803	0.276987	0.941512	0.363451	0.0781406	0.639838	1.59802	0.527707	1	105	6.78691	59	4.24707	223	11.6854
ENSDARG00000005536	ubr7	ubiquitin protein ligase E3 component n-recognin 7 [Source:ZFIN;Acc:ZDB-GENE-030131-1535]	0.58123	0.261015	0.93004	0.903682	0.898362	1	0.64318	0.19923	1	409	20.5577	571	31.9625	868	35.3692
ENSDARG00000074435	ttc19	tetratricopeptide repeat domain 19 [Source:ZFIN;Acc:ZDB-GENE-070912-490]	0.581312	0.278814	0.943527	0.878972	0.9505	1	0.661354	0.23676	1	123	3.60128	167	5.44532	261	6.1951
ENSDARG00000020758	tmem178	transmembrane protein 178 [Source:ZFIN;Acc:ZDB-GENE-060929-756]	0.581514	0.283027	0.946542	1.26579	0.405359	1	0.459409	0.0582216	0.766455	66	2.58506	129	5.62693	140	4.44539
ENSDARG00000055076	nxf1	nuclear RNA export factor 1 [Source:ZFIN;Acc:ZDB-GENE-030131-2585]	0.581561	0.259739	0.93004	0.959774	0.792187	1	0.605935	0.155295	1	884	16.262	1310	26.8379	1875	27.9627
ENSDARG00000071724	ankha	ANKH inorganic pyrophosphate transport regulator a [Source:ZFIN;Acc:ZDB-GENE-050913-33]	0.581714	0.266351	0.93226	0.361643	0.0690448	0.60558	1.60853	0.490723	1	249	5.9262	139	3.68423	528	10.1875
ENSDARG00000094634	si:ch211-120e1.7	si:ch211-120e1.7 [Source:ZFIN;Acc:ZDB-GENE-070424-119]	0.58172	0.261279	0.93004	1.29568	0.357691	1	0.448968	0.0402385	0.668463	606	68.9244	1212	153.517	1285	118.484
ENSDARG00000044276	spp1	secreted phosphoprotein 1 [Source:ZFIN;Acc:ZDB-GENE-050706-97]	0.581897	0.267004	0.93305	1.57381	0.184216	0.871225	0.369738	0.0151549	0.423497	217	8.38826	527	22.687	460	14.4154
ENSDARG00000060948	dync1i1	dynein, cytoplasmic 1, intermediate chain 1 [Source:ZFIN;Acc:ZDB-GENE-061215-62]	0.581992	0.26608	0.931941	0.596523	0.448718	1	0.975642	0.70548	1	226	4.25679	208	4.36307	479	7.31417
ENSDARG00000068657	irgq2	immunity-related GTPase family, q2 [Source:ZFIN;Acc:ZDB-GENE-051212-7]	0.582034	0.269105	0.934603	0.386705	0.0967149	0.699235	1.50511	0.59673	1	176	5.47851	105	3.63994	373	9.41271
ENSDARG00000091419	nrarpa	NOTCH regulated ankyrin repeat protein a [Source:ZFIN;Acc:ZDB-GENE-030515-6]	0.582048	0.282528	0.946542	0.689835	0.66729	1	0.84375	0.513345	1	109	11.4099	116	13.5228	231	19.603
ENSDARG00000110537	BX465852.1	BX465852.1	0.582108	0.306271	0.960362	0.895235	0.931291	1	0.650229	0.264262	1	42	8.42037	58	12.9498	89	14.4653
ENSDARG00000017337	zgc:77929	zgc:77929 [Source:ZFIN;Acc:ZDB-GENE-040426-1908]	0.582219	0.30521	0.960362	0.362663	0.0884819	0.678361	1.6054	0.562277	1	59	3.73202	33	2.32467	125	6.40999
ENSDARG00000098605	slx1b	SLX1 homolog B, structure-specific endonuclease subunit [Source:ZFIN;Acc:ZDB-GENE-130530-826]	0.582219	0.30521	0.960362	0.681367	0.669587	1	0.854487	0.566775	1	59	3.75209	62	4.39104	125	6.44446
ENSDARG00000056218	tnika	TRAF2 and NCK interacting kinase a [Source:ZFIN;Acc:ZDB-GENE-030131-3767]	0.582525	0.260136	0.93004	0.600714	0.444801	1	0.96972	0.689996	1	1540	13.9694	1426	14.4056	3261	23.9807
ENSDARG00000100223	gpa33a	glycoprotein A33 (transmembrane), paralog a [Source:ZFIN;Acc:ZDB-GENE-080229-4]	0.582569	0.270177	0.935193	0.170573	0.00115353	0.0479821	3.41536	0.0281204	0.562787	213	6.64774	56	1.94642	451	11.4111
ENSDARG00000002663	optn	optineurin [Source:ZFIN;Acc:ZDB-GENE-030131-8103]	0.582703	0.268114	0.934603	0.657364	0.577154	1	0.886424	0.56582	1	231	8.67431	234	9.78574	489	14.8863
ENSDARG00000040735	crygm6	crystallin, gamma M6 [Source:ZFIN;Acc:ZDB-GENE-050516-7]	0.582889	0.259478	0.93004	0.539473	0.316595	0.999101	1.08048	0.870742	1	8192	544.382	6808	503.835	17336	933.938
ENSDARG00000031426	csrnp1a	cysteine-serine-rich nuclear protein 1a [Source:ZFIN;Acc:ZDB-GENE-070912-475]	0.582911	0.275366	0.940607	0.850201	1	1	0.685616	0.262959	1	155	3.56007	203	5.19251	328	6.10739
ENSDARG00000037925	rgs9a	regulator of G protein signaling 9a [Source:ZFIN;Acc:ZDB-GENE-060929-92]	0.582974	0.261565	0.93004	0.371882	0.0729236	0.618929	1.56763	0.516354	1	1044	38.1144	598	24.3133	2209	65.3793
ENSDARG00000111755	CT030017.1	CT030017.1	0.583116	0.307589	0.960921	0.674373	0.649611	1	0.864679	0.594519	1	52	3.25443	54	3.76375	110	5.5811
ENSDARG00000071013	arl6ip6	ADP-ribosylation factor-like 6 interacting protein 6 [Source:ZFIN;Acc:ZDB-GENE-070410-117]	0.58329	0.298272	0.955459	1.30983	0.366384	1	0.445318	0.0491068	0.732273	61	3.8177	123	8.57298	129	6.54511
ENSDARG00000035986	ptpn2b	protein tyrosine phosphatase, non-receptor type 2, b [Source:ZFIN;Acc:ZDB-GENE-030909-8]	0.583311	0.268492	0.934603	0.622794	0.504507	1	0.936603	0.642513	1	218	49.5892	209	52.9458	461	85.0133
ENSDARG00000023396	atg5	ATG5 autophagy related 5 homolog (S. cerevisiae) [Source:ZFIN;Acc:ZDB-GENE-040801-149]	0.583519	0.271444	0.936761	0.638877	0.538516	1	0.913351	0.607309	1	237	10.1572	233	11.1208	501	17.4068
ENSDARG00000018319	arglu1b	arginine and glutamate rich 1b [Source:ZFIN;Acc:ZDB-GENE-040426-736]	0.583603	0.261096	0.93004	0.256089	0.0100712	0.213831	2.27891	0.142569	1	3010	131.867	1186	57.8641	6362	225.954
ENSDARG00000039677	dsc2l	desmocollin 2 like [Source:ZFIN;Acc:ZDB-GENE-031116-55]	0.583621	0.265112	0.930417	0.320218	0.0361298	0.44589	1.82258	0.331223	1	546	6.9074	269	3.78991	1154	11.8354
ENSDARG00000038780	ubtfl	upstream binding transcription factor, like [Source:ZFIN;Acc:ZDB-GENE-040426-1159]	0.583807	0.264188	0.93004	0.561721	0.365343	1	1.03932	0.808665	1	691	165.68	597	159.412	1460	283.793
ENSDARG00000011777	cttn	cortactin [Source:ZFIN;Acc:ZDB-GENE-040715-3]	0.584043	0.263164	0.93004	0.57338	0.387378	1	1.0186	0.77204	1	1089	62.2288	960	61.0927	2300	106.548
ENSDARG00000025953	rhoq	ras homolog family member Q [Source:ZFIN;Acc:ZDB-GENE-030131-5721]	0.584165	0.270911	0.936488	0.463492	0.192019	0.876687	1.26036	0.869662	1	233	13.379	166	10.6152	492	22.9027
ENSDARG00000016939	itgb2	integrin, beta 2 [Source:ZFIN;Acc:ZDB-GENE-110411-4]	0.58417	0.269892	0.935033	0.672076	0.614367	1	0.869202	0.539973	1	242	3.7224	250	4.28255	511	6.37212
ENSDARG00000087528	snip1	Smad nuclear interacting protein [Source:ZFIN;Acc:ZDB-GENE-041026-3]	0.584604	0.273224	0.939092	0.553396	0.357406	1	1.0564	0.851975	1	200	9.02947	170	8.54744	422	15.4454
ENSDARG00000060594	hadhab	hydroxyacyl-CoA dehydrogenase trifunctional multienzyme complex subunit alpha b [Source:ZFIN;Acc:ZDB-GENE-041111-204]	0.584672	0.268799	0.934603	0.611426	0.475484	1	0.956243	0.672335	1	328	5.07825	308	5.31063	692	8.68564
ENSDARG00000003270	dhps	deoxyhypusine synthase [Source:ZFIN;Acc:ZDB-GENE-040426-2001]	0.584746	0.277185	0.941512	1.05525	0.644891	1	0.554132	0.118049	0.961662	137	7.45638	222	13.456	289	12.7515
ENSDARG00000069521	vps29	vacuolar protein sorting 29 homolog (S. cerevisiae) [Source:ZFIN;Acc:ZDB-GENE-030131-8764]	0.584801	0.275182	0.940607	0.740245	0.765405	1	0.790011	0.412707	1	183	11.8286	208	14.9727	386	20.2267
ENSDARG00000110763	mrps31	mitochondrial ribosomal protein S31 [Source:ZFIN;Acc:ZDB-GENE-030131-3715]	0.584856	0.285457	0.946542	0.639492	0.544928	1	0.914564	0.629847	1	110	3.03298	108	3.31631	232	5.18585
ENSDARG00000117074	BX005264.2	potassium voltage-gated channel, shaker-related subfamily, beta member 1 b [Source:NCBI gene;Acc:555922]	0.584856	0.278653	0.943452	0.753969	0.801298	1	0.775704	0.394698	1	165	5.2185	191	6.72745	348	8.92271
ENSDARG00000058799	CU468918.1	myosin binding protein Ha [Source:NCBI gene;Acc:393530]	0.584856	0.305432	0.960362	2.35665	0.0340404	0.432283	0.248173	0.00192151	0.173671	55	1.25836	199	5.0705	116	2.15158
ENSDARG00000102430	opn6a	opsin 6, group member a [Source:ZFIN;Acc:ZDB-GENE-061201-30]	0.584953	0.263434	0.93004	0.522026	0.284072	0.974942	1.12055	0.93503	1	2391	67.3386	1916	60.0945	5042	115.118
ENSDARG00000078888	iqgap1	IQ motif containing GTPase activating protein 1 [Source:ZFIN;Acc:ZDB-GENE-050809-24]	0.585039	0.267741	0.934198	0.927852	0.852532	1	0.63053	0.184919	1	415	2.9643	591	4.70127	875	5.06684
ENSDARG00000101135	si:dkey-85k7.7	si:dkey-85k7.7 [Source:ZFIN;Acc:ZDB-GENE-040128-7]	0.585081	0.279505	0.943644	0.456524	0.187206	0.872741	1.2816	0.845897	1	157	21.8481	110	17.0476	331	37.3421
ENSDARG00000110961	zgc:110045	zgc:110045 [Source:ZFIN;Acc:ZDB-GENE-050706-149]	0.585096	0.263126	0.93004	0.40111	0.100941	0.707008	1.45869	0.618515	1	5239	267.112	3225	183.118	11045	456.528
ENSDARG00000051921	slc30a5	solute carrier family 30 (zinc transporter), member 5 [Source:ZFIN;Acc:ZDB-GENE-040718-6]	0.585397	0.270121	0.935193	0.632533	0.520393	1	0.92548	0.623013	1	336	5.12167	326	5.53407	708	8.74905
ENSDARG00000043858	cdk19	cyclin-dependent kinase 19 [Source:ZFIN;Acc:ZDB-GENE-040724-19]	0.585553	0.271083	0.936671	0.648021	0.556052	1	0.903601	0.585833	1	319	7.89399	317	8.73614	672	13.4813
ENSDARG00000034943	tm9sf5	transmembrane 9 superfamily protein member 5 [Source:ZFIN;Acc:ZDB-GENE-101013-1]	0.585779	0.275211	0.940607	0.461044	0.190928	0.876407	1.27055	0.853877	1	208	3.76777	147	2.96546	438	6.43206
ENSDARG00000108326	LT631684.1	zmp:0000000755 [Source:NCBI gene;Acc:557305]	0.586161	0.276171	0.94075	0.989941	0.743368	1	0.592117	0.151699	1	182	4.54179	276	7.67042	383	7.74836
ENSDARG00000057234	chtopa	chromatin target of PRMT1a [Source:ZFIN;Acc:ZDB-GENE-030131-210]	0.586181	0.265597	0.931285	0.79068	0.871951	1	0.741363	0.323364	1	1965	100.186	2380	135.138	4135	170.914
ENSDARG00000112412	FP003590.2	FP003590.2	0.586845	0.276967	0.941512	1.11357	0.562689	1	0.526994	0.0921201	0.887268	206	23.8892	351	45.331	433	40.7077
ENSDARG00000112071	ablim3	actin binding LIM protein family, member 3 [Source:ZFIN;Acc:ZDB-GENE-070112-1122]	0.587184	0.269545	0.934866	0.726479	0.730036	1	0.80826	0.428197	1	685	12.0395	761	14.8956	1439	20.5038
ENSDARG00000043313	ank2b	ankyrin 2b, neuronal [Source:ZFIN;Acc:ZDB-GENE-041010-165]	0.587453	0.266845	0.932943	0.551978	0.341508	1	1.06427	0.844719	1	5573	18.627	4702	17.5021	11702	31.708
ENSDARG00000026855	cacna2d4a	calcium channel, voltage-dependent, alpha 2/delta subunit 4a [Source:ZFIN;Acc:ZDB-GENE-041210-213]	0.58753	0.268261	0.934603	0.267997	0.0133597	0.257322	2.1923	0.168228	1	1377	33.6529	564	15.3505	2891	57.2785
ENSDARG00000012274	eif4e1c	eukaryotic translation initiation factor 4E family member 1c [Source:ZFIN;Acc:ZDB-GENE-050417-398]	0.587748	0.275233	0.940607	1.03942	0.667236	1	0.565457	0.123813	0.972291	233	23.3565	370	41.3055	489	39.7389
ENSDARG00000007526	ndufs2	NADH:ubiquinone oxidoreductase core subunit S2 [Source:ZFIN;Acc:ZDB-GENE-050522-273]	0.587917	0.26929	0.934603	0.330613	0.0413463	0.479005	1.77826	0.355865	1	1111	28.2615	561	15.8927	2331	48.0705
ENSDARG00000089519	fbln7	fibulin 7 [Source:ZFIN;Acc:ZDB-GENE-170130-2]	0.587975	0.282448	0.946542	0.663966	0.599004	1	0.88555	0.57539	1	143	3.81826	145	4.31174	300	6.49392
ENSDARG00000004189	cbx1a	chromobox homolog 1a (HP1 beta homolog Drosophila) [Source:ZFIN;Acc:ZDB-GENE-030131-4945]	0.588343	0.280539	0.944933	0.73712	0.766908	1	0.798165	0.430752	1	176	39.7803	198	49.8397	369	67.6141
ENSDARG00000114266	BX322566.2	BX322566.2	0.588377	0.272731	0.938559	0.598209	0.44422	1	0.983564	0.715347	1	425	46.9828	388	47.7679	891	79.8515
ENSDARG00000092677	coa6	cytochrome c oxidase assembly factor 6 [Source:ZFIN;Acc:ZDB-GENE-070705-152]	0.588401	0.299201	0.956136	0.994765	0.75119	1	0.591497	0.166617	1	83	12.2722	126	20.7477	174	20.8568
ENSDARG00000106529	dut	deoxyuridine triphosphatase [Source:ZFIN;Acc:ZDB-GENE-041010-93]	0.588581	0.272166	0.937513	0.644524	0.544187	1	0.913202	0.599167	1	658	41.4001	647	45.3351	1379	70.3389
ENSDARG00000074892	pde6d	phosphodiesterase 6D, cGMP-specific, rod, delta [Source:ZFIN;Acc:ZDB-GENE-040718-463]	0.588652	0.274132	0.940075	0.584267	0.414463	1	1.00751	0.759733	1	377	40.7871	336	40.4832	790	69.2889
ENSDARG00000062171	olfml3b	olfactomedin-like 3b [Source:ZFIN;Acc:ZDB-GENE-050302-161]	0.588682	0.276626	0.941211	0.879505	0.945576	1	0.669333	0.232387	1	325	9.83196	436	14.6892	681	16.7017
ENSDARG00000094469	wu:fc63a07	wu:fc63a07 [Source:ZFIN;Acc:ZDB-GENE-030131-3985]	0.588723	0.286503	0.946542	0.383572	0.0960564	0.698105	1.53484	0.574237	1	147	3.47761	86	2.26578	308	5.90704
ENSDARG00000034718	tfpia	tissue factor pathway inhibitor a [Source:ZFIN;Acc:ZDB-GENE-030711-1]	0.588723	0.281936	0.946542	1.17946	0.478663	1	0.499147	0.0721034	0.821143	189	7.98431	340	15.9959	396	13.5621
ENSDARG00000087417	zdhhc5b	zinc finger, DHHC-type containing 5b [Source:ZFIN;Acc:ZDB-GENE-101117-1]	0.588815	0.271415	0.936761	0.433855	0.144159	0.808385	1.35717	0.739467	1	727	13.0492	481	9.61497	1523	22.1617
ENSDARG00000114578	dazap1	DAZ associated protein 1 [Source:ZFIN;Acc:ZDB-GENE-070212-1]	0.588892	0.277003	0.941512	1.02615	0.683584	1	0.573882	0.128076	0.980606	317	8.88547	496	15.4831	664	15.0885
ENSDARG00000070916	dnajc27	DnaJ (Hsp40) homolog, subfamily C, member 27 [Source:ZFIN;Acc:ZDB-GENE-081022-93]	0.588976	0.289705	0.949476	0.371276	0.0896093	0.680665	1.58635	0.532612	1	106	4.57603	60	2.88462	222	7.76947
ENSDARG00000014532	aida	axin interactor, dorsalization associated [Source:ZFIN;Acc:ZDB-GENE-071126-2]	0.588976	0.283613	0.946542	0.717801	0.719587	1	0.820528	0.466214	1	159	6.18667	174	7.53987	333	10.5041
ENSDARG00000053446	sub1a	SUB1 homolog, transcriptional regulator a [Source:ZFIN;Acc:ZDB-GENE-050522-151]	0.58903	0.273627	0.939651	0.729425	0.737268	1	0.807526	0.43006	1	393	37.4891	437	46.4246	823	63.6455
ENSDARG00000018840	trpc4apa	transient receptor potential cation channel, subfamily C, member 4 associated protein a [Source:ZFIN;Acc:ZDB-GENE-000330-3]	0.589228	0.273824	0.939915	0.60887	0.464827	1	0.96774	0.69067	1	610	9.31026	566	9.62062	1277	15.8008
ENSDARG00000112891	CABZ01068248.1	CABZ01068248.1	0.589467	0.293857	0.952148	0.255294	0.0156023	0.279839	2.30898	0.172973	1	108	20.2776	42	8.78208	226	34.3999
ENSDARG00000074910	crtc2	CREB regulated transcription coactivator 2 [Source:ZFIN;Acc:ZDB-GENE-030131-2214]	0.589483	0.2767	0.941211	0.458561	0.183835	0.870923	1.28551	0.83417	1	335	5.21393	234	4.05593	701	8.84492
ENSDARG00000045518	tmem110l	transmembrane protein 110, like [Source:ZFIN;Acc:ZDB-GENE-040426-912]	0.589647	0.295655	0.953631	0.566095	0.410106	1	1.04161	0.835948	1	87	3.68849	75	3.54116	182	6.25542
ENSDARG00000098376	si:ch211-207l14.1	si:ch211-207l14.1 [Source:ZFIN;Acc:ZDB-GENE-120215-234]	0.589707	0.277068	0.941512	0.471966	0.203791	0.89137	1.24947	0.888057	1	327	17.4232	235	13.9445	684	29.5456
ENSDARG00000054723	si:ch211-242b18.1	si:ch211-242b18.1 [Source:ZFIN;Acc:ZDB-GENE-030131-1518]	0.590359	0.273002	0.938559	0.622719	0.493525	1	0.948035	0.65429	1	1230	6.38683	1165	6.73691	2570	10.8185
ENSDARG00000052994	slc25a28	solute carrier family 25 (mitochondrial iron transporter), member 28 [Source:ZFIN;Acc:ZDB-GENE-040426-2125]	0.590771	0.274056	0.940075	0.531224	0.303069	0.991683	1.11209	0.923871	1	1023	30.4803	826	27.408	2136	51.5941
ENSDARG00000010155	abi1a	abl-interactor 1a [Source:ZFIN;Acc:ZDB-GENE-040426-1701]	0.590796	0.274597	0.94021	0.477443	0.20838	0.897567	1.23742	0.892992	1	842	20.5779	611	16.6297	1758	34.8307
ENSDARG00000036462	rab11fip1b	RAB11 family interacting protein 1 (class I) b [Source:ZFIN;Acc:ZDB-GENE-091204-322]	0.59083	0.277339	0.941512	0.558239	0.362324	1	1.05838	0.84057	1	376	38.1219	319	36.0191	785	64.5226
ENSDARG00000035808	clcn4	chloride channel, voltage-sensitive 4 [Source:ZFIN;Acc:ZDB-GENE-061013-353]	0.590892	0.27424	0.940075	0.683021	0.630002	1	0.865115	0.517194	1	1028	15.8125	1067	18.2779	2146	26.7604
ENSDARG00000027236	rs1a	retinoschisin 1a [Source:ZFIN;Acc:ZDB-GENE-040801-171]	0.591187	0.27446	0.940202	0.988147	0.742842	1	0.598279	0.147328	1	1156	75.5463	1735	126.273	2412	127.787
ENSDARG00000058728	nudt2	nudix (nucleoside diphosphate linked moiety X)-type motif 2 [Source:ZFIN;Acc:ZDB-GENE-040718-7]	0.591272	0.285687	0.946542	0.597929	0.452016	1	0.988866	0.737317	1	174	13.9066	158	14.0632	363	23.5198
ENSDARG00000101622	mrps7	mitochondrial ribosomal protein S7 [Source:ZFIN;Acc:ZDB-GENE-050809-112]	0.591411	0.306292	0.960362	0.545726	0.369126	1	1.08372	0.897112	1	70	3.61573	58	3.33642	146	6.11374
ENSDARG00000090219	wdr45	WD repeat domain 45 [Source:ZFIN;Acc:ZDB-GENE-040426-990]	0.591754	0.291133	0.949947	0.566197	0.388171	1	1.04514	0.833824	1	142	4.67873	122	4.47666	296	7.90654
ENSDARG00000109603	acap1	ArfGAP with coiled-coil, ankyrin repeat and PH domains 1 [Source:ZFIN;Acc:ZDB-GENE-070112-1242]	0.591772	0.282566	0.946542	0.969515	0.782029	1	0.610379	0.165256	1	225	3.51113	331	5.75238	469	5.93325
ENSDARG00000055903	luc7l	LUC7-like (S. cerevisiae) [Source:ZFIN;Acc:ZDB-GENE-040625-111]	0.591794	0.274782	0.94052	0.572741	0.385153	1	1.03327	0.795239	1	1695	54.9301	1473	53.1616	3533	92.8197
ENSDARG00000010933	cacna1fa	calcium channel, voltage-dependent, L type, alpha 1F subunit a [Source:ZFIN;Acc:ZDB-GENE-091204-7]	0.59187	0.277467	0.941512	0.438422	0.150259	0.819975	1.35	0.746305	1	654	11.7389	435	8.69545	1363	19.8335
ENSDARG00000117011	ewsr1b	EWS RNA-binding protein 1b [Source:ZFIN;Acc:ZDB-GENE-030131-1600]	0.592021	0.280003	0.944478	0.809909	0.915012	1	0.730973	0.314231	1	359	9.71732	441	13.2937	748	16.4138
ENSDARG00000069006	tle3b	TLE family member 3, transcriptional corepressor b [Source:ZFIN;Acc:ZDB-GENE-990415-85]	0.592029	0.275709	0.940607	0.611264	0.468294	1	0.968533	0.688556	1	1221	19.0789	1132	19.6988	2544	32.2263
ENSDARG00000021147	nipal3	NIPA like domain containing 3 [Source:ZFIN;Acc:ZDB-GENE-040718-379]	0.592087	0.298773	0.955459	0.616649	0.508664	1	0.960169	0.702065	1	108	3.2925	101	3.42908	225	5.56084
ENSDARG00000015732	cax2	cation/H+ exchanger protein 2 [Source:ZFIN;Acc:ZDB-GENE-100825-2]	0.592293	0.284344	0.946542	1.04965	0.651118	1	0.564277	0.122491	0.970405	230	3.63714	366	6.44567	479	6.14077
ENSDARG00000114134	nasp	nuclear autoantigenic sperm protein (histone-binding) [Source:ZFIN;Acc:ZDB-GENE-030131-5511]	0.592387	0.288132	0.948259	0.688949	0.657188	1	0.859842	0.527004	1	158	3.01439	165	3.50575	329	5.08854
ENSDARG00000062868	eea1	early endosome antigen 1 [Source:ZFIN;Acc:ZDB-GENE-041111-270]	0.592393	0.276267	0.94087	0.47777	0.207619	0.896261	1.23991	0.890255	1	1240	10.4843	898	8.45565	2582	17.6981
ENSDARG00000002933	gbx2	gastrulation brain homeobox 2 [Source:ZFIN;Acc:ZDB-GENE-020509-2]	0.592509	0.279456	0.943644	0.596454	0.439343	1	0.993386	0.734374	1	562	19.381	508	19.51	1170	32.71
ENSDARG00000114020	CR545476.2	CR545476.2	0.592532	0.276166	0.94075	0.903579	0.895447	1	0.655761	0.210292	1	1492	6.25161	2043	9.53336	3106	10.5507
ENSDARG00000116588	BX601646.1	BX601646.1	0.592571	0.279317	0.943644	0.480354	0.215124	0.908107	1.23361	0.903096	1	441	44.9691	321	36.4532	918	75.8881
ENSDARG00000020621	ap1b1	adaptor related protein complex 1 subunit beta 1 [Source:ZFIN;Acc:ZDB-GENE-061025-1]	0.592794	0.276572	0.941211	0.481678	0.213636	0.906968	1.23069	0.902846	1	1509	18.7297	1101	15.2189	3140	31.5956
ENSDARG00000104139	atp1a3b	ATPase Na+/K+ transporting subunit alpha 3b [Source:ZFIN;Acc:ZDB-GENE-001212-8]	0.593083	0.275663	0.940607	0.308542	0.0282214	0.388883	1.92221	0.270333	1	11198	129.352	5231	67.2935	23290	218.102
ENSDARG00000027500	oxsr1b	oxidative stress responsive kinase 1b [Source:ZFIN;Acc:ZDB-GENE-040426-723]	0.593119	0.290812	0.949636	0.550447	0.35562	1	1.07752	0.879292	1	138	3.13311	115	2.90769	287	5.28243
ENSDARG00000059770	cpt1aa	carnitine palmitoyltransferase 1Aa (liver) [Source:ZFIN;Acc:ZDB-GENE-060503-925]	0.593336	0.279274	0.943644	0.690442	0.64875	1	0.859358	0.508963	1	646	9.87246	675	11.4882	1343	16.6389
ENSDARG00000024465	mrps18a	mitochondrial ribosomal protein S18A [Source:ZFIN;Acc:ZDB-GENE-041210-109]	0.593517	0.29002	0.949636	0.561435	0.37313	1	1.05714	0.855692	1	166	9.30592	141	8.80289	345	15.6793
ENSDARG00000042057	trmt1l	tRNA methyltransferase 1-like [Source:ZFIN;Acc:ZDB-GENE-041014-189]	0.59367	0.289713	0.949476	0.554631	0.359444	1	1.07039	0.865795	1	180	3.30613	151	3.08873	374	5.56897
ENSDARG00000014550	rfx3	regulatory factor X, 3 (influences HLA class II expression) [Source:ZFIN;Acc:ZDB-GENE-061103-253]	0.59376	0.286744	0.946542	0.637966	0.534594	1	0.930707	0.630473	1	284	4.38554	274	4.71205	590	7.38605
ENSDARG00000075169	bbs1	Bardet-Biedl syndrome 1 [Source:ZFIN;Acc:ZDB-GENE-060126-1]	0.593915	0.283927	0.946542	0.402789	0.109848	0.728286	1.47451	0.613386	1	312	6.26575	190	4.24939	648	10.5499
ENSDARG00000089368	hopx	HOP homeobox [Source:ZFIN;Acc:ZDB-GENE-031016-2]	0.593915	0.336711	0.970347	0.474867	0.268826	0.962681	1.2507	0.953267	1	39	5.9143	28	4.72881	81	9.95817
ENSDARG00000014796	wnt11r	wingless-type MMTV integration site family, member 11, related [Source:ZFIN;Acc:ZDB-GENE-980526-249]	0.593915	0.298984	0.955638	0.734914	0.762542	1	0.808142	0.45295	1	117	3.92053	130	4.85129	243	6.60117
ENSDARG00000018738	zw10	zw10 kinetochore protein [Source:ZFIN;Acc:ZDB-GENE-040426-800]	0.59398	0.284674	0.946542	0.560026	0.366402	1	1.06063	0.845498	1	339	5.19417	287	4.89726	704	8.74469
ENSDARG00000068894	nrip1b	nuclear receptor interacting protein 1b [Source:ZFIN;Acc:ZDB-GENE-030131-4173]	0.594059	0.281696	0.946542	0.674583	0.614006	1	0.880631	0.546954	1	458	7.42124	467	8.42718	951	12.4924
ENSDARG00000115083	efr3a	EFR3 homolog A (S. cerevisiae) [Source:ZFIN;Acc:ZDB-GENE-040426-1681]	0.594134	0.279329	0.943644	0.534492	0.309167	0.993018	1.11159	0.922121	1	1103	19.0189	891	17.1097	2290	32.0111
ENSDARG00000098355	atp5pd	ATP synthase peripheral stalk subunit d [Source:ZFIN;Acc:ZDB-GENE-040426-1658]	0.594145	0.280973	0.94558	0.583659	0.410304	1	1.01796	0.772958	1	670	48.9208	591	48.0575	1391	82.3382
ENSDARG00000001303	psmb8a	proteasome subunit beta 8A [Source:ZFIN;Acc:ZDB-GENE-990415-141]	0.594388	0.302919	0.959665	0.548066	0.362507	1	1.08452	0.902195	1	93	13.0442	77	12.0276	193	21.9456
ENSDARG00000052330	slc4a2b	solute carrier family 4 (anion exchanger), member 2b [Source:ZFIN;Acc:ZDB-GENE-030429-14]	0.594465	0.28141	0.946542	0.38067	0.0832336	0.658126	1.56163	0.526396	1	560	5.37228	322	3.44018	1162	9.03717
ENSDARG00000115592	BX005387.1	si:dkey-21c19.3 [Source:NCBI gene;Acc:100007636]	0.594503	0.29242	0.951169	0.502754	0.262717	0.953727	1.18249	0.989508	1	187	3.03007	142	2.56244	388	5.09681
ENSDARG00000054312	slc38a6	solute carrier family 38, member 6 [Source:ZFIN;Acc:ZDB-GENE-050522-51]	0.594643	0.286872	0.946542	0.681389	0.636627	1	0.872693	0.545032	1	242	6.36116	249	7.28912	502	10.6975
ENSDARG00000043012	napgb	N-ethylmaleimide-sensitive factor attachment protein, gamma b [Source:ZFIN;Acc:ZDB-GENE-040718-171]	0.594709	0.283498	0.946542	0.51498	0.27472	0.969674	1.15482	0.988121	1	499	18.979	388	16.4346	1035	31.9131
ENSDARG00000103251	sh3pxd2b	SH3 and PX domains 2B [Source:ZFIN;Acc:ZDB-GENE-060810-52]	0.594904	0.28794	0.948259	0.811254	0.919927	1	0.733314	0.323237	1	245	3.33488	300	4.54768	508	5.60574
ENSDARG00000053803	klhl43	kelch-like family member 43 [Source:ZFIN;Acc:ZDB-GENE-141212-285]	0.59499	0.324489	0.96942	3.3131	0.00514492	0.135011	0.179587	0.000261447	0.0639279	41	1.90934	205	10.6318	85	3.20904
ENSDARG00000098315	cyp1a	cytochrome P450, family 1, subfamily A [Source:ZFIN;Acc:ZDB-GENE-011219-1]	0.59505	0.288611	0.94864	0.568829	0.386685	1	1.0461	0.826241	1	233	5.30013	200	5.06658	483	8.90703
ENSDARG00000037079	cfap36	cilia and flagella associated protein 36 [Source:ZFIN;Acc:ZDB-GENE-060421-8162]	0.595199	0.282877	0.946542	0.424852	0.132938	0.784288	1.40096	0.686551	1	635	21.3993	407	15.2748	1316	35.9532
ENSDARG00000057997	tmf1	TATA element modulatory factor 1 [Source:ZFIN;Acc:ZDB-GENE-040801-25]	0.5952	0.282737	0.946542	0.599613	0.446492	1	0.99264	0.730128	1	566	5.89348	512	5.93718	1173	9.90168
ENSDARG00000111428	AL954820.1	phosphofructokinase, platelet b [Source:NCBI gene;Acc:561416]	0.595211	0.279674	0.943644	0.429128	0.134989	0.788609	1.38703	0.699165	1	3094	47.4064	2003	34.1784	6412	79.6463
ENSDARG00000037429	tll1	tolloid-like 1 [Source:ZFIN;Acc:ZDB-GENE-041020-1]	0.59549	0.286519	0.946542	0.45475	0.177673	0.864865	1.30949	0.808792	1	280	3.23755	192	2.47237	580	5.43678
ENSDARG00000094441	si:dkey-161j23.5	si:dkey-161j23.5 [Source:ZFIN;Acc:ZDB-GENE-091204-373]	0.59549	0.293339	0.95191	0.46641	0.201817	0.889422	1.27675	0.855692	1	182	13.1269	128	10.2815	377	22.0438
ENSDARG00000024219	cdk5rap2	CDK5 regulatory subunit associated protein 2 [Source:ZFIN;Acc:ZDB-GENE-030131-6392]	0.595854	0.28165	0.946542	0.467	0.190221	0.876407	1.27592	0.840541	1	1411	13.7935	993	10.8107	2921	23.1492
ENSDARG00000104401	yme1l1b	YME1-like 1b [Source:ZFIN;Acc:ZDB-GENE-070410-25]	0.595936	0.285069	0.946542	0.582113	0.411061	1	1.02375	0.787959	1	415	6.85597	364	6.69695	859	11.5045
ENSDARG00000074490	casc4	cancer susceptibility candidate 4 [Source:ZFIN;Acc:ZDB-GENE-091130-1]	0.596032	0.28539	0.946542	0.585782	0.418853	1	1.0175	0.772415	1	417	11.2103	368	11.0175	863	18.8082
ENSDARG00000040257	slc38a11	solute carrier family 38, member 11 [Source:ZFIN;Acc:ZDB-GENE-050417-122]	0.596061	0.295703	0.953631	0.447151	0.177653	0.864865	1.33302	0.7744	1	144	3.79359	97	2.84586	298	6.36442
ENSDARG00000054609	slco2b1	solute carrier organic anion transporter family, member 2B1 [Source:ZFIN;Acc:ZDB-GENE-051023-6]	0.596245	0.289704	0.949476	0.980796	0.762034	1	0.607919	0.164714	1	218	19.2436	322	31.6548	451	32.2746
ENSDARG00000102769	LO017726.1	cadherin-18 [Source:NCBI gene;Acc:101886358]	0.596425	0.284999	0.946542	0.465959	0.190909	0.876407	1.27999	0.837004	1	660	9.55555	463	7.4653	1365	16.0214
ENSDARG00000016360	kpna1	karyopherin alpha 1 (importin alpha 5) [Source:ZFIN;Acc:ZDB-GENE-091116-39]	0.5971	0.294008	0.952148	0.358482	0.0666081	0.592743	1.66564	0.445002	1	243	4.87454	131	2.92653	502	8.16369
ENSDARG00000008413	atp11a	ATPase phospholipid transporting 11A [Source:ZFIN;Acc:ZDB-GENE-090311-52]	0.597225	0.284571	0.946542	0.638742	0.529754	1	0.935002	0.632191	1	1009	10.6089	969	11.3464	2084	17.7637
ENSDARG00000055009	col4a1	collagen, type IV, alpha 1 [Source:ZFIN;Acc:ZDB-GENE-081105-114]	0.597245	0.288875	0.948823	1.32648	0.333349	1	0.450247	0.0417766	0.679587	352	2.62858	702	5.83808	727	4.40117
ENSDARG00000071876	rell2	RELT-like 2 [Source:ZFIN;Acc:ZDB-GENE-060421-6581]	0.597281	0.311228	0.963865	0.383196	0.104319	0.716386	1.55868	0.555962	1	92	6.88754	53	4.41883	190	11.5315
ENSDARG00000009806	smfn	small fragment nuclease [Source:ZFIN;Acc:ZDB-GENE-040426-1709]	0.59778	0.303484	0.959665	0.739697	0.769823	1	0.808142	0.454968	1	126	5.73233	140	7.09321	260	9.58935
ENSDARG00000052426	si:ch211-256e16.3	si:ch211-256e16.3 [Source:ZFIN;Acc:ZDB-GENE-131127-256]	0.59778	0.295919	0.953828	0.767876	0.829156	1	0.778486	0.39429	1	189	3.59422	218	4.61694	390	6.01262
ENSDARG00000063254	r3hdm4	R3H domain containing 4 [Source:ZFIN;Acc:ZDB-GENE-070112-1352]	0.597866	0.293498	0.952104	0.886113	0.933651	1	0.674706	0.241893	1	269	13.2579	358	19.6499	555	22.1754
ENSDARG00000080009	bahcc1b	BAH domain and coiled-coil containing 1b [Source:ZFIN;Acc:ZDB-GENE-100716-2]	0.597936	0.28529	0.946542	0.689549	0.644534	1	0.867141	0.519944	1	1239	5.45022	1283	6.28527	2556	9.11505
ENSDARG00000019353	sparc	secreted protein, acidic, cysteine-rich (osteonectin) [Source:ZFIN;Acc:ZDB-GENE-030131-9]	0.598267	0.284233	0.946542	0.961586	0.787502	1	0.622167	0.170677	1	6730	272.625	9713	438.186	13876	455.691
ENSDARG00000037064	galca	galactosylceramidase a [Source:ZFIN;Acc:ZDB-GENE-040724-243]	0.598272	0.296174	0.95406	0.759852	0.811812	1	0.787353	0.40607	1	178	3.18531	203	4.0456	367	5.32419
ENSDARG00000004055	uhrf1bp1l	UHRF1 binding protein 1-like [Source:ZFIN;Acc:ZDB-GENE-041210-177]	0.598289	0.285557	0.946542	0.370666	0.0714489	0.613121	1.61409	0.473874	1	1474	12.4272	820	7.69918	3039	20.7712
ENSDARG00000087780	tiam2a	T cell lymphoma invasion and metastasis 2a [Source:ZFIN;Acc:ZDB-GENE-030219-98]	0.598496	0.285044	0.946542	0.518262	0.276842	0.970805	1.15481	0.987736	1	3048	21.811	2370	18.887	6282	36.443
ENSDARG00000009901	slc38a5a	solute carrier family 38, member 5a [Source:ZFIN;Acc:ZDB-GENE-081105-92]	0.598604	0.285705	0.946542	0.645548	0.543848	1	0.92728	0.618661	1	1896	50.932	1836	54.9262	3907	85.0846
ENSDARG00000007247	ric8a	RIC8 guanine nucleotide exchange factor A [Source:ZFIN;Acc:ZDB-GENE-040927-18]	0.598718	0.286732	0.946542	0.443738	0.156122	0.835928	1.34926	0.745845	1	1145	24.3155	762	18.0214	2359	40.6127
ENSDARG00000037652	zgc:56409	zgc:56409 [Source:ZFIN;Acc:ZDB-GENE-040426-1019]	0.598769	0.293211	0.951803	0.569523	0.388312	1	1.05135	0.841127	1	233	5.79005	199	5.50725	480	9.66993
ENSDARG00000100114	sf3a3	splicing factor 3a, subunit 3 [Source:ZFIN;Acc:ZDB-GENE-040908-1]	0.59909	0.291596	0.950662	0.676129	0.615817	1	0.886058	0.559608	1	373	8.78899	378	9.9192	768	14.6706
ENSDARG00000024966	MARK4	si:dkey-31m14.7 [Source:ZFIN;Acc:ZDB-GENE-121214-92]	0.5991	0.286267	0.946542	0.381134	0.0807302	0.649426	1.57189	0.509078	1	2358	74.5772	1347	47.4443	4855	124.482
ENSDARG00000003820	nr1d2a	nuclear receptor subfamily 1, group D, member 2a [Source:ZFIN;Acc:ZDB-GENE-040504-1]	0.599114	0.285881	0.946542	0.251166	0.00895161	0.197466	2.38533	0.11756	0.9607	3905	91.4668	1470	38.3455	8040	152.67
ENSDARG00000087303	cebpd	CCAAT enhancer binding protein delta [Source:ZFIN;Acc:ZDB-GENE-020111-4]	0.599488	0.288858	0.948823	0.292145	0.0222527	0.340541	2.05202	0.218645	1	729	30.687	319	14.9545	1500	51.1887
ENSDARG00000024431	ets1	v-ets avian erythroblastosis virus E26 oncogene homolog 1 [Source:ZFIN;Acc:ZDB-GENE-021115-5]	0.59953	0.31434	0.96587	0.706048	0.703948	1	0.849135	0.514481	1	87	3.86876	92	4.55611	179	6.45298
ENSDARG00000023759	zgc:73226	zgc:73226 [Source:ZFIN;Acc:ZDB-GENE-050703-8]	0.599633	0.28725	0.94735	0.387669	0.0872751	0.677129	1.54677	0.532171	1	2136	134.393	1240	86.8865	4394	224.126
ENSDARG00000102403	cry2	cryptochrome circadian regulator 2 [Source:ZFIN;Acc:ZDB-GENE-010426-6]	0.599647	0.287712	0.948075	0.435676	0.144457	0.808918	1.37636	0.713024	1	1542	303.995	1006	220.869	3172	506.957
ENSDARG00000095796	si:dkey-87o1.2	si:dkey-87o1.2 [Source:ZFIN;Acc:ZDB-GENE-110411-217]	0.599783	0.334425	0.970347	0.0630148	3.19e-05	0.00332952	9.51812	0.00114329	0.135541	53	3.79949	5	0.399185	109	6.33478
ENSDARG00000079293	gdpd4b	glycerophosphodiester phosphodiesterase domain containing 4b [Source:ZFIN;Acc:ZDB-GENE-050309-133]	0.599783	0.300344	0.957637	0.827595	0.959112	1	0.72473	0.320723	1	159	4.48866	197	6.19356	327	7.48381
ENSDARG00000069298	osbpl9	oxysterol binding protein-like 9 [Source:ZFIN;Acc:ZDB-GENE-061110-103]	0.600088	0.289929	0.949636	0.594994	0.433947	1	1.00856	0.758565	1	702	11.3129	625	11.2169	1443	18.8521
ENSDARG00000098623	si:dkey-23f9.4	si:dkey-23f9.4 [Source:ZFIN;Acc:ZDB-GENE-141222-88]	0.600226	0.298866	0.955459	0.504171	0.260167	0.949086	1.19052	0.974826	1	236	8.09145	178	6.79656	485	13.4807
ENSDARG00000077461	dhx32a	DEAH (Asp-Glu-Ala-His) box polypeptide 32a [Source:ZFIN;Acc:ZDB-GENE-130613-6]	0.600276	0.293021	0.951803	0.527463	0.300554	0.989822	1.13804	0.966175	1	346	5.61413	273	4.93314	711	9.35258
ENSDARG00000099860	pkmb	pyruvate kinase M1/2b [Source:ZFIN;Acc:ZDB-GENE-040801-230]	0.60056	0.296637	0.954378	2.00092	0.0650975	0.584122	0.300142	0.00431385	0.239038	241	5.36854	721	17.8867	495	8.93923
ENSDARG00000109717	SLC35E2A	solute carrier family 35, member E2B [Source:NCBI gene;Acc:100331662]	0.600574	0.301717	0.95877	0.640804	0.544185	1	0.93722	0.656843	1	167	5.56444	160	5.93718	343	9.2652
ENSDARG00000104451	slc39a7	solute carrier family 39 (zinc transporter), member 7 [Source:ZFIN;Acc:ZDB-GENE-991110-20]	0.600943	0.295484	0.953631	0.724042	0.725465	1	0.829984	0.465347	1	342	9.09075	370	10.9529	702	15.1275
ENSDARG00000069910	gtf2f2a	general transcription factor IIF, polypeptide 2a [Source:ZFIN;Acc:ZDB-GENE-040625-131]	0.601209	0.310284	0.96342	0.380948	0.0943882	0.692416	1.57819	0.536605	1	116	5.48847	66	3.4777	238	9.12906
ENSDARG00000099949	FP236551.1	FP236551.1	0.601543	0.298644	0.955459	1.3633	0.308049	0.993018	0.441242	0.0390017	0.65649	257	3.73459	523	8.46381	527	6.20834
ENSDARG00000004261	tmed9	transmembrane p24 trafficking protein 9 [Source:ZFIN;Acc:ZDB-GENE-050417-434]	0.601784	0.295301	0.953631	0.79406	0.880818	1	0.757858	0.354424	1	422	22.2843	500	29.4043	865	37.0303
ENSDARG00000094857	dio2	iodothyronine deiodinase 2 [Source:ZFIN;Acc:ZDB-GENE-030327-4]	0.601836	0.29795	0.955459	0.313888	0.0343882	0.434371	1.91736	0.287965	1	363	16.5783	170	8.64644	744	27.5462
ENSDARG00000026048	tsc1a	TSC complex subunit 1a [Source:ZFIN;Acc:ZDB-GENE-030131-9111]	0.601842	0.29187	0.950964	0.658594	0.57423	1	0.913828	0.597375	1	1150	11.9533	1130	13.0805	2357	19.8612
ENSDARG00000039966	prom1a	prominin 1a [Source:ZFIN;Acc:ZDB-GENE-030131-1577]	0.601893	0.290387	0.949636	0.677237	0.615056	1	0.888748	0.553547	1	4353	59.4572	4398	66.8999	8921	98.7836
ENSDARG00000015201	pcmt	protein-L-isoaspartate (D-aspartate) O-methyltransferase [Source:ZFIN;Acc:ZDB-GENE-990415-134]	0.602011	0.298107	0.955459	0.761247	0.81082	1	0.790822	0.406923	1	347	17.8199	394	22.5335	711	29.6007
ENSDARG00000091042	sacs	sacsin molecular chaperone [Source:ZFIN;Acc:ZDB-GENE-110411-146]	0.602109	0.291317	0.950214	0.714672	0.701133	1	0.842498	0.478668	1	2158	5.57461	2300	6.61676	4421	9.25847
ENSDARG00000105159	hdac8	histone deacetylase 8 [Source:ZFIN;Acc:ZDB-GENE-040426-2772]	0.602381	0.296835	0.954501	0.537961	0.318879	1	1.11975	0.93977	1	419	4.06245	336	3.628	858	6.74399
ENSDARG00000017624	krt4	keratin 4 [Source:ZFIN;Acc:ZDB-GENE-000607-83]	0.602427	0.292949	0.951803	0.170027	0.000779038	0.0370339	3.54312	0.0176993	0.453814	1093	25.9612	277	7.32721	2238	43.0943
ENSDARG00000044362	unc119b	unc-119 homolog b (C. elegans) [Source:ZFIN;Acc:ZDB-GENE-050201-2]	0.602464	0.292222	0.951169	0.444908	0.157095	0.837797	1.35413	0.739628	1	1686	75.2567	1118	55.5756	3452	124.915
ENSDARG00000039406	prom2	prominin 2 [Source:ZFIN;Acc:ZDB-GENE-080723-16]	0.602577	0.292379	0.951169	0.608291	0.461164	1	0.990607	0.724614	1	1721	40.0729	1560	40.4529	3523	66.5025
ENSDARG00000102987	capn7	calpain 7 [Source:ZFIN;Acc:ZDB-GENE-111111-1]	0.6027	0.298063	0.955459	0.857109	0.987403	1	0.703178	0.277299	1	343	4.97207	438	7.07086	702	8.24966
ENSDARG00000089355	si:dkeyp-121d4.3	si:dkeyp-121d4.3 [Source:ZFIN;Acc:ZDB-GENE-130530-962]	0.60278	0.292372	0.951169	0.89249	0.916731	1	0.675391	0.233845	1	2264	13.2574	3010	19.6292	4633	21.9938
ENSDARG00000018721	npnta	nephronectin [Source:ZFIN;Acc:ZDB-GENE-090312-201]	0.602786	0.296933	0.954501	0.635736	0.524954	1	0.94817	0.660066	1	453	8.68454	429	9.15926	927	14.4073
ENSDARG00000015290	sacm1la	SAC1 like phosphatidylinositide phosphatase a [Source:ZFIN;Acc:ZDB-GENE-060503-122]	0.602898	0.295358	0.953631	0.577713	0.398304	1	1.04359	0.816212	1	609	12.2719	524	11.7593	1246	20.3549
ENSDARG00000101291	txndc11	thioredoxin domain containing 11 [Source:ZFIN;Acc:ZDB-GENE-041008-112]	0.602996	0.301208	0.95877	0.652031	0.570603	1	0.924797	0.630374	1	241	3.67358	234	3.9723	493	6.0922
ENSDARG00000117110	scinla	scinderin like a [Source:ZFIN;Acc:ZDB-GENE-030131-2005]	0.603097	0.293185	0.951803	0.738137	0.754701	1	0.817053	0.438315	1	1788	29.3336	1965	35.9018	3657	48.6384
ENSDARG00000103404	uchl5	ubiquitin carboxyl-terminal hydrolase L5 [Source:ZFIN;Acc:ZDB-GENE-040426-2051]	0.60335	0.301678	0.95877	0.627134	0.513528	1	0.962074	0.692019	1	225	8.06496	210	8.38289	460	13.367
ENSDARG00000013926	slc16a9a	solute carrier family 16, member 9a [Source:ZFIN;Acc:ZDB-GENE-040426-1364]	0.60335	0.296407	0.954223	1.09301	0.584919	1	0.55201	0.107083	0.942888	450	10.376	732	18.7967	920	17.1973
ENSDARG00000076865	si:ch73-193c12.2	si:ch73-193c12.2 [Source:ZFIN;Acc:ZDB-GENE-131127-646]	0.60335	0.347535	0.972096	1.47825	0.258872	0.947914	0.408153	0.0364503	0.636727	45	2.0874	99	5.11427	92	3.45969
ENSDARG00000111355	desi1b	desumoylating isopeptidase 1b [Source:ZFIN;Acc:ZDB-GENE-040426-936]	0.603635	0.341645	0.970347	0.964529	0.812517	1	0.625834	0.219176	1	46	3.09157	66	4.93992	94	5.12159
ENSDARG00000067850	jund	JunD proto-oncogene, AP-1 transcription factor subunit [Source:ZFIN;Acc:ZDB-GENE-070725-2]	0.603727	0.30165	0.95877	0.723139	0.727215	1	0.83487	0.477047	1	278	11.5787	299	13.8689	568	19.1787
ENSDARG00000114579	epb41l5	erythrocyte membrane protein band 4.1 like 5 [Source:ZFIN;Acc:ZDB-GENE-030616-450]	0.603846	0.29662	0.954378	2.35811	0.0279266	0.386898	0.256072	0.00144166	0.149408	608	9.29172	2132	36.2856	1242	15.3876
ENSDARG00000076143	ppip5k1a	diphosphoinositol pentakisphosphate kinase 1a [Source:ZFIN;Acc:ZDB-GENE-100426-4]	0.604148	0.295785	0.953631	0.679535	0.621949	1	0.889061	0.556384	1	1102	9.68434	1113	10.8928	2250	16.0297
ENSDARG00000019566	neurod1	neuronal differentiation 1 [Source:ZFIN;Acc:ZDB-GENE-990415-172]	0.604176	0.294137	0.952202	0.377722	0.0771118	0.636473	1.59952	0.483924	1	4562	153.738	2561	96.1149	9314	254.459
ENSDARG00000100597	ubxn4	UBX domain protein 4 [Source:ZFIN;Acc:ZDB-GENE-040426-1981]	0.604273	0.309976	0.962844	0.600656	0.458313	1	1.00602	0.767034	1	121	11.2698	108	11.2023	247	18.6502
ENSDARG00000112401	gstt1b	glutathione S-transferase theta 1b [Source:ZFIN;Acc:ZDB-GENE-040426-1491]	0.60434	0.319748	0.96587	1.18933	0.48205	1	0.508134	0.0887452	0.877765	73	3.55345	129	6.99313	149	5.87989
ENSDARG00000003167	mlst8	MTOR associated protein, LST8 homolog (S. cerevisiae) [Source:ZFIN;Acc:ZDB-GENE-030131-6176]	0.60436	0.30798	0.960921	0.469413	0.203978	0.89137	1.28748	0.843551	1	195	7.05376	136	5.47873	398	11.6714
ENSDARG00000017474	zgc:110699	zgc:110699 [Source:ZFIN;Acc:ZDB-GENE-050522-487]	0.604381	0.302023	0.959084	2.03302	0.0600428	0.563642	0.297283	0.00400635	0.231942	293	16.348	885	54.9915	598	27.0492
ENSDARG00000078326	arhgap10	Rho GTPase activating protein 10 [Source:ZFIN;Acc:ZDB-GENE-060512-221]	0.604732	0.301304	0.95877	0.845662	0.993801	1	0.715098	0.29286	1	352	5.44271	442	7.61113	718	9.0002
ENSDARG00000021811	calm1a	calmodulin 1a [Source:ZFIN;Acc:ZDB-GENE-030131-8308]	0.604882	0.29633	0.954218	0.714165	0.700354	1	0.846978	0.486494	1	1579	124.516	1674	147.012	3220	205.851
ENSDARG00000104375	sec24a	SEC24 homolog A, COPII coat complex component [Source:ZFIN;Acc:ZDB-GENE-120926-1]	0.605	0.297867	0.955459	0.430132	0.138214	0.798547	1.40655	0.679857	1	849	9.1545	542	6.5085	1731	15.1314
ENSDARG00000040966	zgc:113149	zgc:113149 [Source:ZFIN;Acc:ZDB-GENE-050320-56]	0.605032	0.311214	0.963865	0.62157	0.506639	1	0.973393	0.718583	1	129	3.98405	119	4.09295	263	6.58486
ENSDARG00000100072	mgrn1a	mahogunin, ring finger 1a [Source:ZFIN;Acc:ZDB-GENE-030131-6192]	0.605478	0.298723	0.955459	0.795868	0.884419	1	0.760777	0.353804	1	832	17.7323	982	23.3081	1695	29.2864
ENSDARG00000078567	lonrf1l	LON peptidase N-terminal domain and ring finger 1, like [Source:ZFIN;Acc:ZDB-GENE-081104-397]	0.605528	0.299641	0.956422	0.443478	0.157189	0.837797	1.36541	0.729424	1	701	11.0264	461	8.07554	1428	18.2096
ENSDARG00000110236	ptgesl	prostaglandin E synthase 2-like [Source:ZFIN;Acc:ZDB-GENE-040426-1063]	0.605544	0.31925	0.96587	0.593199	0.455268	1	1.02081	0.803139	1	108	3.37069	95	3.30197	220	5.56638
ENSDARG00000038308	ykt6	YKT6 v-SNARE homolog (S. cerevisiae) [Source:ZFIN;Acc:ZDB-GENE-040426-733]	0.605841	0.317805	0.96587	0.553136	0.370319	1	1.09528	0.899928	1	111	6.59787	91	6.02389	226	10.8904
ENSDARG00000003517	impa1	inositol monophosphatase 1 [Source:ZFIN;Acc:ZDB-GENE-040718-245]	0.606185	0.323668	0.968991	0.580889	0.428493	1	1.04355	0.855393	1	86	4.25039	74	4.07302	175	7.01171
ENSDARG00000054451	loxl1	lysyl oxidase-like 1 [Source:ZFIN;Acc:ZDB-GENE-060503-693]	0.606272	0.305161	0.960362	0.503203	0.257007	0.947914	1.20483	0.949591	1	318	7.13757	237	5.92415	647	11.7729
ENSDARG00000077231	vwf	von Willebrand factor [Source:ZFIN;Acc:ZDB-GENE-070103-1]	0.606383	0.299993	0.956909	0.586609	0.415875	1	1.03371	0.797084	1	906	3.80971	787	3.68547	1843	6.28268
ENSDARG00000012729	hcls1	hematopoietic cell-specific Lyn substrate 1 [Source:ZFIN;Acc:ZDB-GENE-030131-7191]	0.606713	0.313581	0.96587	0.657776	0.585415	1	0.922369	0.637113	1	151	3.25341	147	3.52723	307	5.36235
ENSDARG00000043446	efhd1	EF-hand domain family, member D1 [Source:ZFIN;Acc:ZDB-GENE-030131-7461]	0.607137	0.30217	0.959354	0.846375	0.992585	1	0.717338	0.293618	1	568	29.4678	711	41.0793	1154	48.5356
ENSDARG00000054616	cldni	claudin i [Source:ZFIN;Acc:ZDB-GENE-010328-9]	0.607441	0.317595	0.96587	0.199211	0.00349285	0.106696	3.04924	0.0523867	0.747992	163	9.09464	48	2.98259	331	14.9721
ENSDARG00000111593	rab41	RAB41, member RAS oncogene family [Source:ZFIN;Acc:ZDB-GENE-040426-2686]	0.60746	0.319956	0.96587	0.579863	0.425559	1	1.04759	0.835687	1	98	5.52002	84	5.26925	199	9.08705
ENSDARG00000097471	BX004999.2	BX004999.2	0.607475	0.303485	0.959665	0.731657	0.742005	1	0.830273	0.462137	1	589	93.7271	637	112.887	1196	154.29
ENSDARG00000095603	grid2ipb	glutamate receptor, ionotropic, delta 2 (Grid2) interacting protein, b [Source:ZFIN;Acc:ZDB-GENE-040724-161]	0.607501	0.30029	0.957637	0.624218	0.495968	1	0.97322	0.695264	1	2133	24.9806	1968	25.668	4331	41.1203
ENSDARG00000000442	slc39a13	solute carrier family 39 (zinc transporter), member 13 [Source:ZFIN;Acc:ZDB-GENE-030616-17]	0.607688	0.317626	0.96587	1.10605	0.577805	1	0.549422	0.115894	0.958429	134	4.54164	219	8.26622	272	7.47365
ENSDARG00000091902	b3gnt2b	UDP-GlcNAc:betaGal beta-1,3-N-acetylglucosaminyltransferase 2b [Source:ZFIN;Acc:ZDB-GENE-050913-158]	0.608132	0.320098	0.965943	0.561978	0.383562	1	1.08213	0.894627	1	141	8.84011	117	8.16919	286	14.5365
ENSDARG00000116188	gar1	GAR1 homolog, ribonucleoprotein [Source:ZFIN;Acc:ZDB-GENE-040426-893]	0.608309	0.331082	0.970347	0.536317	0.354536	1	1.13423	0.974404	1	72	3.68684	57	3.25051	146	6.0608
ENSDARG00000014013	lbr	lamin B receptor [Source:ZFIN;Acc:ZDB-GENE-030804-11]	0.608355	0.31603	0.96587	0.808513	0.914042	1	0.752437	0.354641	1	181	3.45319	216	4.58934	367	5.67628
ENSDARG00000092920	si:ch211-106h4.12	si:ch211-106h4.12 [Source:ZFIN;Acc:ZDB-GENE-070705-12]	0.608366	0.317253	0.96587	0.439218	0.164971	0.851532	1.38511	0.730304	1	145	13.6484	94	9.85363	294	22.4345
ENSDARG00000115747	spryd7b	SPRY domain containing 7b [Source:ZFIN;Acc:ZDB-GENE-040426-1634]	0.608479	0.320109	0.965943	0.862034	0.985406	1	0.705864	0.290581	1	147	8.82642	187	12.5044	298	14.5057
ENSDARG00000061525	slka	STE20-like kinase a [Source:ZFIN;Acc:ZDB-GENE-050411-66]	0.608534	0.304241	0.960144	0.644505	0.544859	1	0.944188	0.649962	1	592	5.67927	563	6.01497	1200	9.3327
ENSDARG00000079891	dnajc6	DnaJ (Hsp40) homolog, subfamily C, member 6 [Source:ZFIN;Acc:ZDB-GENE-080104-2]	0.608742	0.303072	0.959665	0.787098	0.864509	1	0.7734	0.371411	1	1329	17.1994	1543	22.2386	2693	28.254
ENSDARG00000028542	si:ch211-114c12.2	si:ch211-114c12.2 [Source:ZFIN;Acc:ZDB-GENE-030131-8522]	0.608839	0.305321	0.960362	0.75545	0.795446	1	0.805929	0.42472	1	692	13.3313	771	16.5415	1402	21.8962
ENSDARG00000002339	sgf29	SAGA complex associated factor 29 [Source:ZFIN;Acc:ZDB-GENE-041010-62]	0.60895	0.330292	0.970347	0.904223	0.907394	1	0.673452	0.261179	1	78	3.1382	104	4.65988	158	5.15346
ENSDARG00000058656	desma	desmin a [Source:ZFIN;Acc:ZDB-GENE-980526-221]	0.609048	0.312138	0.964646	2.05486	0.0573431	0.550888	0.296394	0.00404215	0.231942	237	5.73288	718	19.3421	480	9.41286
ENSDARG00000021048	clptm1l	CLPTM1-like [Source:ZFIN;Acc:ZDB-GENE-040718-75]	0.609467	0.307285	0.960921	0.540721	0.324752	1	1.12714	0.948754	1	418	9.17321	333	8.13849	846	15.0512
ENSDARG00000098439	nr1h3	nuclear receptor subfamily 1, group H, member 3 [Source:ZFIN;Acc:ZDB-GENE-050410-7]	0.609603	0.315489	0.96587	0.736265	0.762182	1	0.827967	0.468363	1	213	5.70021	231	6.88459	431	9.3507
ENSDARG00000003845	chm	choroideremia (Rab escort protein 1) [Source:ZFIN;Acc:ZDB-GENE-030318-2]	0.609796	0.315622	0.96587	0.790743	0.876617	1	0.771168	0.379066	1	219	3.88376	255	5.0362	443	6.36894
ENSDARG00000023220	selenot2	selenoprotein T, 2 [Source:ZFIN;Acc:ZDB-GENE-030411-4]	0.609828	0.31107	0.963865	0.504213	0.258882	0.947914	1.20946	0.939413	1	264	14.7998	196	12.2366	534	24.2688
ENSDARG00000034518	trdmt1	tRNA aspartic acid methyltransferase 1 [Source:ZFIN;Acc:ZDB-GENE-041008-138]	0.60985	0.303953	0.959665	0.935841	0.834229	1	0.65166	0.204615	1	2781	86.1135	3832	132.145	5625	141.204
ENSDARG00000044431	ppig	peptidylprolyl isomerase G (cyclophilin G) [Source:ZFIN;Acc:ZDB-GENE-040426-2822]	0.609916	0.306471	0.960532	0.694481	0.658633	1	0.878232	0.54068	1	624	10.7283	638	12.2158	1262	17.5898
ENSDARG00000029443	zgc:92242	zgc:92242 [Source:ZFIN;Acc:ZDB-GENE-040718-371]	0.610651	0.32289	0.968493	0.544049	0.34471	1	1.12242	0.949478	1	150	6.3142	120	5.62553	303	10.3401
ENSDARG00000101676	KLHL28	kelch like family member 28 [Source:NCBI gene;Acc:100333404]	0.610681	0.309223	0.961652	0.483848	0.223398	0.914479	1.26213	0.867574	1	402	9.09197	286	7.20365	812	14.8882
ENSDARG00000059234	mrps27	mitochondrial ribosomal protein S27 [Source:ZFIN;Acc:ZDB-GENE-040808-39]	0.611486	0.330084	0.970347	0.446166	0.181497	0.870473	1.37053	0.755433	1	116	3.43889	76	2.50916	234	5.62383
ENSDARG00000114074	ablim3	actin binding LIM protein family, member 3 [Source:ZFIN;Acc:ZDB-GENE-070112-1122]	0.611579	0.306948	0.960903	0.770959	0.828179	1	0.79327	0.400568	1	2539	44.6253	2874	56.2549	5121	72.9674
ENSDARG00000088959	pdxka	pyridoxal (pyridoxine, vitamin B6) kinase a [Source:ZFIN;Acc:ZDB-GENE-030131-8376]	0.611694	0.315214	0.96587	0.888747	0.925347	1	0.688265	0.258382	1	302	11.674	394	16.9615	609	19.0847
ENSDARG00000025421	tdrd3	tudor domain containing 3 [Source:ZFIN;Acc:ZDB-GENE-040426-19]	0.61177	0.31181	0.964646	0.67205	0.608312	1	0.910304	0.596904	1	368	5.9143	363	6.49707	742	9.66753
ENSDARG00000074001	crygmxl2	crystallin, gamma MX, like 2 [Source:ZFIN;Acc:ZDB-GENE-050522-401]	0.611799	0.307732	0.960921	1.63384	0.153867	0.832115	0.374454	0.0148109	0.417614	1789	152.24	4290	406.566	3607	248.84
ENSDARG00000088862	stxbp6	syntaxin binding protein 6 (amisyn) [Source:ZFIN;Acc:ZDB-GENE-040625-31]	0.611823	0.348923	0.972623	0.670377	0.65056	1	0.912656	0.640146	1	62	3.45931	61	3.79038	125	5.6541
ENSDARG00000114329	HOOK3	hook microtubule tethering protein 3 [Source:HGNC Symbol;Acc:HGNC:23576]	0.611879	0.308131	0.960921	0.744364	0.769014	1	0.822015	0.446541	1	1505	98.9003	1644	120.314	3034	161.634
ENSDARG00000099014	fxyd1	FXYD domain containing ion transport regulator 1 (phospholemman) [Source:ZFIN;Acc:ZDB-GENE-050309-14]	0.611939	0.323989	0.969057	1.34689	0.323436	1	0.454334	0.0479144	0.726562	127	16.6915	251	36.7383	256	27.2764
ENSDARG00000036105	si:dkeyp-92c9.2	si:dkeyp-92c9.2 [Source:ZFIN;Acc:ZDB-GENE-060503-468]	0.612162	0.315675	0.96587	0.755445	0.799027	1	0.810332	0.433571	1	333	12.3866	369	15.2858	671	20.2341
ENSDARG00000037713	pcnp	PEST proteolytic signal containing nuclear protein [Source:ZFIN;Acc:ZDB-GENE-041010-130]	0.612164	0.310272	0.96342	0.72639	0.729758	1	0.842749	0.482135	1	733	52.8681	781	62.7329	1477	86.3626
ENSDARG00000111876	CABZ01048392.1	CWF19-like protein 2 [Source:NCBI gene;Acc:110438503]	0.612342	0.319768	0.96587	0.518015	0.289008	0.980479	1.18209	0.9811	1	208	4.55621	158	3.85436	419	7.44063
ENSDARG00000116423	dohh	deoxyhypusine hydroxylase/monooxygenase [Source:ZFIN;Acc:ZDB-GENE-030131-451]	0.612383	0.347047	0.97172	1.86086	0.101584	0.709907	0.329086	0.00970685	0.344241	70	2.70589	191	8.22243	141	4.41862
ENSDARG00000009250	etfb	electron transfer flavoprotein subunit beta [Source:ZFIN;Acc:ZDB-GENE-040426-1931]	0.61246	0.317257	0.96587	0.430784	0.144816	0.810056	1.42173	0.67525	1	285	13.2202	180	9.29867	574	21.5854
ENSDARG00000053518	adhfe1	alcohol dehydrogenase, iron containing, 1 [Source:ZFIN;Acc:ZDB-GENE-040426-2070]	0.612504	0.322996	0.968493	0.596859	0.453793	1	1.02621	0.799767	1	144	3.56841	126	3.47726	290	5.82593
ENSDARG00000088492	cntrl	centriolin [Source:ZFIN;Acc:ZDB-GENE-120608-3]	0.612546	0.312801	0.965272	0.651346	0.561138	1	0.940431	0.64521	1	509	6.11866	486	6.50623	1025	9.98891
ENSDARG00000016691	cd9b	CD9 molecule b [Source:ZFIN;Acc:ZDB-GENE-040426-2768]	0.6126	0.318664	0.96587	0.52788	0.310376	0.994527	1.16049	1	1	221	11.6183	171	10.0116	445	18.9656
ENSDARG00000011841	atp5l	ATP synthase, H+ transporting, mitochondrial F0 complex, subunit g [Source:ZFIN;Acc:ZDB-GENE-030131-5177]	0.612673	0.314397	0.96587	0.580421	0.409406	1	1.05557	0.835421	1	375	42.6512	319	40.406	755	69.615
ENSDARG00000113583	mt2	metallothionein 2 [Source:ZFIN;Acc:ZDB-GENE-030131-4174]	0.612711	0.313879	0.96587	1.34926	0.314796	0.997767	0.454109	0.0425893	0.685948	530	102.773	1048	226.318	1067	167.735
ENSDARG00000009390	npl	N-acetylneuraminate pyruvate lyase (dihydrodipicolinate synthase) [Source:ZFIN;Acc:ZDB-GENE-030131-926]	0.612726	0.323413	0.968982	1.12232	0.55798	1	0.545945	0.108807	0.945225	152	5.8375	250	10.6925	306	9.52708
ENSDARG00000029075	pfkfb4b	6-phosphofructo-2-kinase/fructose-2,6-biphosphatase 4b [Source:ZFIN;Acc:ZDB-GENE-031031-4]	0.612768	0.314096	0.96587	0.364312	0.069357	0.606829	1.68199	0.429082	1	384	9.34606	205	5.55656	773	15.2522
ENSDARG00000063511	si:ch211-15d5.11	si:ch211-15d5.11 [Source:ZFIN;Acc:ZDB-GENE-131121-177]	0.612836	0.312855	0.965272	0.723669	0.723658	1	0.846846	0.489115	1	547	9.89335	580	11.6826	1101	16.1435
ENSDARG00000037777	stk16	serine/threonine kinase 16 [Source:ZFIN;Acc:ZDB-GENE-050417-102]	0.612974	0.33518	0.970347	0.699503	0.703101	1	0.876299	0.576609	1	81	14.09	83	16.0789	163	22.9862
ENSDARG00000110198	polr2f	polymerase (RNA) II (DNA directed) polypeptide F [Source:ZFIN;Acc:ZDB-GENE-040718-279]	0.613008	0.31559	0.96587	0.974968	0.770377	1	0.628747	0.184939	1	327	28.6515	467	45.5692	658	46.7392
ENSDARG00000070119	ctc1	CTS telomere maintenance complex component 1 [Source:ZFIN;Acc:ZDB-GENE-061103-271]	0.613182	0.31629	0.96587	0.306599	0.0301258	0.403051	1.99995	0.247768	1	343	3.3614	154	1.68075	690	5.4819
ENSDARG00000089372	clk4a	CDC-like kinase 4a [Source:ZFIN;Acc:ZDB-GENE-030131-576]	0.613219	0.309763	0.962664	0.735561	0.748581	1	0.833675	0.464295	1	2426	57.7388	2613	69.2582	4880	94.157
ENSDARG00000116152	nkap	NFKB activating protein [Source:ZFIN;Acc:ZDB-GENE-030131-8064]	0.613359	0.315555	0.96587	0.686862	0.643147	1	0.892988	0.569075	1	361	32.5964	363	36.5026	726	53.144
ENSDARG00000092556	si:ch211-214j8.12	si:ch211-214j8.12 [Source:ZFIN;Acc:ZDB-GENE-060526-102]	0.613508	0.313456	0.96587	0.486376	0.225291	0.915962	1.26139	0.860912	1	472	8.89029	336	7.04803	949	14.4909
ENSDARG00000036232	trpm7	transient receptor potential cation channel, subfamily M, member 7 [Source:ZFIN;Acc:ZDB-GENE-021115-2]	0.613732	0.311145	0.963865	0.480087	0.210955	0.902507	1.27838	0.836952	1	1623	10.8279	1140	8.47002	3262	17.6427
ENSDARG00000078458	ppp1r37	protein phosphatase 1, regulatory subunit 37 [Source:ZFIN;Acc:ZDB-GENE-050208-7]	0.613912	0.312811	0.965272	0.763708	0.813398	1	0.803857	0.41957	1	863	11.0957	964	13.8031	1734	18.0738
ENSDARG00000013443	atp6v1ba	ATPase, H+ transporting, lysosomal, V1 subunit B, member a [Source:ZFIN;Acc:ZDB-GENE-030711-3]	0.614	0.311931	0.964646	0.515402	0.272813	0.967307	1.1913	0.959865	1	1336	31.1697	1007	26.1643	2684	50.7649
ENSDARG00000114825	SCARF2	scavenger receptor class F, member 2 [Source:NCBI gene;Acc:100329632]	0.614122	0.319823	0.96587	0.998004	0.730799	1	0.61535	0.173883	1	233	3.27713	340	5.32563	468	5.33629
ENSDARG00000114315	cbx8b	chromobox homolog 8b [Source:ZFIN;Acc:ZDB-GENE-050522-325]	0.614177	0.328451	0.970347	0.844926	1	1	0.7269	0.323468	1	119	3.88841	147	5.3493	239	6.33109
ENSDARG00000006603	csrp1a	cysteine and glycine-rich protein 1a [Source:ZFIN;Acc:ZDB-GENE-030909-4]	0.614465	0.330736	0.970347	0.852832	1	1	0.720499	0.317655	1	134	8.21261	167	11.3985	269	13.3655
ENSDARG00000117164	aifm1	apoptosis-inducing factor, mitochondrion-associated 1 [Source:ZFIN;Acc:ZDB-GENE-030826-11]	0.614833	0.315598	0.96587	0.646143	0.547455	1	0.951544	0.662277	1	639	10.0646	603	10.5771	1282	16.3696
ENSDARG00000033367	rrm2b	ribonucleotide reductase M2 b [Source:ZFIN;Acc:ZDB-GENE-030616-614]	0.614959	0.328512	0.970347	0.564708	0.381711	1	1.08899	0.901078	1	171	5.77912	141	5.30688	343	9.39756
ENSDARG00000001969	txlng	taxilin gamma [Source:ZFIN;Acc:ZDB-GENE-060616-122]	0.615049	0.327168	0.970347	0.570799	0.397726	1	1.07752	0.875675	1	180	4.53976	150	4.21315	361	7.38114
ENSDARG00000105287	mpp1	membrane protein, palmitoylated 1 [Source:ZFIN;Acc:ZDB-GENE-031113-4]	0.615113	0.318185	0.96587	0.754632	0.798234	1	0.815116	0.440028	1	374	9.45278	412	11.5968	750	15.3676
ENSDARG00000074453	zfx	zinc finger protein X-linked [Source:ZFIN;Acc:ZDB-GENE-061220-2]	0.61518	0.325774	0.969902	0.586731	0.424698	1	1.04849	0.830169	1	195	3.117	167	2.97285	391	5.06681
ENSDARG00000109973	arhgap12b	Rho GTPase activating protein 12b [Source:ZFIN;Acc:ZDB-GENE-040426-1727]	0.615269	0.316408	0.96587	0.492905	0.234885	0.925196	1.24825	0.881061	1	620	8.96545	446	7.18241	1243	14.5716
ENSDARG00000027600	pdlim5b	PDZ and LIM domain 5b [Source:ZFIN;Acc:ZDB-GENE-040426-908]	0.615431	0.323459	0.968982	0.425411	0.139176	0.801835	1.44667	0.647627	1	232	4.36286	144	3.01578	465	7.08911
ENSDARG00000032865	pacsin1a	protein kinase C and casein kinase substrate in neurons 1a [Source:ZFIN;Acc:ZDB-GENE-050522-155]	0.615715	0.31438	0.96587	0.468614	0.192416	0.876687	1.31391	0.790048	1	1772	128.591	1211	97.869	3550	208.848
ENSDARG00000044144	wapla	WAPL cohesin release factor a [Source:ZFIN;Acc:ZDB-GENE-131010-1]	0.615798	0.319156	0.96587	0.433695	0.147689	0.815094	1.41989	0.672086	1	321	3.29028	203	2.31728	643	5.34311
ENSDARG00000078748	si:ch211-137a8.4	si:ch211-137a8.4 [Source:ZFIN;Acc:ZDB-GENE-030131-3742]	0.616042	0.314978	0.96587	0.77252	0.831991	1	0.797445	0.407656	1	1722	32.6948	1939	40.9995	3448	53.0724
ENSDARG00000006299	arhgef7a	Rho guanine nucleotide exchange factor (GEF) 7a [Source:ZFIN;Acc:ZDB-GENE-060322-11]	0.616345	0.317618	0.96587	0.413495	0.117676	0.74635	1.49057	0.590467	1	747	10.2863	450	6.90093	1495	16.6893
ENSDARG00000011122	pptc7a	PTC7 protein phosphatase homolog a [Source:ZFIN;Acc:ZDB-GENE-041114-74]	0.616758	0.32087	0.966936	0.361971	0.0672714	0.596105	1.70389	0.410734	1	389	15.4407	205	9.06204	778	25.0353
ENSDARG00000109769	LO017835.1	tumor protein p53 inducible nuclear protein 2 [Source:NCBI gene;Acc:569441]	0.616758	0.326215	0.969902	0.394689	0.101525	0.70981	1.56264	0.526821	1	268	18.2188	154	11.659	536	29.5396
ENSDARG00000031506	flvcr2b	feline leukemia virus subgroup C cellular receptor family, member 2b [Source:ZFIN;Acc:ZDB-GENE-041210-312]	0.616758	0.330814	0.970347	0.395597	0.10801	0.724702	1.55905	0.5507	1	158	3.76798	91	2.41684	316	6.10935
ENSDARG00000094732	mical3b	microtubule associated monooxygenase, calponin and LIM domain containing 3b [Source:ZFIN;Acc:ZDB-GENE-050211-1]	0.616758	0.316909	0.96587	0.462846	0.184276	0.871244	1.33253	0.767814	1	1159	8.24375	781	6.18653	2318	13.3663
ENSDARG00000070473	parp6b	poly (ADP-ribose) polymerase family, member 6b [Source:ZFIN;Acc:ZDB-GENE-080219-1]	0.616758	0.317511	0.96587	0.531032	0.302548	0.991683	1.16143	1	1	908	16.626	702	14.3151	1816	26.9571
ENSDARG00000006010	bmi1a	bmi1 polycomb ring finger oncogene 1a [Source:ZFIN;Acc:ZDB-GENE-030131-224]	0.616758	0.318854	0.96587	0.626722	0.506179	1	0.984101	0.716928	1	434	15.8935	396	16.1503	868	25.7695
ENSDARG00000013961	slc31a1	solute carrier family 31 (copper transporter), member 1 [Source:ZFIN;Acc:ZDB-GENE-040415-3]	0.616758	0.329032	0.970347	0.723252	0.730757	1	0.852757	0.519312	1	151	9.45037	159	11.0821	302	15.3227
ENSDARG00000004525	zgc:63882	zgc:63882 [Source:ZFIN;Acc:ZDB-GENE-040426-1286]	0.616758	0.331228	0.970347	0.788818	0.876771	1	0.781876	0.404776	1	128	4.9318	147	6.30765	256	7.99633
ENSDARG00000076223	SERP1	zgc:92744 [Source:ZFIN;Acc:ZDB-GENE-040718-312]	0.616758	0.33046	0.970347	0.834617	0.974231	1	0.738971	0.335221	1	172	30.8261	209	41.7149	344	49.9809
ENSDARG00000035043	pfdn5	prefoldin 5 [Source:ZFIN;Acc:ZDB-GENE-030131-6858]	0.616758	0.345529	0.970769	0.854174	1	1	0.722051	0.328861	1	78	5.99111	97	8.29735	156	9.71389
ENSDARG00000092895	si:dkey-188i13.11	si:dkey-188i13.11 [Source:ZFIN;Acc:ZDB-GENE-090313-209]	0.616758	0.346078	0.970769	0.927263	0.871354	1	0.665138	0.249265	1	80	8.76193	108	13.1731	160	14.2064
ENSDARG00000060350	apoda.2	apolipoprotein Da, duplicate 2 [Source:ZFIN;Acc:ZDB-GENE-070912-551]	0.616758	0.347109	0.97172	1.32407	0.348237	1	0.465804	0.0595282	0.772378	83	5.16723	160	11.0931	166	8.37807
ENSDARG00000092976	si:ch211-127i16.2	si:ch211-127i16.2 [Source:ZFIN;Acc:ZDB-GENE-091204-54]	0.616758	0.329088	0.970347	1.69677	0.135472	0.790185	0.36349	0.0138376	0.407037	219	4.94364	541	13.6005	438	8.01553
ENSDARG00000035771	MEPCE	si:ch1073-157b13.1 [Source:ZFIN;Acc:ZDB-GENE-110411-13]	0.617238	0.320494	0.966732	0.617801	0.484072	1	0.99909	0.740981	1	642	12.0539	577	12.0649	1283	19.5288
ENSDARG00000007654	nsfa	N-ethylmaleimide-sensitive factor a [Source:ZFIN;Acc:ZDB-GENE-030616-37]	0.617259	0.316951	0.96587	0.53528	0.309709	0.993674	1.15315	0.985637	1	1848	29.3413	1439	25.4444	3693	47.5349
ENSDARG00000055475	rps27.2	ribosomal protein S27, isoform 2 [Source:ZFIN;Acc:ZDB-GENE-040426-1735]	0.617297	0.317856	0.96587	0.99667	0.728675	1	0.619359	0.16928	1	1145	255.543	1660	412.592	2288	413.971
ENSDARG00000099199	itchb	itchy E3 ubiquitin protein ligase b [Source:ZFIN;Acc:ZDB-GENE-131024-2]	0.617337	0.318091	0.96587	0.433807	0.142639	0.806406	1.42307	0.659994	1	1065	14.9436	672	10.501	2128	24.2066
ENSDARG00000079835	man2c1	mannosidase, alpha, class 2C, member 1 [Source:ZFIN;Acc:ZDB-GENE-101103-4]	0.617514	0.322303	0.968493	0.527577	0.300046	0.988978	1.17047	0.995132	1	408	4.70836	313	4.02262	815	7.6247
ENSDARG00000051798	brd1b	bromodomain containing 1b [Source:ZFIN;Acc:ZDB-GENE-070209-98]	0.617578	0.318762	0.96587	0.477698	0.209211	0.899455	1.29282	0.817912	1	753	8.23954	523	6.3733	1504	13.3417
ENSDARG00000038784	faim2a	Fas apoptotic inhibitory molecule 2a [Source:ZFIN;Acc:ZDB-GENE-050320-88]	0.617597	0.322987	0.968493	0.629857	0.512437	1	0.980535	0.711176	1	368	14.1789	337	14.4604	735	22.9582
ENSDARG00000003642	zfyve19	zinc finger, FYVE domain containing 19 [Source:ZFIN;Acc:ZDB-GENE-040718-109]	0.61762	0.322585	0.968493	0.770438	0.831956	1	0.801648	0.42075	1	358	9.82516	401	12.2562	715	15.9081
ENSDARG00000012368	ttc21b	tetratricopeptide repeat domain 21B [Source:ZFIN;Acc:ZDB-GENE-031010-34]	0.617784	0.325856	0.969902	0.427431	0.140535	0.803415	1.44534	0.643408	1	301	18.9384	187	13.103	601	30.6553
ENSDARG00000016528	wdcp	WD repeat and coiled coil containing [Source:ZFIN;Acc:ZDB-GENE-050320-107]	0.617784	0.321785	0.968493	0.483432	0.219979	0.912351	1.27791	0.842188	1	602	9.74121	423	7.62275	1202	15.768
ENSDARG00000003795	idh2	isocitrate dehydrogenase 2 (NADP+), mitochondrial [Source:ZFIN;Acc:ZDB-GENE-031118-95]	0.617857	0.317295	0.96587	0.500477	0.244627	0.936949	1.23453	0.896359	1	3653	191.194	2657	154.872	7293	309.448
ENSDARG00000009336	aif1l	allograft inflammatory factor 1-like [Source:ZFIN;Acc:ZDB-GENE-030131-9646]	0.617865	0.325682	0.969902	0.621505	0.495349	1	0.994143	0.737901	1	279	26.8307	252	26.9888	557	43.425
ENSDARG00000089781	ciz1a	cdkn1a interacting zinc finger protein 1a [Source:ZFIN;Acc:ZDB-GENE-100922-222]	0.61814	0.322316	0.968493	0.511296	0.269702	0.963706	1.20897	0.936887	1	447	10.596	332	8.76448	892	17.1417
ENSDARG00000035882	rida	reactive intermediate imine deaminase A homolog [Source:ZFIN;Acc:ZDB-GENE-040718-315]	0.618206	0.318187	0.96587	0.508089	0.258492	0.947914	1.21673	0.922039	1	2561	226.068	1890	185.8	5110	365.683
ENSDARG00000063621	aadac	arylacetamide deacetylase [Source:ZFIN;Acc:ZDB-GENE-130530-713]	0.618258	0.330907	0.970347	0.611658	0.480404	1	1.01079	0.773198	1	206	5.9143	183	5.85116	411	9.56608
ENSDARG00000098164	aipl2	aryl hydrocarbon receptor interacting protein like 2 [Source:ZFIN;Acc:ZDB-GENE-141216-23]	0.618409	0.319049	0.96587	0.332702	0.0423403	0.482894	1.85875	0.305927	1	1685	34.1873	814	18.3926	3361	55.2827
ENSDARG00000099768	si:ch211-272n13.3	si:ch211-272n13.3 [Source:ZFIN;Acc:ZDB-GENE-081104-216]	0.618414	0.318597	0.96587	0.733541	0.744004	1	0.843052	0.479387	1	2427	32.1959	2585	38.1897	4841	52.0621
ENSDARG00000037008	bscl2	Berardinelli-Seip congenital lipodystrophy 2 (seipin) [Source:ZFIN;Acc:ZDB-GENE-051113-140]	0.618556	0.333971	0.970347	0.700879	0.678507	1	0.882543	0.562372	1	172	4.60299	175	5.2156	343	7.44151
ENSDARG00000006901	si:ch1073-459j12.1	si:ch1073-459j12.1 [Source:ZFIN;Acc:ZDB-GENE-030131-8546]	0.618755	0.319955	0.96587	0.64608	0.545603	1	0.957707	0.670142	1	1394	13.2124	1307	13.7959	2779	21.3532
ENSDARG00000109932	glmnb	glomulin, FKBP associated protein b [Source:ZFIN;Acc:ZDB-GENE-080723-14]	0.618962	0.322421	0.968493	0.5489	0.340066	1	1.12764	0.949807	1	702	14.3911	559	12.7622	1399	23.2504
ENSDARG00000112229	ube3c	ubiquitin protein ligase E3C [Source:ZFIN;Acc:ZDB-GENE-040426-1211]	0.619059	0.329718	0.970347	0.627914	0.515277	1	0.985897	0.723369	1	269	3.2568	245	3.30339	536	5.26089
ENSDARG00000079684	taf6l	TAF6-like RNA polymerase II, p300/CBP-associated factor (PCAF)-associated factor [Source:ZFIN;Acc:ZDB-GENE-030131-6789]	0.61931	0.327495	0.970347	0.574121	0.393203	1	1.07871	0.875165	1	364	6.70656	303	6.21722	725	10.8291
ENSDARG00000104435	si:ch73-217b7.1	si:ch73-217b7.1 [Source:ZFIN;Acc:ZDB-GENE-050208-210]	0.619436	0.320397	0.966626	0.485247	0.218991	0.910804	1.27654	0.838861	1	2313	42.5499	1627	33.3323	4606	68.6914
ENSDARG00000098526	gpr75	G protein-coupled receptor 75 [Source:ZFIN;Acc:ZDB-GENE-100316-3]	0.619485	0.322922	0.968493	0.258604	0.0112366	0.229426	2.3955	0.1186	0.963641	795	17.7095	298	7.39282	1583	28.5875
ENSDARG00000036481	tcn2	transcobalamin II [Source:ZFIN;Acc:ZDB-GENE-030131-4648]	0.61964	0.332489	0.970347	1.3673	0.30614	0.993018	0.453184	0.0450349	0.707031	215	10.3661	426	22.874	428	16.7292
ENSDARG00000014287	eno2	enolase 2 [Source:ZFIN;Acc:ZDB-GENE-040704-27]	0.61992	0.328922	0.970347	1.02853	0.681917	1	0.602724	0.157437	1	294	7.99451	438	13.264	585	12.896
ENSDARG00000028581	jkamp	jnk1/mapk8 associated membrane protein [Source:ZFIN;Acc:ZDB-GENE-040718-382]	0.620056	0.349767	0.973761	0.815418	0.940891	1	0.760414	0.37843	1	94	5.0694	111	6.66664	187	8.17572
ENSDARG00000057159	ankrd29	ankyrin repeat domain 29 [Source:ZFIN;Acc:ZDB-GENE-050208-655]	0.620451	0.351013	0.974196	0.674523	0.62653	1	0.919837	0.651976	1	84	3.32309	82	3.61269	167	5.35593
ENSDARG00000039007	eno3	enolase 3, (beta, muscle) [Source:ZFIN;Acc:ZDB-GENE-031006-5]	0.620551	0.326076	0.969902	1.68125	0.139349	0.801835	0.369101	0.014326	0.409421	409	11.1472	995	30.201	813	17.9635
ENSDARG00000052471	taf1a	TATA box binding protein (TBP)-associated factor, RNA polymerase I, A [Source:ZFIN;Acc:ZDB-GENE-041014-272]	0.620686	0.338502	0.970347	0.713111	0.709917	1	0.870392	0.549804	1	158	4.16241	163	4.78222	314	6.70614
ENSDARG00000102024	chmp6b	charged multivesicular body protein 6b [Source:ZFIN;Acc:ZDB-GENE-040924-2]	0.620716	0.32417	0.969227	0.568711	0.379579	1	1.09144	0.892101	1	784	44.8001	645	41.0467	1558	72.1749
ENSDARG00000067601	arfgap2	ADP-ribosylation factor GTPase activating protein 2 [Source:ZFIN;Acc:ZDB-GENE-051120-177]	0.620754	0.323742	0.968991	0.623071	0.494545	1	0.996281	0.734907	1	1165	25.6617	1050	25.7575	2315	41.3396
ENSDARG00000037229	denr	density-regulated protein [Source:ZFIN;Acc:ZDB-GENE-040718-450]	0.620789	0.335611	0.970347	0.88888	0.930011	1	0.698394	0.280714	1	154	8.71582	198	12.4798	306	14.0399
ENSDARG00000097160	si:ch211-121j5.4	si:ch211-121j5.4 [Source:ZFIN;Acc:ZDB-GENE-070912-29]	0.620818	0.324969	0.969902	0.518538	0.280913	0.972497	1.19725	0.953077	1	688	8.10297	516	6.768	1367	13.0521
ENSDARG00000096319	si:ch211-239j9.1	si:ch211-239j9.1 [Source:ZFIN;Acc:ZDB-GENE-120215-212]	0.620897	0.356904	0.975671	1.19855	0.473992	1	0.51804	0.0978296	0.907583	75	11.673	130	22.533	149	18.8002
ENSDARG00000097084	si:zfos-1714f5.4	si:zfos-1714f5.4 [Source:ZFIN;Acc:ZDB-GENE-131127-462]	0.620939	0.330306	0.970347	0.335282	0.0474207	0.507402	1.85199	0.32354	1	297	33.6719	144	18.1814	590	54.2273
ENSDARG00000008788	camk1gb	calcium/calmodulin-dependent protein kinase IGb [Source:ZFIN;Acc:ZDB-GENE-040426-1694]	0.621004	0.32232	0.968493	0.25821	0.0104729	0.218964	2.40504	0.113024	0.956615	7604	207.246	2839	86.1716	15104	333.727
ENSDARG00000103746	mapkbp1	mitogen-activated protein kinase binding protein 1 [Source:ZFIN;Acc:ZDB-GENE-120207-1]	0.621141	0.323248	0.968876	0.59105	0.423376	1	1.05091	0.8236	1	2480	18.1641	2119	17.2841	4925	29.2431
ENSDARG00000004492	pcyt1ab	phosphate cytidylyltransferase 1, choline, alpha b [Source:ZFIN;Acc:ZDB-GENE-050522-114]	0.621442	0.335658	0.970347	0.584267	0.42419	1	1.06363	0.860039	1	199	6.53859	168	6.14745	395	10.5216
ENSDARG00000105239	ecm1b	extracellular matrix protein 1b [Source:ZFIN;Acc:ZDB-GENE-121204-2]	0.621516	0.326812	0.970285	0.780139	0.850535	1	0.796674	0.409926	1	653	15.4482	736	19.3908	1296	24.8556
ENSDARG00000011661	twf1b	twinfilin actin-binding protein 1b [Source:ZFIN;Acc:ZDB-GENE-040711-3]	0.621633	0.332289	0.970347	0.727585	0.740866	1	0.854379	0.509698	1	255	8.61799	268	10.0868	506	13.8635
ENSDARG00000003206	chchd6a	coiled-coil-helix-coiled-coil-helix domain containing 6a [Source:ZFIN;Acc:ZDB-GENE-040930-2]	0.621855	0.330087	0.970347	0.561167	0.366509	1	1.10815	0.918698	1	427	21.0451	346	18.9912	847	33.8424
ENSDARG00000062460	sgk3	serum/glucocorticoid regulated kinase family, member 3 [Source:ZFIN;Acc:ZDB-GENE-070424-62]	0.621855	0.336039	0.970347	0.613066	0.484201	1	1.01433	0.784027	1	183	4.44484	162	4.38202	363	7.14771
ENSDARG00000099465	rnf213a	ring finger protein 213a [Source:ZFIN;Acc:ZDB-GENE-050302-100]	0.621874	0.324834	0.969902	0.656167	0.56791	1	0.947737	0.652866	1	1884	4.27737	1785	4.51325	3737	6.8782
ENSDARG00000055477	pelo	pelota mRNA surveillance and ribosome rescue factor [Source:ZFIN;Acc:ZDB-GENE-040426-1074]	0.622029	0.346104	0.970769	1.07432	0.624907	1	0.578997	0.141093	1	118	6.99053	183	12.0735	234	11.2383
ENSDARG00000061311	znf438	zinc finger protein 438 [Source:ZFIN;Acc:ZDB-GENE-060929-868]	0.622102	0.333788	0.970347	0.545204	0.337563	1	1.14105	0.973253	1	291	4.60793	229	4.03834	577	7.40704
ENSDARG00000063255	BX005210.1	BTB (POZ) domain containing 11a [Source:NCBI gene;Acc:562893]	0.622121	0.329627	0.970347	0.477817	0.211201	0.90251	1.30201	0.809264	1	522	6.04162	360	4.64024	1035	9.71133
ENSDARG00000024116	vamp8	vesicle-associated membrane protein 8 (endobrevin) [Source:ZFIN;Acc:ZDB-GENE-030131-5215]	0.622121	0.337847	0.970347	0.581344	0.418451	1	1.07014	0.871922	1	174	16.4654	146	15.3862	345	26.4666
ENSDARG00000111685	BX465202.1	apoptotic chromatin condensation inducer 1a [Source:NCBI gene;Acc:368893]	0.622562	0.326153	0.969902	0.463834	0.185059	0.871533	1.34221	0.754296	1	1716	23.6297	1148	17.605	3400	37.9555
ENSDARG00000107130	CU927890.1	endoglin [Source:NCBI gene;Acc:101883074]	0.622627	0.326703	0.970285	0.843477	0.985403	1	0.738167	0.319537	1	1326	28.8853	1613	39.1312	2627	46.3927
ENSDARG00000109455	exoc2	exocyst complex component 2 [Source:ZFIN;Acc:ZDB-GENE-040426-1160]	0.622711	0.33028	0.970347	0.592716	0.430191	1	1.0506	0.824756	1	523	6.73162	447	6.40738	1036	10.8102
ENSDARG00000104484	itgb1b	integrin, beta 1b [Source:ZFIN;Acc:ZDB-GENE-030909-10]	0.62276	0.330383	0.970347	0.74034	0.763541	1	0.841181	0.485311	1	415	9.42202	443	11.2009	822	15.1295
ENSDARG00000101363	ano2	anoctamin 2 [Source:ZFIN;Acc:ZDB-GENE-060503-62]	0.622781	0.328443	0.970347	1.72773	0.123066	0.759572	0.360462	0.0122004	0.38338	672	7.95678	1674	22.0739	1331	12.7762
ENSDARG00000073892	secisbp2	SECIS binding protein 2 [Source:ZFIN;Acc:ZDB-GENE-050208-263]	0.622834	0.329876	0.970347	0.707163	0.688175	1	0.88075	0.546362	1	410	8.88772	418	10.0911	812	14.2698
ENSDARG00000032603	st7l	suppression of tumorigenicity 7 like [Source:ZFIN;Acc:ZDB-GENE-080219-43]	0.62325	0.343975	0.970444	0.506108	0.273838	0.968439	1.23145	0.917804	1	144	3.14847	105	2.5567	285	5.05169
ENSDARG00000109345	CU302307.1	sema domain, immunoglobulin domain (Ig), short basic domain, secreted, (semaphorin) 3Fb [Source:NCBI gene;Acc:799945]	0.62325	0.333038	0.970347	0.584607	0.4167	1	1.0661	0.854605	1	336	5.20211	283	4.87957	665	8.34675
ENSDARG00000111683	commd7	COMM domain containing 7 [Source:ZFIN;Acc:ZDB-GENE-040801-96]	0.623319	0.353253	0.974472	0.759932	0.819079	1	0.82023	0.47326	1	95	5.59064	104	6.81594	188	8.96914
ENSDARG00000102585	fam160a1b	family with sequence similarity 160 member A1b [Source:ZFIN;Acc:ZDB-GENE-110411-10]	0.623319	0.334082	0.970347	0.790987	0.875053	1	0.788027	0.400131	1	380	7.84902	433	9.96035	752	12.5923
ENSDARG00000022378	mtmr1b	myotubularin related protein 1b [Source:ZFIN;Acc:ZDB-GENE-050327-48]	0.623366	0.336036	0.970347	0.453819	0.176662	0.864865	1.3736	0.727608	1	283	5.33041	185	3.88061	560	8.55101
ENSDARG00000061719	washc4	WASH complex subunit 4 [Source:ZFIN;Acc:ZDB-GENE-100427-4]	0.623665	0.334667	0.970347	1.21327	0.441603	1	0.514036	0.0789064	0.845757	316	3.18385	552	6.19383	625	5.10506
ENSDARG00000077546	zdhhc1	zinc finger, DHHC-type containing 1 [Source:ZFIN;Acc:ZDB-GENE-130925-1]	0.623847	0.336764	0.970347	0.683478	0.637403	1	0.912753	0.605246	1	308	6.29225	303	6.8937	609	10.0862
ENSDARG00000058693	cast	calpastatin [Source:ZFIN;Acc:ZDB-GENE-050810-2]	0.623905	0.331409	0.970347	0.333196	0.0443704	0.494621	1.87249	0.304661	1	611	31.932	293	17.0533	1208	51.1809
ENSDARG00000116939	CR759875.1	CR759875.1	0.624188	0.337392	0.970347	0.400531	0.109895	0.72829	1.5584	0.53966	1	210	30.6668	121	19.6784	415	49.1306
ENSDARG00000042018	fhl2a	four and a half LIM domains 2a [Source:ZFIN;Acc:ZDB-GENE-040808-49]	0.624221	0.333577	0.970347	1.74398	0.118899	0.749026	0.357929	0.0119644	0.38061	460	32.9102	1154	91.9462	909	52.7221
ENSDARG00000111612	mapkapk3	mitogen-activated protein kinase-activated protein kinase 3 [Source:ZFIN;Acc:ZDB-GENE-061215-124]	0.624395	0.335814	0.970347	0.676229	0.617588	1	0.923349	0.618778	1	327	9.4571	318	10.2422	646	15.146
ENSDARG00000012593	col5a1	procollagen, type V, alpha 1 [Source:ZFIN;Acc:ZDB-GENE-041105-6]	0.624473	0.330072	0.970347	0.740138	0.759816	1	0.843726	0.481887	1	1214	7.13833	1292	8.46048	2398	11.431
ENSDARG00000046072	snx16	sorting nexin 16 [Source:ZFIN;Acc:ZDB-GENE-040426-1832]	0.624614	0.344526	0.970444	0.472491	0.218088	0.910804	1.32196	0.79545	1	159	6.37542	108	4.8227	314	10.207
ENSDARG00000039125	map4k5	mitogen-activated protein kinase kinase kinase kinase 5 [Source:ZFIN;Acc:ZDB-GENE-030131-6497]	0.624744	0.332057	0.970347	0.373574	0.0759044	0.632807	1.67235	0.429289	1	704	9.47365	378	5.66489	1390	15.164
ENSDARG00000015709	hsd17b12a	hydroxysteroid (17-beta) dehydrogenase 12a [Source:ZFIN;Acc:ZDB-GENE-030131-5628]	0.624851	0.339351	0.970347	0.346135	0.0581845	0.555559	1.80523	0.353581	1	193	7.13413	96	3.95193	381	11.4173
ENSDARG00000104372	gnb1b	guanine nucleotide binding protein (G protein), beta polypeptide 1b [Source:ZFIN;Acc:ZDB-GENE-040426-2855]	0.624901	0.329682	0.970347	0.482804	0.214803	0.907786	1.29432	0.814994	1	2609	90.501	1810	69.9218	5150	144.825
ENSDARG00000040287	ywhabl	tyrosine 3-monooxygenase/tryptophan 5-monooxygenase activation protein, beta polypeptide like [Source:ZFIN;Acc:ZDB-GENE-030131-448]	0.624971	0.330287	0.970347	0.659419	0.575398	1	0.947761	0.653039	1	1750	84.1466	1658	88.7846	3454	134.641
ENSDARG00000036569	bach2a	BTB and CNC homology 1, basic leucine zipper transcription factor 2a [Source:ZFIN;Acc:ZDB-GENE-120525-2]	0.624981	0.3361	0.970347	0.784985	0.864721	1	0.79617	0.419604	1	266	4.12915	300	5.18626	525	6.60684
ENSDARG00000114102	CR352234.3	filamin A, alpha (actin binding protein 280) [Source:NCBI gene;Acc:562529]	0.62499	0.329521	0.970347	0.718359	0.709128	1	0.870024	0.522794	1	3834	17.8126	3957	20.4737	7567	28.5006
ENSDARG00000045541	gcc1	GRIP and coiled-coil domain containing 1 [Source:ZFIN;Acc:ZDB-GENE-040801-118]	0.625168	0.340738	0.970347	0.543245	0.333642	1	1.1508	0.991275	1	223	3.28491	174	2.85445	440	5.25444
ENSDARG00000101441	lima1a	LIM domain and actin binding 1a [Source:ZFIN;Acc:ZDB-GENE-001120-1]	0.625708	0.333233	0.970347	0.423172	0.129752	0.780003	1.47861	0.602813	1	769	15.4173	467	10.4269	1516	24.6398
ENSDARG00000007396	rnd3b	Rho family GTPase 3b [Source:ZFIN;Acc:ZDB-GENE-040718-331]	0.625872	0.351587	0.974196	0.845889	1	1	0.739899	0.346078	1	103	5.41487	125	7.3184	203	8.65173
ENSDARG00000095394	si:ch1073-75f15.2	si:ch1073-75f15.2 [Source:ZFIN;Acc:ZDB-GENE-081031-89]	0.626046	0.331893	0.970347	0.374383	0.0744948	0.627024	1.67221	0.426576	1	2123	178.1	1140	106.506	4183	284.484
ENSDARG00000071272	ncoa6	nuclear receptor coactivator 6 [Source:ZFIN;Acc:ZDB-GENE-080403-12]	0.626128	0.332573	0.970347	0.916448	0.870916	1	0.683212	0.244454	1	1470	14.8743	1932	21.7711	2896	23.756
ENSDARG00000068830	zgc:172139	zgc:172139 [Source:ZFIN;Acc:ZDB-GENE-080204-49]	0.626513	0.338815	0.970347	0.659097	0.581749	1	0.950562	0.6663	1	289	8.11988	273	8.54218	569	12.9604
ENSDARG00000037537	ccnq	cyclin Q [Source:ZFIN;Acc:ZDB-GENE-050522-495]	0.626547	0.356709	0.975671	0.617812	0.505476	1	1.01414	0.780915	1	96	4.57882	85	4.51498	189	7.30801
ENSDARG00000009689	daam1b	dishevelled associated activator of morphogenesis 1b [Source:ZFIN;Acc:ZDB-GENE-030131-4212]	0.626604	0.33541	0.970347	0.513402	0.271503	0.9655	1.2205	0.918649	1	700	7.73834	515	6.34033	1378	12.3497
ENSDARG00000042864	rpl7l1	ribosomal protein L7-like 1 [Source:ZFIN;Acc:ZDB-GENE-030131-970]	0.626652	0.35992	0.975671	0.896226	0.921018	1	0.699212	0.287646	1	95	4.53112	122	6.48032	187	7.23068
ENSDARG00000074590	wdpcp	WD repeat containing planar cell polarity effector [Source:ZFIN;Acc:ZDB-GENE-100405-4]	0.626673	0.346362	0.970769	0.507968	0.27288	0.96731	1.23369	0.912013	1	158	7.04367	115	5.70945	311	11.2398
ENSDARG00000114642	zgc:91944	zgc:91944 [Source:ZFIN;Acc:ZDB-GENE-040718-417]	0.626821	0.342886	0.970347	0.691665	0.659439	1	0.90625	0.5922	1	218	5.48646	216	6.05403	429	8.75283
ENSDARG00000103155	ext1a	exostosin glycosyltransferase 1a [Source:ZFIN;Acc:ZDB-GENE-050211-3]	0.626827	0.340034	0.970347	0.686862	0.642935	1	0.912596	0.606693	1	249	4.02917	245	4.41507	490	6.42788
ENSDARG00000012140	ccnl1b	cyclin L1b [Source:ZFIN;Acc:ZDB-GENE-030131-4813]	0.626883	0.335535	0.970347	0.507915	0.260427	0.949335	1.23423	0.89964	1	712	16.8777	518	13.6747	1401	26.9232
ENSDARG00000034326	ing3	inhibitor of growth family, member 3 [Source:ZFIN;Acc:ZDB-GENE-040109-3]	0.627177	0.336091	0.970347	0.622209	0.496166	1	1.00798	0.755279	1	632	22.7224	563	22.5424	1243	36.2297
ENSDARG00000094512	gabrz	gamma-aminobutyric acid (GABA) A receptor, zeta [Source:ZFIN;Acc:ZDB-GENE-080303-26]	0.627189	0.337065	0.970347	0.662175	0.585993	1	0.947165	0.658587	1	481	12.6999	456	13.4083	946	20.2489
ENSDARG00000059231	hephl1a	hephaestin-like 1a [Source:ZFIN;Acc:ZDB-GENE-070801-4]	0.62727	0.339668	0.970347	0.593199	0.437175	1	1.05744	0.837977	1	358	3.76413	304	3.55967	704	6.0008
ENSDARG00000003616	arih1	ariadne ubiquitin-conjugating enzyme E2 binding protein homolog 1 (Drosophila) [Source:ZFIN;Acc:ZDB-GENE-030131-5213]	0.627549	0.339597	0.970347	0.530631	0.307186	0.993018	1.18265	0.97893	1	378	8.46821	287	7.16039	743	13.4941
ENSDARG00000110068	uqcrc1	ubiquinol-cytochrome c reductase core protein 1 [Source:ZFIN;Acc:ZDB-GENE-040426-1792]	0.628311	0.336439	0.970347	0.539889	0.319198	1	1.16378	1	1	1414	33.1858	1091	28.5156	2776	52.8175
ENSDARG00000114985	efr3bb	EFR3 homolog Bb (S. cerevisiae) [Source:ZFIN;Acc:ZDB-GENE-041014-293]	0.628468	0.341065	0.970347	0.534709	0.315983	0.998823	1.17535	0.987699	1	322	4.65625	246	3.9616	632	7.40889
ENSDARG00000052139	notch3	notch 3 [Source:ZFIN;Acc:ZDB-GENE-000329-5]	0.62847	0.336157	0.970347	0.58663	0.414213	1	1.07132	0.856959	1	2039	9.97458	1709	9.31053	4002	15.8712
ENSDARG00000063661	nuak2	NUAK family, SNF1-like kinase, 2 [Source:ZFIN;Acc:ZDB-GENE-050208-563]	0.628521	0.351905	0.974196	0.531522	0.318579	1	1.18249	0.989508	1	187	3.74272	142	3.16511	367	5.95481
ENSDARG00000099113	UNC13B	unc-13 homolog Bb (C. elegans) [Source:NCBI gene;Acc:100329499]	0.628746	0.336466	0.970347	0.460776	0.179972	0.869023	1.36454	0.72634	1	2360	17.7467	1553	13.0056	4630	28.2255
ENSDARG00000003705	prnprs3	prion protein, related sequence 3 [Source:ZFIN;Acc:ZDB-GENE-041221-3]	0.628828	0.337114	0.970347	0.662145	0.581721	1	0.949683	0.65641	1	1615	34.1129	1527	35.9203	3168	54.2483
ENSDARG00000031108	lrba	LPS-responsive vesicle trafficking, beach and anchor containing [Source:ZFIN;Acc:ZDB-GENE-090311-19]	0.628933	0.336933	0.970347	0.426882	0.132496	0.783457	1.47332	0.604414	1	2092	64.8352	1275	44.0063	4103	103.088
ENSDARG00000098599	CABZ01072810.1	dmX-like protein 1 [Source:NCBI gene;Acc:100333625]	0.628971	0.336485	0.970347	0.32841	0.039268	0.463861	1.9152	0.274759	1	3579	21.6324	1678	11.2951	7019	34.3933
ENSDARG00000023190	kpna4	karyopherin alpha 4 (importin alpha 3) [Source:ZFIN;Acc:ZDB-GENE-030131-5584]	0.629021	0.338811	0.970347	0.58564	0.414061	1	1.07407	0.862396	1	872	19.7597	729	18.3969	1710	31.4134
ENSDARG00000112290	BX004804.1	Rho guanine nucleotide exchange factor (GEF) 28a [Source:NCBI gene;Acc:559941]	0.629208	0.3393	0.970347	0.456486	0.176288	0.864865	1.37837	0.713885	1	657	4.85712	428	3.52381	1288	7.71943
ENSDARG00000103810	cacna2d4a	calcium channel, voltage-dependent, alpha 2/delta subunit 4a [Source:ZFIN;Acc:ZDB-GENE-041210-213]	0.629344	0.346571	0.971025	0.311502	0.0352732	0.43923	2.02036	0.246565	1	225	13.4416	100	6.65309	441	21.3581
ENSDARG00000044102	znf593	zinc finger protein 593 [Source:ZFIN;Acc:ZDB-GENE-040426-1789]	0.629344	0.373876	0.976521	0.81302	0.940524	1	0.774083	0.414588	1	75	6.8242	87	8.81585	147	10.8433
ENSDARG00000033738	zgc:153867	zgc:153867 [Source:ZFIN;Acc:ZDB-GENE-030131-9170]	0.62938	0.338832	0.970347	0.614022	0.474758	1	1.02501	0.782594	1	1097	110.906	961	108.2	2150	176.215
ENSDARG00000002231	plpp2a	phospholipid phosphatase 2a [Source:ZFIN;Acc:ZDB-GENE-140703-2]	0.629448	0.360112	0.975671	0.814058	0.935805	1	0.773222	0.394693	1	124	5.09287	144	6.58656	243	8.09102
ENSDARG00000093235	TST	zgc:162544 [Source:ZFIN;Acc:ZDB-GENE-030131-9020]	0.62966	0.351978	0.974196	0.816187	0.934787	1	0.771466	0.387812	1	122	4.8103	142	6.23527	239	7.63952
ENSDARG00000019774	zhx3	zinc fingers and homeoboxes 3 [Source:ZFIN;Acc:ZDB-GENE-031107-1]	0.62966	0.342109	0.970347	0.835729	0.970356	1	0.753426	0.345377	1	610	6.65632	727	8.83474	1195	10.5713
ENSDARG00000113354	atp1b2b	ATPase Na+/K+ transporting subunit beta 2b [Source:ZFIN;Acc:ZDB-GENE-010718-1]	0.629864	0.338859	0.970347	0.272743	0.0147667	0.273315	2.30937	0.136397	1	1682	67.9035	654	29.4035	3294	107.807
ENSDARG00000037071	rps26	ribosomal protein S26 [Source:ZFIN;Acc:ZDB-GENE-030131-8606]	0.630069	0.342194	0.970347	0.980878	0.756157	1	0.642352	0.197068	1	568	57.9194	794	90.1677	1112	91.9255
ENSDARG00000021611	si:dkey-151g10.3	si:dkey-151g10.3 [Source:ZFIN;Acc:ZDB-GENE-090312-81]	0.630262	0.338824	0.970347	0.808602	0.910745	1	0.779446	0.379123	1	3197	60.6999	3683	77.8757	6257	96.3091
ENSDARG00000043856	amd1	adenosylmethionine decarboxylase 1 [Source:ZFIN;Acc:ZDB-GENE-040426-760]	0.630435	0.339639	0.970347	0.505335	0.253937	0.943591	1.24756	0.878764	1	1959	69.1709	1410	55.445	3833	109.719
ENSDARG00000062382	snapin	SNAP-associated protein [Source:ZFIN;Acc:ZDB-GENE-060503-343]	0.630463	0.364836	0.976521	0.677703	0.636318	1	0.930294	0.653578	1	115	10.4638	111	11.2478	225	16.597
ENSDARG00000042337	chrac1	chromatin accessibility complex subunit 1 [Source:ZFIN;Acc:ZDB-GENE-050227-18]	0.630669	0.383628	0.983801	0.506108	0.301634	0.991295	1.24611	0.915986	1	68	8.55687	49	6.86684	133	13.5679
ENSDARG00000034940	slc1a7a	solute carrier family 1 (glutamate transporter), member 7a [Source:ZFIN;Acc:ZDB-GENE-061009-24]	0.630775	0.345618	0.970769	0.379855	0.0838849	0.660937	1.66057	0.443017	1	405	8.24542	219	4.96542	792	13.0719
ENSDARG00000018049	sf3b2	splicing factor 3b, subunit 2 [Source:ZFIN;Acc:ZDB-GENE-070928-1]	0.630855	0.340861	0.970347	0.599532	0.442532	1	1.05225	0.826592	1	1432	20.5067	1222	19.4886	2800	32.5063
ENSDARG00000091187	BX649250.1	ubiquitin interaction motif containing 1 [Source:NCBI gene;Acc:100535018]	0.630913	0.345623	0.970769	0.848255	0.997566	1	0.743777	0.331768	1	468	10.5444	565	14.1768	915	16.7129
ENSDARG00000024920	tmem136a	transmembrane protein 136a [Source:ZFIN;Acc:ZDB-GENE-000607-58]	0.630936	0.362695	0.976263	0.734231	0.763757	1	0.859315	0.536238	1	89	4.38644	93	5.10458	174	6.95228
ENSDARG00000098438	slc6a6b	solute carrier family 6 (neurotransmitter transporter), member 6b [Source:ZFIN;Acc:ZDB-GENE-030131-3077]	0.631024	0.339713	0.970347	0.651889	0.557193	1	0.967992	0.685479	1	7033	144.931	6524	149.724	13748	229.677
ENSDARG00000103317	capn5a	calpain 5a [Source:ZFIN;Acc:ZDB-GENE-061103-214]	0.631101	0.352947	0.974246	1.10395	0.573446	1	0.571676	0.130217	0.980831	198	3.65948	311	6.40131	387	5.79856
ENSDARG00000078640	fam117aa	family with sequence similarity 117 member Aa [Source:ZFIN;Acc:ZDB-GENE-110606-4]	0.631235	0.367419	0.976521	1.34793	0.326323	1	0.468301	0.0580292	0.766455	109	3.4019	209	7.26433	213	5.38927
ENSDARG00000044625	pcf11	PCF11, cleavage and polyadenylation factor subunit [Source:ZFIN;Acc:ZDB-GENE-041114-175]	0.631276	0.342174	0.970347	0.833677	0.965112	1	0.75722	0.347791	1	1087	8.81872	1289	11.6462	2124	13.9697
ENSDARG00000045929	oaz2a	ornithine decarboxylase antizyme 2a [Source:ZFIN;Acc:ZDB-GENE-121005-1]	0.631473	0.340887	0.970347	0.337388	0.0449894	0.495517	1.87165	0.297361	1	3433	225.598	1647	120.534	6706	357.257
ENSDARG00000063908	mt-co2	cytochrome c oxidase II, mitochondrial [Source:ZFIN;Acc:ZDB-GENE-011205-15]	0.631508	0.340251	0.970347	0.56993	0.377707	1	1.10805	0.914454	1	43091	2212.91	34920	1997.13	84169	3504.17
ENSDARG00000069649	tmem160	transmembrane protein 160 [Source:ZFIN;Acc:ZDB-GENE-060503-851]	0.6318	0.384492	0.983808	0.781794	0.874469	1	0.808142	0.460592	1	63	3.68912	70	4.56494	123	5.83906
ENSDARG00000061372	cog7	component of oligomeric golgi complex 7 [Source:ZFIN;Acc:ZDB-GENE-061013-463]	0.631969	0.345681	0.970769	0.711502	0.697747	1	0.888218	0.557131	1	457	7.36468	462	8.29152	892	11.6535
ENSDARG00000003307	stx16	syntaxin 16 [Source:ZFIN;Acc:ZDB-GENE-060810-113]	0.632049	0.35172	0.974196	0.44277	0.1665	0.853512	1.42749	0.67468	1	186	7.23724	117	5.06992	363	11.4504
ENSDARG00000046006	med20	mediator complex subunit 20 [Source:ZFIN;Acc:ZDB-GENE-040801-104]	0.632049	0.365351	0.976521	1.06151	0.640982	1	0.595423	0.159764	1	124	6.88614	187	11.5651	242	10.8949
ENSDARG00000076303	usp11	ubiquitin specific peptidase 11 [Source:ZFIN;Acc:ZDB-GENE-081104-421]	0.632081	0.359049	0.975671	0.524745	0.307284	0.993018	1.20455	0.952218	1	165	3.26375	123	2.70952	322	5.1635
ENSDARG00000115973	chka	choline kinase alpha [Source:ZFIN;Acc:ZDB-GENE-050208-149]	0.632145	0.344407	0.970444	0.699367	0.66827	1	0.903882	0.583628	1	760	21.4552	755	23.7368	1483	33.9404
ENSDARG00000077013	znf280d	zinc finger protein 280D [Source:ZFIN;Acc:ZDB-GENE-030131-2260]	0.632147	0.352889	0.974246	0.69609	0.669007	1	0.90814	0.596311	1	267	3.59299	264	3.95643	521	5.68379
ENSDARG00000074506	tmem94	transmembrane protein 94 [Source:ZFIN;Acc:ZDB-GENE-121130-1]	0.632151	0.345467	0.970769	0.500575	0.249306	0.941945	1.26285	0.86302	1	616	5.40937	438	4.28346	1202	8.55709
ENSDARG00000095915	col6a3	collagen, type VI, alpha 3 [Source:ZFIN;Acc:ZDB-GENE-070501-8]	0.632206	0.350337	0.974196	1.14345	0.520313	1	0.552896	0.110125	0.948978	266	3.81537	432	6.90071	519	6.03501
ENSDARG00000057141	zgc:110045	zgc:110045 [Source:ZFIN;Acc:ZDB-GENE-050706-149]	0.632222	0.345149	0.970769	0.386993	0.0887032	0.678576	1.63368	0.461077	1	695	36.5373	382	22.365	1356	57.7918
ENSDARG00000070545	top1l	DNA topoisomerase I, like [Source:ZFIN;Acc:ZDB-GENE-060616-217]	0.632254	0.355089	0.975534	0.800763	0.903271	1	0.789564	0.408589	1	204	3.17923	232	4.02656	398	5.02841
ENSDARG00000071678	atcaya	ataxia, cerebellar, Cayman type a [Source:ZFIN;Acc:ZDB-GENE-070705-185]	0.632372	0.348785	0.972409	0.352995	0.0595084	0.561858	1.79145	0.353584	1	405	14.3003	203	7.98251	790	22.6137
ENSDARG00000030340	guk1a	guanylate kinase 1a [Source:ZFIN;Acc:ZDB-GENE-040625-130]	0.632572	0.348486	0.972096	1.04614	0.653024	1	0.604671	0.156854	1	400	22.6385	594	37.4394	780	35.788
ENSDARG00000044332	zranb2	zinc finger, RAN-binding domain containing 2 [Source:ZFIN;Acc:ZDB-GENE-040426-2743]	0.632671	0.345419	0.970769	0.853282	0.996528	1	0.741457	0.326168	1	815	30.6042	987	41.2758	1589	48.373
ENSDARG00000059246	hnrnpd	heterogeneous nuclear ribonucleoprotein D [Source:ZFIN;Acc:ZDB-GENE-070424-97]	0.632822	0.34287	0.970347	0.592427	0.425578	1	1.06819	0.85097	1	6933	263.691	5828	246.858	13514	416.69
ENSDARG00000039266	rbm25a	RNA binding motif protein 25a [Source:ZFIN;Acc:ZDB-GENE-090312-142]	0.632883	0.344028	0.970444	0.929976	0.845374	1	0.680537	0.240663	1	1825	120.824	2408	177.542	3557	190.91
ENSDARG00000042723	gfra2a	GDNF family receptor alpha 2a [Source:ZFIN;Acc:ZDB-GENE-040630-1]	0.632913	0.350708	0.974196	0.482602	0.221989	0.913512	1.31146	0.801602	1	333	7.94138	228	6.05538	649	12.5474
ENSDARG00000043371	mdh2	malate dehydrogenase 2, NAD (mitochondrial) [Source:ZFIN;Acc:ZDB-GENE-040426-2143]	0.633025	0.344762	0.970769	0.658393	0.573527	1	0.961469	0.676485	1	1362	47.6644	1272	49.5746	2654	75.2963
ENSDARG00000062226	ino80db	INO80 complex subunit Db [Source:ZFIN;Acc:ZDB-GENE-070112-2072]	0.63326	0.343931	0.970444	0.424592	0.129034	0.778287	1.49145	0.584842	1	3895	60.0684	2345	40.275	7587	94.8558
ENSDARG00000109434	uchl3	ubiquitin carboxyl-terminal esterase L3 (ubiquitin thiolesterase) [Source:ZFIN;Acc:ZDB-GENE-050522-158]	0.633345	0.352424	0.974246	1.20579	0.452702	1	0.525255	0.0896375	0.879663	210	10.8472	359	20.6513	409	17.1268
ENSDARG00000078077	dph2	DPH2 homolog (S. cerevisiae) [Source:ZFIN;Acc:ZDB-GENE-030219-100]	0.633427	0.379901	0.982821	0.952943	0.820478	1	0.664706	0.270856	1	57	3.36554	77	5.06321	111	5.31323
ENSDARG00000015851	pnn	pinin, desmosome associated protein [Source:ZFIN;Acc:ZDB-GENE-060519-3]	0.633541	0.345001	0.970769	0.609571	0.463744	1	1.03932	0.804858	1	2095	37.0972	1810	35.6936	4079	58.5553
ENSDARG00000101961	abhd18	abhydrolase domain containing 18 [Source:ZFIN;Acc:ZDB-GENE-050306-53]	0.633556	0.363277	0.976263	0.427618	0.149741	0.819235	1.48159	0.623787	1	132	3.4316	80	2.31615	257	5.4164
ENSDARG00000059177	tax1bp3	Tax1 (human T-cell leukemia virus type I) binding protein 3 [Source:ZFIN;Acc:ZDB-GENE-040426-2830]	0.633655	0.382648	0.983058	0.959724	0.808126	1	0.660247	0.251014	1	75	7.04084	102	10.6639	146	11.1115
ENSDARG00000040884	mxi1	max interactor 1, dimerization protein [Source:ZFIN;Acc:ZDB-GENE-990415-151]	0.633669	0.348348	0.972096	0.529548	0.302621	0.991683	1.19662	0.952574	1	637	33.7884	478	28.2365	1240	53.322
ENSDARG00000116453	lrpap1	low density lipoprotein receptor-related protein associated protein 1 [Source:ZFIN;Acc:ZDB-GENE-030131-5871]	0.633853	0.353529	0.975039	1.2302	0.426112	1	0.515244	0.0822898	0.850564	241	8.239	420	15.9905	469	12.9983
ENSDARG00000043134	cux1b	cut-like homeobox 1b [Source:ZFIN;Acc:ZDB-GENE-040801-260]	0.63389	0.34963	0.973552	0.550761	0.343417	1	1.15093	0.985776	1	555	9.75465	433	8.47542	1080	15.3886
ENSDARG00000103774	limch1b	LIM and calponin homology domains 1b [Source:ZFIN;Acc:ZDB-GENE-030131-9210]	0.634068	0.348475	0.972096	0.406499	0.109818	0.728286	1.55983	0.5255	1	641	37.1067	369	23.789	1247	58.5216
ENSDARG00000007323	chmp4bb	charged multivesicular body protein 4Bb [Source:ZFIN;Acc:ZDB-GENE-040426-2812]	0.63417	0.351451	0.974196	0.604193	0.457482	1	1.04961	0.828009	1	346	63.9484	296	60.9256	673	100.838
ENSDARG00000037334	wdr92	WD repeat domain 92 [Source:ZFIN;Acc:ZDB-GENE-050417-93]	0.634213	0.367419	0.976521	0.803498	0.915954	1	0.789315	0.427317	1	109	8.81083	124	11.1626	212	13.8925
ENSDARG00000068480	map7d2a	MAP7 domain containing 2a [Source:ZFIN;Acc:ZDB-GENE-060526-150]	0.634218	0.346398	0.970769	0.727912	0.731551	1	0.871284	0.525877	1	1798	29.7037	1853	34.0919	3497	46.8351
ENSDARG00000013752	tnni2a.3	troponin I type 2a (skeletal, fast), tandem duplicate 3 [Source:ZFIN;Acc:ZDB-GENE-040718-80]	0.634312	0.355532	0.975534	3.5086	0.00275816	0.0911596	0.180788	0.00012906	0.0574937	271	18.1105	1346	100.175	527	28.5513
ENSDARG00000110481	si:ch73-42p12.2	si:ch73-42p12.2 [Source:ZFIN;Acc:ZDB-GENE-141216-329]	0.634379	0.428915	0.99751	0.353243	0.10529	0.71847	1.79587	0.474911	1	36	4.21614	18	2.34768	70	6.64609
ENSDARG00000010432	eaf2	ELL associated factor 2 [Source:ZFIN;Acc:ZDB-GENE-040625-179]	0.634379	0.373931	0.976521	0.480803	0.2584	0.947914	1.31942	0.836688	1	72	3.27561	49	2.48263	140	5.1635
ENSDARG00000090836	si:ch211-191d2.2	si:ch211-191d2.2 [Source:ZFIN;Acc:ZDB-GENE-110407-3]	0.634379	0.36193	0.976263	0.812459	0.929338	1	0.780814	0.400487	1	180	4.2583	207	5.45367	350	6.71255
ENSDARG00000062003	myo5b	myosin VB [Source:ZFIN;Acc:ZDB-GENE-031219-7]	0.63444	0.349324	0.973219	0.638525	0.53145	1	0.993604	0.732534	1	592	3.8624	535	3.88727	1151	6.08789
ENSDARG00000112335	nosip	nitric oxide synthase interacting protein [Source:ZFIN;Acc:ZDB-GENE-041114-146]	0.634506	0.355239	0.975534	0.405199	0.113524	0.738568	1.56591	0.532394	1	286	11.0917	164	7.08325	556	17.4809
ENSDARG00000056347	rab3aa	RAB3A, member RAS oncogene family, a [Source:ZFIN;Acc:ZDB-GENE-040801-2]	0.634532	0.353005	0.974246	0.560178	0.367377	1	1.13273	0.961824	1	357	19.1078	283	16.8687	694	30.1132
ENSDARG00000034105	mtus1b	microtubule associated tumor suppressor 1b [Source:ZFIN;Acc:ZDB-GENE-070619-5]	0.634791	0.3551	0.975534	0.62661	0.512476	1	1.01306	0.77391	1	264	4.97254	234	4.90845	513	7.83334
ENSDARG00000102874	immt	inner membrane protein, mitochondrial (mitofilin) [Source:ZFIN;Acc:ZDB-GENE-030131-5417]	0.634848	0.348379	0.972096	0.436922	0.146651	0.812816	1.453	0.62704	1	1123	17.5244	694	12.0609	2182	27.6042
ENSDARG00000095724	si:ch211-196c10.15	si:ch211-196c10.15 [Source:ZFIN;Acc:ZDB-GENE-141216-138]	0.634897	0.355506	0.975534	0.511779	0.277058	0.970805	1.24057	0.894909	1	210	8.80854	152	7.1004	408	13.874
ENSDARG00000037846	hm13	histocompatibility (minor) 13 [Source:ZFIN;Acc:ZDB-GENE-020802-3]	0.63498	0.352606	0.974246	0.672812	0.609978	1	0.94377	0.650405	1	453	14.6004	431	15.4703	880	22.9935
ENSDARG00000111210	gga1	golgi-associated, gamma adaptin ear containing, ARF binding protein 1 [Source:ZFIN;Acc:ZDB-GENE-040822-13]	0.635105	0.358038	0.975671	0.669572	0.609656	1	0.948524	0.672219	1	225	4.18465	213	4.41175	437	6.58891
ENSDARG00000038309	dnajc15	DnaJ (Hsp40) homolog, subfamily C, member 15 [Source:ZFIN;Acc:ZDB-GENE-040801-216]	0.635129	0.365154	0.976521	0.648865	0.570163	1	0.978831	0.728153	1	121	9.54174	111	9.7481	235	15.0233
ENSDARG00000103690	vipas39	VPS33B interacting protein, apical-basolateral polarity regulator, spe-39 homolog [Source:ZFIN;Acc:ZDB-GENE-040520-1]	0.635129	0.354937	0.975534	0.830079	0.961965	1	0.765142	0.36764	1	242	5.66462	284	7.40336	470	8.91886
ENSDARG00000078722	clip1a	CAP-GLY domain containing linker protein 1a [Source:ZFIN;Acc:ZDB-GENE-060526-282]	0.635212	0.350428	0.974196	0.593838	0.432733	1	1.06967	0.85799	1	654	4.92733	549	4.60639	1270	7.75699
ENSDARG00000101985	socs9	suppressor of cytokine signaling 9 [Source:ZFIN;Acc:ZDB-GENE-030131-4065]	0.635307	0.361171	0.976263	0.671368	0.619683	1	0.946286	0.667019	1	137	3.25406	130	3.43876	266	5.12202
ENSDARG00000057218	tbc1d15	TBC1 domain family, member 15 [Source:ZFIN;Acc:ZDB-GENE-041111-251]	0.635384	0.356374	0.975671	0.709911	0.695286	1	0.89502	0.578141	1	307	5.46621	308	6.10735	596	8.60299
ENSDARG00000054251	pqlc3	PQ loop repeat containing 3 [Source:ZFIN;Acc:ZDB-GENE-040912-40]	0.635447	0.363503	0.976263	0.405873	0.125526	0.768103	1.56563	0.542844	1	136	7.88574	78	5.03678	264	12.4097
ENSDARG00000032627	SCYL2	si:ch211-244b2.1 [Source:ZFIN;Acc:ZDB-GENE-041210-205]	0.635561	0.353864	0.975534	0.550746	0.34497	1	1.154	0.994184	1	338	4.299	263	3.7253	656	6.7641
ENSDARG00000043453	rps5	ribosomal protein S5 [Source:ZFIN;Acc:ZDB-GENE-020419-12]	0.635795	0.34871	0.972374	1.01769	0.693602	1	0.624743	0.173998	1	2655	153.195	3816	245.213	5151	240.95
ENSDARG00000076928	tet2	tet methylcytosine dioxygenase 2 [Source:ZFIN;Acc:ZDB-GENE-090312-98]	0.636074	0.351052	0.974196	0.6738	0.609459	1	0.94401	0.64874	1	922	6.35546	877	6.73241	1788	9.9917
ENSDARG00000090797	fam222a	family with sequence similarity 222 member A [Source:ZFIN;Acc:ZDB-GENE-050309-42]	0.636142	0.351587	0.974196	0.778061	0.845504	1	0.817599	0.44093	1	804	18.0117	883	22.03	1559	28.314
ENSDARG00000038312	rcl1	RNA terminal phosphate cyclase-like 1 [Source:ZFIN;Acc:ZDB-GENE-040930-11]	0.636441	0.360915	0.976183	0.683208	0.642555	1	0.931548	0.635846	1	194	6.23573	187	6.69395	376	9.79782
ENSDARG00000015134	camkk1b	calcium/calmodulin-dependent protein kinase kinase 1, alpha b [Source:ZFIN;Acc:ZDB-GENE-080722-13]	0.636653	0.362714	0.976263	0.239294	0.0094125	0.20446	2.66055	0.0932931	0.891841	160	4.1964	54	1.57727	310	6.59135
ENSDARG00000036848	slc43a2a	solute carrier family 43 (amino acid system L transporter), member 2a [Source:ZFIN;Acc:ZDB-GENE-040426-964]	0.636653	0.358418	0.975671	0.614852	0.482119	1	1.03546	0.806767	1	256	5.29392	222	5.11264	496	8.31524
[truncated: 8,017 more rows]

## Sheet: codownregulate in both cavefish
Gene ID	Gene symbol	Gene name	FC of Stil/Sang	P value	FDR	FC of Sano/Sang	P value	FDR	FC of Stil/sano	P value	FDR	Read # of Stil (cavefish)	RPKM # of Stil (cavefish)	Read # of Sano (cavefish)	RPKM # of Sano (cavefish)	Read# of Sang(surface)	RPKM # of Sang surface
[truncated: 245 more rows]

[truncated: 2 more sheets: co-upregulated in both cavefish, down or up in three comparisons]
