# Supplementary material for: Eye Degeneration and Loss of otx5b Expression in the Cavefish Sinocyclocheilus tileihornes
Source: J Mol Evol. 2019 Jul 22;87(7):199–208. doi: 10.1007/s00239-019-09901-8 (PMC6711879; doi:10.1007/s00239-019-09901-8)
Supplement: Supplementary file 4 — Supplementary material 4 (XLSX 17 kb) [file 239_2019_9901_MOESM4_ESM.xlsx]

## Sheet: Stil vs Sang
Pathway enrichment analysis
Down-regulated group for Stil/Sang (Enriched Pathway)
KEGG pathway	Pathway Id	Sample/background	P Value	FDR	Gene_UserID
Phototransduction	dre04744	15/34	1.69578e-15	1.44141e-13	ENSDARG00000012610|ENSDARG00000025504|ENSDARG00000012125|ENSDARG00000044199|ENSDARG00000013393|ENSDARG00000011671|ENSDARG00000101984|ENSDARG00000090454|ENSDARG00000104685|ENSDARG00000000380|ENSDARG00000010454|ENSDARG00000018329|ENSDARG00000058803|ENSDARG00000045156|ENSDARG00000041431
Purine metabolism	dre00230	12/184	0.000126411	0.00537245	ENSDARG00000025504|ENSDARG00000000380|ENSDARG00000033832|ENSDARG00000100990|ENSDARG00000011671|ENSDARG00000035883|ENSDARG00000079064|ENSDARG00000029952|ENSDARG00000033953|ENSDARG00000101984|ENSDARG00000088634|ENSDARG00000018329
Endocytosis	dre04144	11/319	0.0244274	0.692109	ENSDARG00000073918|ENSDARG00000097451|ENSDARG00000014340|ENSDARG00000056511|ENSDARG00000032157|ENSDARG00000104685|ENSDARG00000090369|ENSDARG00000057021|ENSDARG00000002127|ENSDARG00000058803|ENSDARG00000029463
Fructose and mannose metabolism	dre00051	3/41	0.0374943	0.796754	ENSDARG00000034470|ENSDARG00000060797|ENSDARG00000026629
Up-regulated group for Stil/Sang (Enriched Pathway)
KEGG pathway	Pathway Id	Sample/background	P Value	FDR	Gene_UserID
Cell adhesion molecules (CAMs)	dre04514	6/113	0.00500869	0.445774	ENSDARG00000079455|ENSDARG00000077329|ENSDARG00000058969|ENSDARG00000028222|ENSDARG00000059048|ENSDARG00000044387
Glycine, serine and threonine metabolism	dre00260	3/43	0.0227155	0.559199	ENSDARG00000010946|ENSDARG00000036239|ENSDARG00000074301
Phenylalanine metabolism	dre00360	2/16	0.0230802	0.559199	ENSDARG00000018351|ENSDARG00000020143
Biosynthesis of amino acids	dre01230	4/80	0.0251325	0.559199	ENSDARG00000010946|ENSDARG00000074301|ENSDARG00000053684|ENSDARG00000020143
Protein export	dre03060	2/22	0.0395421	0.68814	ENSDARG00000076568|ENSDARG00000103846

## Sheet: both cavefish vs Sang
Co-downregulated group (Enriched Pathway)
KEGG pathway	Pathway Id	Sample/background	P Value	FDR	Gene_UserID
Phototransduction	dre04744	4/34	0.000257124	0.0128562	ENSDARG00000000380|ENSDARG00000044199|ENSDARG00000104685|ENSDARG00000018329
Purine metabolism	dre00230	6/184	0.0048182	0.120455	ENSDARG00000000380|ENSDARG00000088634|ENSDARG00000029952|ENSDARG00000033953|ENSDARG00000035883|ENSDARG00000018329
Endocytosis	dre04144	7/319	0.018069	0.30115	ENSDARG00000032157|ENSDARG00000056511|ENSDARG00000073918|ENSDARG00000104685|ENSDARG00000090369|ENSDARG00000057021|ENSDARG00000029463
Co-upregulated group (Enriched Pathway)
KEGG pathway	Pathway Id	Sample/background	P Value	FDR	Gene_UserID
Phenylalanine metabolism	dre00360	2/16	0.00276992	0.105257	ENSDARG00000018351|ENSDARG00000020143
Phenylalanine, tyrosine and tryptophan biosynthesis	dre00400	1/6	0.0302346	0.31798	ENSDARG00000020143
Glycolysis / Gluconeogenesis	dre00010	2/72	0.0417555	0.31798	ENSDARG00000053684|ENSDARG00000031616
p53 signaling pathway	dre04115	2/73	0.0427799	0.31798	ENSDARG00000074626|ENSDARG00000076667
Ubiquinone and other terpenoid-quinone biosynthesis	dre00130	1/10	0.0471035	0.31798	ENSDARG00000018351

## Sheet: Stil vs Sano
Down-regulated group for Stil/Sano (Enriched Pathway)
KEGG pathway	Pathway Id	Sample/background	P Value	FDR	Gene_UserID
Glycolysis / Gluconeogenesis	dre00010	7/72	2.23167e-05	0.0013598	ENSDARG00000034470|ENSDARG00000103826|ENSDARG00000039007|ENSDARG00000060797|ENSDARG00000053684|ENSDARG00000043457|ENSDARG00000099860
Biosynthesis of amino acids	dre01230	7/80	4.184e-05	0.0013598	ENSDARG00000034470|ENSDARG00000039007|ENSDARG00000060797|ENSDARG00000053684|ENSDARG00000043457|ENSDARG00000062147|ENSDARG00000099860
Carbon metabolism	dre01200	7/121	0.000467334	0.00673444	ENSDARG00000034470|ENSDARG00000103826|ENSDARG00000039007|ENSDARG00000060797|ENSDARG00000053684|ENSDARG00000043457|ENSDARG00000099860
Cardiac muscle contraction	dre04260	6/86	0.000469558	0.00673444	ENSDARG00000099197|ENSDARG00000037539|ENSDARG00000020610|ENSDARG00000087402|ENSDARG00000104682|ENSDARG00000005162
Pentose phosphate pathway	dre00030	4/31	0.000518034	0.00673444	ENSDARG00000034470|ENSDARG00000053684|ENSDARG00000060797|ENSDARG00000103826
ECM-receptor interaction	dre04512	5/73	0.00151285	0.0163892	ENSDARG00000024492|ENSDARG00000102777|ENSDARG00000020007|ENSDARG00000055009|ENSDARG00000035809
Focal adhesion	dre04510	8/235	0.00482334	0.0447882	ENSDARG00000020007|ENSDARG00000008030|ENSDARG00000055009|ENSDARG00000102777|ENSDARG00000024492|ENSDARG00000001431|ENSDARG00000053254|ENSDARG00000035809
Fructose and mannose metabolism	dre00051	3/41	0.0116388	0.0945651	ENSDARG00000034470|ENSDARG00000060797|ENSDARG00000053684
Phenylalanine metabolism	dre00360	_2/16	0.0156177	0.112795	ENSDARG00000018351|ENSDARG00000092976
Adrenergic signaling in cardiomyocytes	dre04261	6/187	0.0180072	0.117047	ENSDARG00000099197|ENSDARG00000037539|ENSDARG00000020610|ENSDARG00000087402|ENSDARG00000104682|ENSDARG00000005162
Metabolic pathways	dre01100	21/1214	0.0249472	0.147415	ENSDARG00000034470|ENSDARG00000055518|ENSDARG00000033832|ENSDARG00000063049|ENSDARG00000099517|ENSDARG00000035327|ENSDARG00000043457|ENSDARG00000103826|ENSDARG00000039007|ENSDARG00000057262|ENSDARG00000062147|ENSDARG00000018351|ENSDARG00000042418|ENSDARG00000053684|ENSDARG00000033999|ENSDARG00000057055|ENSDARG00000073786|ENSDARG00000088390|ENSDARG00000060797|ENSDARG00000099860|ENSDARG00000092976
AGE-RAGE signaling pathway in diabetic complications	dre04933	4/122	0.0467875	0.242751	ENSDARG00000035809|ENSDARG00000055009|ENSDARG00000020007|ENSDARG00000056615
Tyrosine metabolism	dre00350	2/31	0.0485501	0.242751	ENSDARG00000018351|ENSDARG00000092976
Up-regulated group for Stil/Sano (Enriched Pathway)
KEGG pathway	Pathway Id	Sample/background	P Value	FDR	Gene_UserID
Galactose metabolism	dre00052	2/31	0.0306533	0.758325	ENSDARG00000069543|ENSDARG00000031616
Biosynthesis of amino acids	dre01230	3/80	0.0319839	0.758325	ENSDARG00000013227|ENSDARG00000037121|ENSDARG00000074301
Retinol metabolism	dre00830	2/40	0.0476283	0.758325	ENSDARG00000028048|ENSDARG00000008306

## Sheet: Sano vs Sang
Down-regulated group for Sano/Sang (Enriched Pathway)
KEGG pathway	Pathway Id	Sample/background	P Value	FDR	Gene_UserID
Phototransduction	dre04744	7/34	3.83784e-06	0.000326216	ENSDARG00000044199|ENSDARG00000000380|ENSDARG00000020602|ENSDARG00000042529|ENSDARG00000104685|ENSDARG00000002193|ENSDARG00000018329
Purine metabolism	dre00230	10/184	0.00129117	0.0548747	ENSDARG00000033953|ENSDARG00000069026|ENSDARG00000043820|ENSDARG00000088634|ENSDARG00000005776|ENSDARG00000029952|ENSDARG00000000380|ENSDARG00000043141|ENSDARG00000035883|ENSDARG00000018329
Biosynthesis of amino acids	dre01230	5/80	0.0123259	0.349233	ENSDARG00000098639|ENSDARG00000037121|ENSDARG00000056640|ENSDARG00000013750|ENSDARG00000013227
Nitrogen metabolism	dre00910	2/19	0.0447829	0.794001	ENSDARG00000013227|ENSDARG00000043589
Up-regulated group for Sano/Sang (Enriched Pathway)
KEGG pathway	Pathway Id	Sample/background	P Value	FDR	Gene_UserID
Tyrosine metabolism	dre00350	3/31	0.00995781	0.509702	ENSDARG00000039077|ENSDARG00000018351|ENSDARG00000020054
Glycolysis / Gluconeogenesis	dre00010	4/72	0.0179216	0.509702	ENSDARG00000053684|ENSDARG00000103826|ENSDARG00000031616|ENSDARG00000043457
Phenylalanine metabolism	dre00360	2/16	0.0229365	0.509702	ENSDARG00000018351|ENSDARG00000020143
Hedgehog signaling pathway	dre04340	3/54	0.0391005	0.509702	ENSDARG00000025641|ENSDARG00000074335|ENSDARG00000061328
Protein export	dre03060	2/22	0.0393026	0.509702	ENSDARG00000005675|ENSDARG00000076568
